# Supplementary material for: Label-Free Quantitative Proteomics Reveal the Involvement of PRT6 in Arabidopsis thaliana Seed Responsiveness to Ethylene
Source: Int J Mol Sci. 2022 Aug 19;23(16):9352. doi: 10.3390/ijms23169352 (PMC9409418; doi:10.3390/ijms23169352)
Supplement: Supplementary file 1 [file ijms-23-09352-s001.zip]

Archive with 5 entries (5 files):
- Supplementary dataset S1.xlsx
- Supplementary dataset S2.xlsx
- Supplementary dataset S3.xlsx
- Supplementary dataset S4.xlsx
- Supplementary Figures S1,  S2 and S3 and Tables S1 and S2.pdf
