# Supplementary material for: Label-Free Quantitative Proteomics Reveal the Involvement of PRT6 in Arabidopsis thaliana Seed Responsiveness to Ethylene
Source: Int J Mol Sci. 2022 Aug 19;23(16):9352. doi: 10.3390/ijms23169352 (PMC9409418; doi:10.3390/ijms23169352)
Supplement: Supplementary file 1 [file ijms-23-09352-s001.zip › Supplementary dataset S1.xlsx]

## Sheet: 1737 proteins
Group ID	Sub-group ID	Top Protein ID	Top Protein	Description	Number of proteins	col_0h1	col_0h2	col_0h3	col_16h1	col_16h2	col_16h3	col_16heth1	col_16heth2	col_16heth3	prt6_0h1	prt6_0h2	prt6_0h3	prt6_16h1	prt6_16h2	prt6_16h3	prt6_16heth1	prt6_16heth2	prt6_16heth3
c365	c365.a1	c365.a1.a1	AT1G10630.1	| Symbols: ATARFA1F, ARFA1F | ADP-ribosylation factor A1F | chr1:3513189-3514230 REVERSE LENGTH=181	10	4	4	4	6	5	5	6	6	5	3	5	4	4	5	4	5	4	3
c228	c228.a1	c228.a1.a1	AT1G07660.1	| Symbols: | Histone superfamily protein | chr1:2369212-2369523 FORWARD LENGTH=103	9	6	6	8	6	6	5	5	6	7	9	4	6	11	6	8	7	7	11
c146	c146.a1	c146.a1.a1	AT1G43170.1	| Symbols: ARP1, emb2207, RPL3A, RP1 | ribosomal protein 1 | chr1:16266992-16268631 FORWARD LENGTH=389	8	9	7	7	7	10	9	14	14	13	12	11	6	9	14	5	11	15	13
c302	c302.a1	c302.a1.a1	AT2G04390.1	| Symbols: | Ribosomal S17 family protein | chr2:1527911-1528336 FORWARD LENGTH=141	8	8	8	4	6	4	5	10	5	7	7	4	3	6	2	3	4	4	6
d1180	d1180.a1	d1180.a1.a1	AT1G07890.1	| Symbols: APX1, MEE6, CS1, ATAPX1, ATAPX01 | ascorbate peroxidase 1 | chr1:2438005-2439435 FORWARD LENGTH=250	8	0	2	0	0	0	1	0	0	1	1	1	0	0	1	0	0	0	0
c624	c624.a2	c624.a2.a1	AT1G69840.1	| Symbols: | SPFH/Band 7/PHB domain-containing membrane-associated protein family | chr1:26293932-26295150 REVERSE LENGTH=286	7	0	1	0	1	1	1	2	2	1	0	1	1	1	2	1	1	2	1
c894	c894.a1	c894.a1.a1	AT1G75600.1	| Symbols: | Histone superfamily protein | chr1:28390753-28391461 FORWARD LENGTH=136	7	1	1	1	1	1	1	2	1	2	1	1	0	1	2	0	3	1	1
b29	b29.a1	b29.a1.a1	AT1G07920.1	| Symbols: | GTP binding Elongation factor Tu family protein | chr1:2455559-2457001 FORWARD LENGTH=449	6	40	41	34	36	36	30	47	40	41	34	31	25	39	29	31	34	36	37
c216	c216.a2	c216.a2.a1	AT2G27030.1	| Symbols: CAM5, ACAM-2 | calmodulin 5 | chr2:11532069-11533060 FORWARD LENGTH=149	6	7	9	5	9	6	5	8	7	6	7	6	4	6	6	5	7	7	4
c220	c220.a1	c220.a1.a1	AT4G15530.1	| Symbols: PPDK | pyruvate orthophosphate dikinase | chr4:8864828-8870727 REVERSE LENGTH=956	6	7	5	8	7	7	7	9	9	10	5	5	5	8	6	4	11	6	10
c844	c844.a1	c844.a1.a1	AT3G14420.1	| Symbols: | Aldolase-type TIM barrel family protein | chr3:4821804-4823899 FORWARD LENGTH=367	6	2	1	3	1	0	1	1	1	1	2	1	1	0	0	0	0	0	1
c995	c995.a1	c995.a1.a1	AT4G14710.1	| Symbols: ATARD2 | RmlC-like cupins superfamily protein | chr4:8424897-8426360 REVERSE LENGTH=199	6	1	1	0	1	1	2	2	1	0	1	1	1	1	1	1	1	0	0
d1023	d1023.a1	d1023.a1.a1	AT2G47640.1	| Symbols: | Small nuclear ribonucleoprotein family protein | chr2:19537393-19538431 FORWARD LENGTH=109	6	0	0	0	0	1	0	1	1	1	0	2	1	2	1	1	1	2	1
c315	c315.a1	c315.a1.a1	AT2G42740.1	| Symbols: RPL16A | ribosomal protein large subunit 16A | chr2:17791794-17792946 FORWARD LENGTH=182	5	6	6	6	8	3	6	5	5	5	6	3	6	3	4	2	5	5	4
c340	c340.a2	c340.a2.a1	AT4G38510.1	| Symbols: | ATPase, V1 complex, subunit B protein | chr4:18011155-18014789 REVERSE LENGTH=487	5	3	3	3	3	3	4	4	5	6	3	2	1	1	5	1	3	3	3
c348	c348.a1	c348.a1.a1	AT2G39460.1	| Symbols: ATRPL23A, RPL23A, RPL23AA | ribosomal protein L23AA | chr2:16475049-16475904 FORWARD LENGTH=154	5	3	4	3	4	2	5	7	6	7	4	1	2	5	5	5	5	5	6
c529	c529.a2	c529.a2.a1	AT5G39160.1	| Symbols: | RmlC-like cupins superfamily protein | chr5:15679195-15679970 REVERSE LENGTH=222	5	3	1	2	2	2	1	1	2	2	2	1	2	1	2	1	2	2	2
d1080	d1080.a1	d1080.a1.a1	AT2G37760.1	| Symbols: | NAD(P)-linked oxidoreductase superfamily protein | chr2:15831995-15833742 FORWARD LENGTH=311	5	2	0	1	0	0	1	1	1	0	2	1	1	1	0	0	1	1	0
b75	b75.a3	b75.a3.a1	AT4G31990.1	| Symbols: ASP5, AAT3, ATAAT1 | aspartate aminotransferase 5 | chr4:15471074-15473521 REVERSE LENGTH=453	4	9	6	7	6	4	3	9	4	6	6	3	4	5	4	2	4	3	6
c106	c106.a1	c106.a1.a1	AT1G11840.1	| Symbols: ATGLX1, GLX1 | glyoxalase I homolog | chr1:3996045-3997518 FORWARD LENGTH=283	4	11	12	16	13	11	16	16	18	13	12	8	14	12	11	10	11	11	16
c121	c121.a2	c121.a2.a1	AT1G58380.1	| Symbols: XW6 | Ribosomal protein S5 family protein | chr1:21689115-21690085 FORWARD LENGTH=284	4	6	7	9	9	6	7	6	7	7	6	8	8	8	8	9	8	9	8
c132	c132.a6	c132.a6.a1	AT2G22290.1	| Symbols: ATRABH1D, ATRAB-H1D, RAB-H1D, ATRAB6, RABH1d | RAB GTPase homolog H1D | chr2:9466568-9467688 FORWARD LENGTH=207	4	2	1	2	1	2	2	2	1	2	2	3	2	1	2	1	1	2	2
c212	c212.a1	c212.a1.a1	AT4G14880.1	| Symbols: OASA1, OLD3, CYTACS1 | O-acetylserine (thiol) lyase (OAS-TL) isoform A1 | chr4:8518209-8520050 REVERSE LENGTH=322	4	9	10	8	8	6	9	10	9	10	8	7	6	9	8	4	6	5	6
c213	c213.a1	c213.a1.a1	AT3G11930.1	| Symbols: | Adenine nucleotide alpha hydrolases-like superfamily protein | chr3:3776371-3777393 FORWARD LENGTH=199	4	8	10	7	8	7	7	8	8	8	8	7	6	6	8	5	8	8	7
c230	c230.a1	c230.a1.a1	AT5G11170.1	| Symbols: | DEAD/DEAH box RNA helicase family protein | chr5:3553334-3556646 FORWARD LENGTH=427	4	8	7	7	7	7	7	8	8	7	8	6	5	5	7	5	7	8	7
c259	c259.a1	c259.a1.a1	AT1G70580.1	| Symbols: AOAT2, GGT2 | alanine-2-oxoglutarate aminotransferase 2 | chr1:26613222-26615845 FORWARD LENGTH=481	4	4	4	6	7	6	6	5	6	7	7	8	6	7	6	6	5	6	6
c346	c346.a1	c346.a1.a1	AT2G24270.1	| Symbols: ALDH11A3 | aldehyde dehydrogenase 11A3 | chr2:10327325-10329601 REVERSE LENGTH=496	4	9	8	6	4	3	3	4	4	5	3	4	6	4	3	3	3	4	5
c384	c384.a1	c384.a1.a1	AT1G04480.1	| Symbols: | Ribosomal protein L14p/L23e family protein | chr1:1216110-1217257 FORWARD LENGTH=140	4	5	5	3	3	3	6	6	4	6	5	4	2	3	3	4	4	2	4
c394	c394.a1	c394.a1.a1	AT1G09590.1	| Symbols: | Translation protein SH3-like family protein | chr1:3106549-3107606 FORWARD LENGTH=164	4	4	6	5	4	4	3	4	4	5	3	3	5	4	4	2	4	4	5
c494	c494.a1	c494.a1.a1	AT1G08110.1	| Symbols: | lactoylglutathione lyase family protein / glyoxalase I family protein | chr1:2535702-2537630 FORWARD LENGTH=185	4	4	4	2	5	4	3	2	4	3	4	2	1	3	1	1	3	4	2
c499	c499.a1	c499.a1.a1	AT3G49010.1	| Symbols: ATBBC1, BBC1, RSU2 | breast basic conserved 1 | chr3:18166971-18168047 REVERSE LENGTH=206	4	2	3	1	2	2	3	4	5	5	1	2	1	2	3	3	2	4	3
c515	c515.a1	c515.a1.a1	AT5G14030.1	| Symbols: | translocon-associated protein beta (TRAPB) family protein | chr5:4526878-4528253 FORWARD LENGTH=195	4	4	4	2	2	3	4	3	3	2	3	3	2	3	3	2	2	3	4
c524	c524.a1	c524.a1.a1	AT4G25100.1	| Symbols: FSD1, ATFSD1 | Fe superoxide dismutase 1 | chr4:12884649-12886501 REVERSE LENGTH=212	4	4	4	4	4	2	3	4	4	4	4	2	3	2	1	0	2	2	2
c541	c541.a1	c541.a1.a1	AT4G08390.1	| Symbols: SAPX | stromal ascorbate peroxidase | chr4:5314999-5317071 FORWARD LENGTH=372	4	3	3	3	3	3	2	3	2	3	2	2	2	2	2	2	3	3	2
c557	c557.a1	c557.a1.a1	AT1G16460.1	| Symbols: ATRDH2, ATMST2, MST2, ST2, STR2, RDH2 | rhodanese homologue 2 | chr1:5619848-5621981 REVERSE LENGTH=318	4	4	6	3	3	1	3	4	3	4	2	2	2	2	3	0	2	2	1
c648	c648.a1	c648.a1.a1	AT4G35450.1	| Symbols: AKR2, AFT, AKR2A | ankyrin repeat-containing protein 2 | chr4:16839862-16841759 FORWARD LENGTH=342	4	3	1	1	1	1	1	3	1	3	2	2	2	1	3	1	1	3	2
c780	c780.a1	c780.a1.a1	AT5G47720.1	| Symbols: | Thiolase family protein | chr5:19331762-19334009 FORWARD LENGTH=405	4	1	0	0	1	2	2	3	2	1	5	2	2	3	2	1	1	1	0
c840	c840.a1	c840.a1.a1	AT1G11360.1	| Symbols: | Adenine nucleotide alpha hydrolases-like superfamily protein | chr1:3822171-3822899 REVERSE LENGTH=242	4	1	3	1	3	1	2	0	2	1	1	1	1	2	1	2	1	0	1
c851	c851.a1	c851.a1.a1	AT1G29910.1	| Symbols: CAB3, AB180, LHCB1.2 | chlorophyll A/B binding protein 3 | chr1:10472443-10473246 REVERSE LENGTH=267	4	1	2	2	1	1	1	1	1	2	2	1	0	0	1	0	1	1	0
c868	c868.a1	c868.a1.a1	AT2G04520.1	| Symbols: | Nucleic acid-binding, OB-fold-like protein | chr2:1574802-1575239 REVERSE LENGTH=145	4	2	2	2	2	0	1	2	0	2	0	1	0	1	2	0	2	2	1
c893	c893.a1	c893.a1.a1	AT1G15750.1	| Symbols: WSIP1, TPL | Transducin family protein / WD-40 repeat family protein | chr1:5415086-5420359 REVERSE LENGTH=1131	4	1	1	0	1	1	1	1	1	1	1	1	1	0	0	0	1	1	1
c966	c966.a1	c966.a1.a1	AT5G57700.1	| Symbols: | BNR/Asp-box repeat family protein | chr5:23375275-23376943 FORWARD LENGTH=352	4	0	0	1	1	1	2	2	0	1	1	1	0	0	3	1	0	1	1
d1166	d1166.a1	d1166.a1.a1	AT4G20260.1	| Symbols: ATPCAP1, PCAP1 | plasma-membrane associated cation-binding protein 1 | chr4:10941593-10943227 FORWARD LENGTH=225	4	1	0	3	1	0	0	1	1	0	0	0	0	0	0	0	0	0	0
d1172	d1172.a1	d1172.a1.a1	AT5G22770.1	| Symbols: alpha-ADR | alpha-adaptin | chr5:7579844-7588026 REVERSE LENGTH=1012	4	0	2	0	1	0	0	0	0	2	0	0	0	1	1	0	0	0	0
d1194	d1194.a1	d1194.a1.a1	AT3G59990.1	| Symbols: MAP2B | methionine aminopeptidase 2B | chr3:22155921-22158551 REVERSE LENGTH=439	4	1	0	0	1	0	0	1	1	0	2	0	1	0	1	0	0	0	0
d1212	d1212.a1	d1212.a1.a1	AT2G23070.1	| Symbols: | Protein kinase superfamily protein | chr2:9824162-9826871 REVERSE LENGTH=432	4	0	0	0	0	0	0	1	1	0	1	1	0	0	1	0	1	1	0
d1217	d1217.a1	d1217.a1.a1	AT5G14420.1	| Symbols: RGLG2 | RING domain ligase2 | chr5:4648355-4650563 REVERSE LENGTH=468	4	1	0	0	1	0	1	0	0	1	0	0	0	0	2	0	0	0	0
d1241	d1241.a1	d1241.a1.a1	AT3G52140.1	| Symbols: | tetratricopeptide repeat (TPR)-containing protein | chr3:19333232-19341295 FORWARD LENGTH=1403	4	1	0	0	1	0	0	1	1	3	0	0	0	0	0	0	0	0	0
d1258	d1258.a1	d1258.a1.a1	AT2G05830.1	| Symbols: | NagB/RpiA/CoA transferase-like superfamily protein | chr2:2229759-2231839 FORWARD LENGTH=374	4	0	0	1	1	0	0	2	0	1	0	0	0	0	0	0	0	0	1
d1272	d1272.a1	d1272.a1.a1	AT4G20980.1	| Symbols: | Eukaryotic translation initiation factor 3 subunit 7 (eIF-3) | chr4:11216997-11218772 FORWARD LENGTH=591	4	0	0	0	0	0	1	0	0	1	0	0	0	0	0	0	0	0	1
d1348	d1348.a1	d1348.a1.a1	AT1G08420.1	| Symbols: BSL2 | BRI1 suppressor 1 (BSU1)-like 2 | chr1:2649959-2656564 FORWARD LENGTH=1018	4	1	0	1	0	0	0	0	0	1	0	0	1	0	0	0	0	0	0
d1368	d1368.a1	d1368.a1.a1	AT1G79500.1	| Symbols: AtkdsA1 | Aldolase-type TIM barrel family protein | chr1:29903604-29905989 FORWARD LENGTH=290	4	0	0	0	0	0	0	0	1	0	1	0	0	0	0	0	1	0	0
d1392	d1392.a1	d1392.a1.a1	AT2G42210.1	| Symbols: ATOEP16-3, OEP16-3 | Mitochondrial import inner membrane translocase subunit Tim17/Tim22/Tim23 family protein | chr2:17590642-17591591 FORWARD LENGTH=159	4	0	0	0	0	0	0	0	0	0	0	0	0	0	1	0	1	0	0
b17	b17.b10	b17.b10.a1	AT2G42590.1	| Symbols: GRF9, GF14 MU | general regulatory factor 9 | chr2:17732118-17733775 REVERSE LENGTH=263	3	3	3	2	2	2	2	2	2	3	2	2	2	2	2	2	2	2	2
b19	b19.a1	b19.a1.a1	AT2G33070.1	| Symbols: NSP2, ATNSP2 | nitrile specifier protein 2 | chr2:14029350-14030934 REVERSE LENGTH=471	3	47	47	38	47	47	53	48	42	45	41	42	34	39	44	38	43	44	38
b19	b19.a2	b19.a2.a1	AT3G16390.1	| Symbols: NSP3 | nitrile specifier protein 3 | chr3:5562602-5564356 FORWARD LENGTH=467	3	6	5	4	4	5	6	4	5	2	5	5	4	4	4	3	4	6	3
b38	b38.a3	b38.a3.a1	AT2G37620.1	| Symbols: ACT1, AAc1 | actin 1 | chr2:15779761-15781241 FORWARD LENGTH=377	3	10	10	13	10	11	11	13	13	11	11	12	12	15	12	7	11	11	10
b45	b45.a1	b45.a1.a1	AT5G08670.1	| Symbols: | ATP synthase alpha/beta family protein | chr5:2818395-2821149 REVERSE LENGTH=556	3	17	17	18	17	15	16	19	18	18	19	17	14	19	19	16	19	21	14
b60	b60.a3	b60.a3.a1	AT1G12900.1	| Symbols: GAPA-2 | glyceraldehyde 3-phosphate dehydrogenase A subunit 2 | chr1:4392634-4394283 REVERSE LENGTH=399	3	11	11	10	9	8	9	10	11	9	10	10	9	9	10	7	9	7	9
b68	b68.a2	b68.a2.a1	AT5G48880.1	| Symbols: PKT1, KAT5 | peroxisomal 3-keto-acyl-CoA thiolase 2 | chr5:19814576-19816775 REVERSE LENGTH=414	3	3	4	2	3	3	2	3	3	2	4	4	2	2	2	1	3	4	1
b74	b74.a2	b74.a2.a1	AT3G03780.1	| Symbols: ATMS2, MS2 | methionine synthase 2 | chr3:957602-960740 FORWARD LENGTH=765	3	13	14	7	15	11	9	12	10	11	9	9	9	9	9	10	9	10	7
c105	c105.a1	c105.a1.a1	AT2G17360.1	| Symbols: | Ribosomal protein S4 (RPS4A) family protein | chr2:7546598-7548138 FORWARD LENGTH=261	3	17	15	14	15	13	11	20	16	16	14	9	12	10	10	9	14	13	20
c111	c111.a1	c111.a1.a1	AT2G47110.1	| Symbols: UBQ6 | ubiquitin 6 | chr2:19344701-19345174 FORWARD LENGTH=157	3	15	10	9	15	15	13	15	15	11	15	13	8	15	14	10	14	15	12
c124	c124.a2	c124.a2.a1	AT1G70730.1	| Symbols: PGM2 | Phosphoglucomutase/phosphomannomutase family protein | chr1:26669020-26672726 REVERSE LENGTH=585	3	11	6	8	8	9	5	11	11	7	9	8	7	6	9	6	11	8	7
c132	c132.a5	c132.a5.a1	AT1G43890.1	| Symbols: ATRAB18, ATRABC1, RAB18-1, RABC1, ATRAB-C1, RAB18 | RAB GTPASE HOMOLOG B18 | chr1:16646934-16648395 FORWARD LENGTH=212	3	2	2	1	4	1	3	2	2	5	1	2	1	2	1	0	1	1	2
c157	c157.a1	c157.a1.a1	AT3G45030.1	| Symbols: | Ribosomal protein S10p/S20e family protein | chr3:16471606-16472312 REVERSE LENGTH=124	3	9	9	8	8	6	9	8	7	8	8	10	8	11	9	10	10	10	8
c157	c157.a2	c157.a2.a1	AT3G47370.1	| Symbols: | Ribosomal protein S10p/S20e family protein | chr3:17453671-17454437 REVERSE LENGTH=122	3	4	4	1	4	2	2	3	3	3	4	5	4	6	6	4	6	6	1
c168	c168.a3	c168.a3.a1	AT1G02920.1	| Symbols: ATGSTF7, GST11, ATGSTF8, GSTF7, ATGST11 | glutathione S-transferase 7 | chr1:658886-659705 REVERSE LENGTH=209	3	3	2	2	2	3	3	2	2	2	2	3	2	1	3	3	2	3	3
c174	c174.a1	c174.a1.a1	AT2G27710.1	| Symbols: | 60S acidic ribosomal protein family | chr2:11816929-11817670 FORWARD LENGTH=115	3	10	12	7	9	5	8	10	8	9	8	4	5	4	6	4	7	5	11
c175	c175.a3	c175.a3.a1	AT3G13580.1	| Symbols: | Ribosomal protein L30/L7 family protein | chr3:4433809-4435109 FORWARD LENGTH=244	3	4	5	4	3	4	3	4	6	5	8	5	2	5	4	4	5	5	5
c185	c185.a1	c185.a1.a1	AT3G51800.1	| Symbols: ATG2, EBP1, ATEBP1 | metallopeptidase M24 family protein | chr3:19211261-19213568 REVERSE LENGTH=392	3	8	10	8	9	6	9	9	9	9	9	7	7	6	11	10	10	9	8
c206	c206.a1	c206.a1.a1	AT5G18380.1	| Symbols: | Ribosomal protein S5 domain 2-like superfamily protein | chr5:6090253-6090693 REVERSE LENGTH=146	3	9	7	9	7	4	6	7	6	8	6	6	6	7	8	5	7	9	10
c239	c239.a1	c239.a1.a1	AT5G20720.1	| Symbols: CPN20, CPN10, CHCPN10, ATCPN21, CPN21 | chaperonin 20 | chr5:7015015-7016354 FORWARD LENGTH=253	3	7	6	8	6	7	6	6	6	7	7	6	6	5	7	6	8	6	7
c244	c244.a2	c244.a2.a1	AT1G20020.1	| Symbols: ATLFNR2, FNR2 | ferredoxin-NADP(+)-oxidoreductase 2 | chr1:6942851-6944868 FORWARD LENGTH=369	3	3	2	3	2	2	1	3	3	3	4	2	2	1	2	2	2	2	3
c251	c251.a1	c251.a1.a1	AT1G53310.1	| Symbols: ATPPC1, PEPC1, ATPEPC1, PPC1 | phosphoenolpyruvate carboxylase 1 | chr1:19884261-19888070 REVERSE LENGTH=967	3	10	10	7	8	5	5	9	3	6	8	6	5	5	3	3	2	3	4
c270	c270.a2	c270.a2.a1	AT3G05560.1	| Symbols: | Ribosomal L22e protein family | chr3:1614641-1615204 FORWARD LENGTH=124	3	4	6	4	6	5	6	7	6	6	5	3	3	5	5	1	6	6	5
c278	c278.a1	c278.a1.a1	AT1G22780.1	| Symbols: PFL, RPS18A, PFL1 | Ribosomal protein S13/S18 family | chr1:8067990-8069163 FORWARD LENGTH=152	3	7	6	7	7	5	6	6	5	7	6	4	5	5	4	4	7	6	9
c285	c285.a1	c285.a1.a1	AT1G63940.1	| Symbols: MDAR6 | monodehydroascorbate reductase 6 | chr1:23730206-23733534 FORWARD LENGTH=486	3	10	11	6	9	1	7	10	7	7	4	3	4	4	3	2	6	7	2
c298	c298.a1	c298.a1.a1	AT5G16840.1	| Symbols: BPA1 | binding partner of acd11 1 | chr5:5536042-5538026 FORWARD LENGTH=259	3	9	6	5	6	5	5	5	6	5	7	6	4	5	5	2	5	5	4
c317	c317.a1	c317.a1.a1	AT1G48410.1	| Symbols: AGO1 | Stabilizer of iron transporter SufD / Polynucleotidyl transferase | chr1:17886285-17891892 REVERSE LENGTH=1048	3	4	3	6	4	3	5	6	4	5	7	7	5	2	4	3	7	5	5
c329	c329.a2	c329.a2.a1	AT1G79210.1	| Symbols: | N-terminal nucleophile aminohydrolases (Ntn hydrolases) superfamily protein | chr1:29796286-29798240 REVERSE LENGTH=235	3	6	5	6	7	3	3	6	5	4	3	3	4	4	2	3	4	1	6
c341	c341.a1	c341.a1.a1	AT5G20010.1	| Symbols: RAN-1, RAN1, ATRAN1 | RAS-related nuclear protein-1 | chr5:6760364-6761747 FORWARD LENGTH=221	3	5	5	5	6	5	4	3	4	6	4	4	5	4	5	4	5	4	4
c354	c354.a1	c354.a1.a1	AT3G58610.1	| Symbols: | ketol-acid reductoisomerase | chr3:21671561-21674639 FORWARD LENGTH=591	3	4	4	3	4	4	5	8	4	8	4	3	4	5	2	4	4	4	5
c368	c368.a1	c368.a1.a1	AT3G58510.1	| Symbols: | DEA(D/H)-box RNA helicase family protein | chr3:21640608-21643464 FORWARD LENGTH=612	3	2	2	2	2	2	2	2	3	1	5	3	1	2	3	3	4	2	2
c373	c373.a3	c373.a3.a1	AT1G09270.1	| Symbols: IMPA-4 | importin alpha isoform 4 | chr1:2994506-2997833 FORWARD LENGTH=538	3	1	1	0	0	1	0	2	1	1	1	1	1	1	1	1	1	1	1
c377	c377.a1	c377.a1.a1	AT3G62030.1	| Symbols: ROC4 | rotamase CYP 4 | chr3:22973708-22975139 FORWARD LENGTH=260	3	4	5	6	5	4	5	5	4	5	4	2	4	4	5	3	2	3	4
c379	c379.a2	c379.a2.a1	AT3G27300.1	| Symbols: G6PD5 | glucose-6-phosphate dehydrogenase 5 | chr3:10083318-10086288 REVERSE LENGTH=516	3	3	3	3	3	3	2	2	2	4	3	2	3	2	2	1	3	3	2
c398	c398.a1	c398.a1.a1	AT3G19820.1	| Symbols: DWF1, DIM, EVE1, DIM1, CBB1 | cell elongation protein / DWARF1 / DIMINUTO (DIM) | chr3:6879835-6881616 REVERSE LENGTH=561	3	6	3	3	3	2	3	4	6	1	5	4	6	3	4	4	5	5	3
c411	c411.a2	c411.a2.a1	AT1G03860.1	| Symbols: ATPHB2, PHB2 | prohibitin 2 | chr1:979611-981157 REVERSE LENGTH=286	3	2	2	2	2	2	2	2	2	2	2	4	2	1	1	2	2	3	3
c428	c428.a2	c428.a2.a1	AT5G13360.1	| Symbols: | Auxin-responsive GH3 family protein | chr5:4283805-4286120 FORWARD LENGTH=594	3	1	3	0	2	0	0	1	1	1	1	1	0	1	2	0	1	1	0
c433	c433.a2	c433.a2.a1	AT1G13320.1	| Symbols: PP2AA3 | protein phosphatase 2A subunit A3 | chr1:4563692-4567348 REVERSE LENGTH=587	3	5	3	2	5	1	3	5	3	3	3	2	3	1	3	1	2	1	3
c450	c450.a1	c450.a1.a1	AT3G14990.1	| Symbols: | Class I glutamine amidotransferase-like superfamily protein | chr3:5047510-5049621 FORWARD LENGTH=392	3	3	4	1	5	4	2	6	5	4	3	3	1	2	4	3	4	4	3
c452	c452.a1	c452.a1.a1	AT1G11860.1	| Symbols: | Glycine cleavage T-protein family | chr1:4001801-4003245 FORWARD LENGTH=408	3	4	4	3	4	3	3	4	2	6	2	3	0	3	3	2	3	3	4
c468	c468.a1	c468.a1.a1	AT4G13850.1	| Symbols: ATGRP2, GR-RBP2, GRP2 | glycine-rich RNA-binding protein 2 | chr4:8021314-8022065 FORWARD LENGTH=158	3	2	1	2	7	2	5	6	5	6	2	2	1	3	3	3	3	3	2
c472	c472.a1	c472.a1.a1	AT2G21270.1	| Symbols: UFD1 | ubiquitin fusion degradation 1 | chr2:9108126-9110012 FORWARD LENGTH=319	3	0	3	3	5	0	4	6	3	4	3	2	6	0	4	2	2	3	5
c485	c485.a1	c485.a1.a1	AT4G21150.1	| Symbols: HAP6 | ribophorin II (RPN2) family protein | chr4:11278646-11283599 FORWARD LENGTH=691	3	7	4	1	3	2	5	2	3	2	5	5	2	2	4	1	4	1	1
c491	c491.a1	c491.a1.a1	AT2G19730.1	| Symbols: | Ribosomal L28e protein family | chr2:8511752-8512995 FORWARD LENGTH=143	3	6	3	4	4	2	3	4	4	2	4	2	3	2	2	2	2	4	4
c504	c504.a2	c504.a2.a1	AT1G79990.1	| Symbols: | structural molecules | chr1:30084522-30091949 FORWARD LENGTH=1135	3	3	2	2	0	2	1	2	3	2	3	1	1	2	3	1	2	1	2
c510	c510.a1	c510.a1.a1	AT1G64110.1	| Symbols: | P-loop containing nucleoside triphosphate hydrolases superfamily protein | chr1:23796887-23801240 REVERSE LENGTH=824	3	4	3	3	5	2	5	4	4	6	2	2	1	1	3	0	2	1	2
c526	c526.a1	c526.a1.a1	AT1G18070.1	| Symbols: | Translation elongation factor EF1A/initiation factor IF2gamma family protein | chr1:6214236-6218211 REVERSE LENGTH=532	3	3	3	4	5	1	1	4	4	5	2	1	3	3	1	0	4	1	5
c552	c552.a2	c552.a2.a1	AT2G45960.1	| Symbols: PIP1B, TMP-A, ATHH2, PIP1;2 | plasma membrane intrinsic protein 1B | chr2:18910450-18911703 FORWARD LENGTH=286	3	1	1	3	0	0	4	2	3	1	4	1	1	2	2	0	3	1	1
c585	c585.a1	c585.a1.a1	AT1G74960.1	| Symbols: FAB1, KAS2, ATKAS2 | fatty acid biosynthesis 1 | chr1:28152564-28155948 REVERSE LENGTH=541	3	4	4	3	5	2	3	2	1	4	3	2	5	1	3	1	1	2	0
c588	c588.a1	c588.a1.a1	AT2G40510.1	| Symbols: | Ribosomal protein S26e family protein | chr2:16918506-16919623 FORWARD LENGTH=133	3	2	2	2	2	2	3	2	2	2	2	2	2	2	3	3	3	3	2
c603	c603.a2	c603.a2.a1	AT1G10670.1	| Symbols: ACLA-1 | ATP-citrate lyase A-1 | chr1:3535787-3538098 FORWARD LENGTH=423	3	2	2	1	1	2	1	0	1	4	2	1	1	1	2	1	2	1	1
c615	c615.a2	c615.a2.a1	AT2G39390.1	| Symbols: | Ribosomal L29 family protein | chr2:16450803-16451762 REVERSE LENGTH=123	3	2	0	0	1	1	1	3	3	3	1	0	0	1	1	1	1	2	2
c686	c686.a1	c686.a1.a1	AT1G18270.1	| Symbols: | ketose-bisphosphate aldolase class-II family protein | chr1:6283634-6293772 REVERSE LENGTH=1373	3	2	2	2	3	1	2	1	3	3	3	2	0	1	1	0	2	2	2
c688	c688.a1	c688.a1.a1	AT3G09350.1	| Symbols: Fes1A | Fes1A | chr3:2871216-2873109 FORWARD LENGTH=363	3	3	1	0	2	3	2	2	3	3	2	1	0	2	3	1	4	2	1
c698	c698.a1	c698.a1.a1	AT1G29310.1	| Symbols: | SecY protein transport family protein | chr1:10252662-10254526 FORWARD LENGTH=475	3	2	1	2	2	2	2	1	2	1	6	1	1	1	1	1	1	2	2
c713	c713.a1	c713.a1.a1	AT2G35840.1	| Symbols: | Sucrose-6F-phosphate phosphohydrolase family protein | chr2:15053952-15055776 FORWARD LENGTH=422	3	1	4	2	2	1	1	1	0	2	3	2	3	1	1	2	1	1	3
c735	c735.a1	c735.a1.a1	AT1G07770.1	| Symbols: RPS15A | ribosomal protein S15A | chr1:2408413-2409065 REVERSE LENGTH=130	3	2	3	2	2	1	2	1	1	2	2	2	1	1	2	2	2	1	2
c741	c741.a1	c741.a1.a1	AT1G04080.1	| Symbols: PRP39 | Tetratricopeptide repeat (TPR)-like superfamily protein | chr1:1051803-1056550 FORWARD LENGTH=768	3	1	0	2	0	1	3	1	2	4	2	3	0	0	3	1	2	2	2
c766	c766.a2	c766.a2.a1	AT2G42500.1	| Symbols: PP2A-3 | protein phosphatase 2A-3 | chr2:17698099-17701226 REVERSE LENGTH=313	3	1	1	0	0	1	1	3	2	2	1	1	0	1	0	1	0	0	0
c784	c784.a1	c784.a1.a1	AT1G01100.1	| Symbols: | 60S acidic ribosomal protein family | chr1:50284-50954 REVERSE LENGTH=112	3	2	3	1	2	1	1	2	2	1	2	1	1	2	1	1	2	1	1
c799	c799.a1	c799.a1.a1	AT3G60600.1	| Symbols: VAP27-1, VAP, (AT)VAP, VAP27 | vesicle associated protein | chr3:22400537-22402408 FORWARD LENGTH=256	3	2	2	1	1	1	1	1	3	2	1	2	1	1	2	1	3	1	1
c821	c821.a2	c821.a2.a1	AT5G26780.1	| Symbols: SHM2 | serine hydroxymethyltransferase 2 | chr5:9418299-9421725 FORWARD LENGTH=517	3	1	3	0	1	0	2	2	1	3	0	0	0	1	1	0	0	0	0
c839	c839.a1	c839.a1.a1	AT3G13235.1	| Symbols: | ubiquitin family protein | chr3:4271492-4274348 REVERSE LENGTH=414	3	1	1	1	1	0	2	2	1	1	2	0	1	1	3	1	2	4	2
c851	c851.a2	c851.a2.a1	AT2G05070.1	| Symbols: LHCB2.2, LHCB2 | photosystem II light harvesting complex gene 2.2 | chr2:1799436-1800329 REVERSE LENGTH=265	3	1	2	3	0	0	0	0	0	1	1	0	0	0	0	0	0	0	0
c855	c855.a1	c855.a1.a1	AT3G24170.1	| Symbols: ATGR1, GR1 | glutathione-disulfide reductase | chr3:8729762-8734115 REVERSE LENGTH=499	3	2	2	2	1	0	3	1	1	3	1	2	1	1	1	1	0	1	2
c856	c856.a1	c856.a1.a1	AT2G39730.1	| Symbols: RCA | rubisco activase | chr2:16570951-16573345 REVERSE LENGTH=474	3	3	3	3	1	0	1	1	2	0	2	0	1	0	1	0	2	0	0
c892	c892.a1	c892.a1.a1	AT4G34090.1	| Symbols: | unknown protein; FUNCTIONS IN: molecular_function unknown; INVOLVED IN: biological_process unknown; LOCATED IN: chloroplast, chloroplast stroma; EXPRESSED IN: 22 plant structures; EXPRESSED DURING: 13 growth stages; BEST Arabidopsis thaliana protein match is: unknown protein (TAIR:AT2G23370.1); Has 30201 Blast hits to 17322 proteins in 780 species: Archae - 12; Bacteria - 1396; Metaz…	3	2	2	1	1	1	1	1	1	1	2	1	1	1	1	1	1	1	1
c921	c921.a1	c921.a1.a1	AT3G47810.1	| Symbols: MAG1, VPS29, ATVPS29 | Calcineurin-like metallo-phosphoesterase superfamily protein | chr3:17637256-17639017 REVERSE LENGTH=190	3	2	4	0	0	1	0	3	3	1	2	0	0	2	1	0	0	1	0
c981	c981.a1	c981.a1.a1	AT3G48680.1	| Symbols: GAMMA CAL2 | gamma carbonic anhydrase-like 2 | chr3:18035107-18036773 FORWARD LENGTH=256	3	2	0	0	1	1	1	0	1	0	2	0	0	2	1	1	1	1	0
c983	c983.a1	c983.a1.a1	AT4G17140.1	| Symbols: | pleckstrin homology (PH) domain-containing protein | chr4:9613617-9636618 REVERSE LENGTH=4216	3	2	2	1	1	2	1	1	1	1	1	1	0	1	0	0	1	0	0
d1001	d1001.a1	d1001.a1.a1	AT3G60240.2	| Symbols: EIF4G, CUM2 | eukaryotic translation initiation factor 4G | chr3:22261842-22268295 FORWARD LENGTH=1723	3	0	0	0	1	1	1	1	1	2	1	1	1	2	1	1	1	1	0
d1003	d1003.a1	d1003.a1.a1	AT1G13930.1	| Symbols: | Involved in response to salt stress. Knockout mutants are hypersensitive to salt stress. | chr1:4761091-4761558 FORWARD LENGTH=155	3	1	1	1	1	0	1	1	0	1	2	1	1	1	1	1	0	1	1
d1035	d1035.a1	d1035.a1.a1	AT4G24800.1	| Symbols: | MA3 domain-containing protein | chr4:12782463-12784902 FORWARD LENGTH=702	3	0	1	0	1	1	0	2	0	1	0	2	0	0	2	0	2	2	1
d1050	d1050.a1	d1050.a1.a1	AT1G27450.1	| Symbols: APT1, ATAPT1 | adenine phosphoribosyl transferase 1 | chr1:9532042-9533807 FORWARD LENGTH=243	3	1	1	1	1	0	1	1	1	2	1	1	0	1	0	0	0	1	0
d1051	d1051.a1	d1051.a1.a1	AT5G21160.1	| Symbols: | LA RNA-binding protein | chr5:7199191-7203879 REVERSE LENGTH=826	3	1	0	0	1	0	1	2	1	2	0	0	0	0	1	0	2	1	1
d1059	d1059.a1	d1059.a1.a1	AT2G32060.1	| Symbols: | Ribosomal protein L7Ae/L30e/S12e/Gadd45 family protein | chr2:13639228-13640104 REVERSE LENGTH=144	3	1	1	1	0	0	0	3	1	1	0	0	2	0	0	0	1	0	1
d1068	d1068.a1	d1068.a1.a1	AT1G01910.1	| Symbols: | P-loop containing nucleoside triphosphate hydrolases superfamily protein | chr1:313595-315831 REVERSE LENGTH=353	3	1	2	0	1	1	2	0	1	1	2	0	0	1	0	0	1	0	0
d1079	d1079.a1	d1079.a1.a1	AT2G45810.1	| Symbols: | DEA(D/H)-box RNA helicase family protein | chr2:18859836-18862318 FORWARD LENGTH=528	3	1	1	0	1	1	1	1	1	2	1	0	0	0	1	0	1	0	0
d1113	d1113.a1	d1113.a1.a1	AT2G36060.1	| Symbols: MMZ3, UEV1C | MMS ZWEI homologue 3 | chr2:15143012-15143998 REVERSE LENGTH=145	3	1	1	0	3	0	0	2	2	0	0	0	0	0	0	0	0	0	0
d1113	d1113.a2	d1113.a2.a1	AT3G52560.1	| Symbols: UEV1D-4, MMZ4, UEV1D | ubiquitin E2 variant 1D-4 | chr3:19494678-19495954 REVERSE LENGTH=146	3	0	0	0	1	0	0	0	0	1	0	0	0	0	0	0	0	0	0
d1115	d1115.a1	d1115.a1.a1	AT5G58330.1	| Symbols: | lactate/malate dehydrogenase family protein | chr5:23580010-23582287 REVERSE LENGTH=443	3	2	0	2	0	0	0	0	0	0	2	1	1	0	0	0	0	0	2
d1154	d1154.a1	d1154.a1.a1	AT3G66654.1	| Symbols: | Cyclophilin-like peptidyl-prolyl cis-trans isomerase family protein | chr3:2088694-2090297 FORWARD LENGTH=236	3	0	1	0	0	0	0	1	1	2	0	1	0	1	0	0	1	1	1
d1159	d1159.a1	d1159.a1.a1	AT1G04270.1	| Symbols: RPS15 | cytosolic ribosomal protein S15 | chr1:1141852-1142960 REVERSE LENGTH=152	3	3	1	1	1	0	0	1	0	0	0	0	1	0	0	1	0	0	1
d1205	d1205.a1	d1205.a1.a1	AT5G20920.1	| Symbols: EIF2 BETA, EMB1401 | eukaryotic translation initiation factor 2 beta subunit | chr5:7094994-7096661 REVERSE LENGTH=268	3	0	0	0	1	0	0	2	0	1	0	0	0	1	0	0	0	2	1
d1216	d1216.a1	d1216.a1.a1	AT4G19880.1	| Symbols: | Glutathione S-transferase family protein | chr4:10784691-10786376 REVERSE LENGTH=356	3	0	0	0	1	1	1	1	1	2	0	0	0	0	1	0	0	0	0
d1226	d1226.a1	d1226.a1.a1	AT2G19750.1	| Symbols: | Ribosomal protein S30 family protein | chr2:8515037-8515806 FORWARD LENGTH=62	3	0	0	0	0	0	1	1	1	1	0	0	0	2	0	0	0	0	1
d1230	d1230.a1	d1230.a1.a1	AT3G54440.1	| Symbols: | glycoside hydrolase family 2 protein | chr3:20148494-20157019 REVERSE LENGTH=1107	3	0	0	0	0	1	0	1	0	0	1	1	0	0	0	1	0	2	0
d1250	d1250.a1	d1250.a1.a1	AT2G26210.1	| Symbols: | Ankyrin repeat family protein | chr2:11157654-11159016 FORWARD LENGTH=190	3	0	1	0	0	0	0	1	1	0	0	1	1	0	0	0	0	0	1
d1253	d1253.a1	d1253.a1.a1	AT1G17890.1	| Symbols: GER2 | NAD(P)-binding Rossmann-fold superfamily protein | chr1:6154478-6155596 REVERSE LENGTH=328	3	1	0	0	0	0	0	1	0	1	0	1	0	1	0	0	0	1	0
d1273	d1273.a1	d1273.a1.a1	AT3G62940.1	| Symbols: | Cysteine proteinases superfamily protein | chr3:23263106-23264197 REVERSE LENGTH=316	3	0	0	0	1	0	0	1	0	1	0	1	0	0	0	0	1	1	0
d1301	d1301.a1	d1301.a1.a1	AT1G04750.1	| Symbols: VAMP7B, VAMP721, ATVAMP721, AT VAMP7B | vesicle-associated membrane protein 721 | chr1:1331857-1333426 REVERSE LENGTH=219	3	1	1	0	0	0	0	1	1	0	0	0	0	1	0	0	0	0	0
d1339	d1339.a1	d1339.a1.a1	AT5G16880.1	| Symbols: | Target of Myb protein 1 | chr5:5549658-5551274 FORWARD LENGTH=407	3	0	1	0	0	0	0	0	0	1	0	0	0	0	0	0	0	0	0
d1361	d1361.a1	d1361.a1.a1	AT4G24550.1	| Symbols: | Clathrin adaptor complexes medium subunit family protein | chr4:12675873-12678526 FORWARD LENGTH=380	3	0	0	0	0	0	0	0	0	0	0	0	1	1	0	0	0	0	0
d1376	d1376.a1	d1376.a1.a1	AT1G65270.1	| Symbols: | unknown protein; FUNCTIONS IN: molecular_function unknown; INVOLVED IN: biological_process unknown; LOCATED IN: endoplasmic reticulum, plasma membrane; EXPRESSED IN: 24 plant structures; EXPRESSED DURING: 13 growth stages; Has 149 Blast hits to 149 proteins in 49 species: Archae - 0; Bacteria - 0; Metazoa - 98; Fungi - 0; Plants - 47; Viruses - 0; Other Eukaryotes - 4 (source: NCBI B…	3	1	0	0	0	0	0	1	0	0	0	0	0	0	0	0	0	0	0
d1377	d1377.a1	d1377.a1.a1	AT1G55160.1	| Symbols: | unknown protein; FUNCTIONS IN: molecular_function unknown; INVOLVED IN: biological_process unknown; LOCATED IN: mitochondrion, plastid; EXPRESSED IN: 24 plant structures; EXPRESSED DURING: 13 growth stages; BEST Arabidopsis thaliana protein match is: unknown protein (TAIR:AT2G19530.1); Has 63 Blast hits to 63 proteins in 14 species: Archae - 0; Bacteria - 0; Metazoa - 0; Fungi - 0; P…	3	0	0	0	0	0	0	0	0	0	1	1	0	0	0	0	0	1	0
d1395	d1395.a1	d1395.a1.a1	AT3G01500.1	| Symbols: CA1, ATBCA1, SABP3, ATSABP3 | carbonic anhydrase 1 | chr3:194853-196716 REVERSE LENGTH=270	3	1	0	2	0	0	0	0	0	0	0	0	0	0	0	0	0	0	0
d1401	d1401.a1	d1401.a1.a1	AT3G04600.1	| Symbols: | Nucleotidylyl transferase superfamily protein | chr3:1243152-1245958 FORWARD LENGTH=402	3	1	1	0	1	0	0	0	0	0	0	0	0	0	0	0	0	0	0
a3	a3.a1	a3.a1.a1	AT5G50600.1	| Symbols: ATHSD1, HSD1 | hydroxysteroid dehydrogenase 1 | chr5:20589917-20591653 REVERSE LENGTH=349	2	199	176	164	188	169	195	189	172	188	168	145	154	152	147	131	161	150	166
a5	a5.a7	a5.a7.a1	AT3G09440.1	| Symbols: | Heat shock protein 70 (Hsp 70) family protein | chr3:2903434-2905632 REVERSE LENGTH=649	2	27	23	27	25	21	27	29	29	31	25	21	26	21	22	23	30	25	31
a8	a8.a1	a8.a1.a1	AT1G62290.1	| Symbols: | Saposin-like aspartyl protease family protein | chr1:23010107-23012681 REVERSE LENGTH=513	2	56	59	51	62	44	58	57	58	65	49	48	46	41	44	36	49	41	53
b17	b17.a2	b17.a2.a1	AT1G22300.1	| Symbols: GRF10, 14-3-3EPSILON, GF14 EPSILON | general regulatory factor 10 | chr1:7879146-7881103 REVERSE LENGTH=254	2	12	10	10	11	10	9	12	10	9	11	10	10	9	11	5	11	12	8
b17	b17.a3	b17.a3.a1	AT4G09000.1	| Symbols: GRF1, GF14 CHI | general regulatory factor 1 | chr4:5775387-5777157 FORWARD LENGTH=267	2	10	7	9	10	7	10	10	10	10	11	9	6	9	8	5	9	10	9
b17	b17.a8	b17.a8.a1	AT1G35160.1	| Symbols: GRF4, 14-3-3PHI, GF14 PHI | GF14 protein phi chain | chr1:12867264-12868514 FORWARD LENGTH=267	2	8	6	8	8	7	7	7	8	8	8	7	6	10	7	5	7	8	8
b27	b27.a1	b27.a1.a1	AT1G79550.1	| Symbols: PGK | phosphoglycerate kinase | chr1:29924347-29926295 REVERSE LENGTH=401	2	26	26	19	26	27	22	29	24	23	30	23	23	20	20	17	23	23	24
b27	b27.a3	b27.a3.a1	AT1G56190.1	| Symbols: | Phosphoglycerate kinase family protein | chr1:21028403-21030454 FORWARD LENGTH=478	2	13	12	11	13	14	10	13	13	11	11	12	14	10	13	8	14	11	12
b38	b38.a2	b38.a2.a1	AT1G49240.1	| Symbols: ACT8 | actin 8 | chr1:18216539-18217947 FORWARD LENGTH=377	2	17	12	14	13	16	15	15	18	13	17	13	13	17	17	7	16	15	10
b41	b41.a1	b41.a1.a1	AT5G07350.1	| Symbols: Tudor1, AtTudor1, TSN1 | TUDOR-SN protein 1 | chr5:2320344-2324892 REVERSE LENGTH=991	2	23	28	16	20	18	18	24	20	24	22	19	16	14	20	9	18	19	16
b42	b42.a1	b42.a1.a1	AT5G66400.1	| Symbols: RAB18, ATDI8 | Dehydrin family protein | chr5:26518511-26519153 REVERSE LENGTH=186	2	29	35	32	38	30	27	26	30	24	30	23	32	26	28	34	29	22	31
b48	b48.a1	b48.a1.a1	AT3G60750.1	| Symbols: | Transketolase | chr3:22454004-22456824 FORWARD LENGTH=741	2	23	21	18	24	17	17	18	19	18	21	18	14	18	14	11	19	19	14
b50	b50.a1	b50.a1.a1	AT1G47540.1	| Symbols: | Scorpion toxin-like knottin superfamily protein | chr1:17455702-17456146 REVERSE LENGTH=98	2	22	21	20	26	25	25	33	27	28	23	21	21	25	27	20	22	22	22
b53	b53.a1	b53.a1.a1	AT1G52690.1	| Symbols: | Late embryogenesis abundant protein (LEA) family protein | chr1:19619842-19620589 FORWARD LENGTH=169	2	25	27	21	24	25	24	23	23	25	32	22	19	23	26	12	24	23	24
b57	b57.a1	b57.a1.a1	AT1G57720.1	| Symbols: | Translation elongation factor EF1B, gamma chain | chr1:21377873-21380114 FORWARD LENGTH=413	2	15	17	14	16	14	15	17	16	18	13	13	12	16	13	11	16	18	13
b65	b65.a1	b65.a1.a1	AT5G52300.1	| Symbols: RD29B, LTI65 | CAP160 protein | chr5:21237205-21239404 FORWARD LENGTH=619	2	22	21	19	27	21	22	22	20	23	21	19	19	22	22	15	22	15	23
b66	b66.a1	b66.a1.a1	AT1G30230.1	| Symbols: | Glutathione S-transferase, C-terminal-like;Translation elongation factor EF1B/ribosomal protein S6 | chr1:10639286-10640515 FORWARD LENGTH=231	2	13	13	9	16	11	10	14	13	12	16	9	13	8	10	6	13	9	12
b70	b70.a5	b70.a5.a1	AT5G16510.1	| Symbols: | Alpha-1,4-glucan-protein synthase family protein | chr5:5393296-5394342 FORWARD LENGTH=348	2	4	3	2	3	3	3	3	2	2	4	1	3	2	4	3	3	3	2
b72	b72.a1	b72.a1.a1	AT5G03860.1	| Symbols: MLS | malate synthase | chr5:1032276-1034527 REVERSE LENGTH=562	2	19	19	13	22	18	22	24	28	21	18	14	16	14	18	16	21	19	21
b73	b73.a1	b73.a1.a1	AT3G58450.1	| Symbols: | Adenine nucleotide alpha hydrolases-like superfamily protein | chr3:21622032-21623057 FORWARD LENGTH=204	2	20	18	20	23	19	23	20	18	20	21	17	21	16	18	12	16	19	20
b74	b74.a1	b74.a1.a1	AT5G17920.1	| Symbols: ATCIMS, ATMETS, ATMS1 | Cobalamin-independent synthase family protein | chr5:5935771-5939195 FORWARD LENGTH=765	2	26	27	19	28	18	18	21	18	20	17	16	17	13	15	12	18	16	19
b76	b76.a1	b76.a1.a1	AT5G15090.1	| Symbols: VDAC3, ATVDAC3 | voltage dependent anion channel 3 | chr5:4889641-4891389 REVERSE LENGTH=274	2	13	12	10	13	11	9	13	14	11	11	10	10	12	12	9	10	11	10
b77	b77.a1	b77.a1.a1	AT3G13920.1	| Symbols: EIF4A1, RH4, TIF4A1 | eukaryotic translation initiation factor 4A1 | chr3:4592635-4594128 REVERSE LENGTH=412	2	17	16	17	16	13	15	19	18	17	16	11	16	13	13	13	15	14	18
b78	b78.a2	b78.a2.a1	AT5G02870.1	| Symbols: | Ribosomal protein L4/L1 family | chr5:657830-659526 FORWARD LENGTH=407	2	19	15	12	10	9	11	15	18	11	19	14	8	16	13	9	22	15	12
b82	b82.a1	b82.a1.a1	AT3G16950.1	| Symbols: LPD1, ptlpd1 | lipoamide dehydrogenase 1 | chr3:5786761-5790383 REVERSE LENGTH=570	2	15	12	12	13	13	15	12	15	15	13	11	11	10	14	10	10	10	11
b83	b83.a3	b83.a3.a1	AT3G56070.1	| Symbols: ROC2 | rotamase cyclophilin 2 | chr3:20806987-20807517 REVERSE LENGTH=176	2	1	3	1	4	1	0	3	3	3	1	1	0	2	2	2	3	2	2
b84	b84.a2	b84.a2.a1	AT5G41670.1	| Symbols: | 6-phosphogluconate dehydrogenase family protein | chr5:16665647-16667110 REVERSE LENGTH=487	2	11	13	8	9	7	8	12	9	8	7	10	6	6	7	2	7	9	8
b84	b84.a3	b84.a3.a1	AT3G02360.1	| Symbols: | 6-phosphogluconate dehydrogenase family protein | chr3:482498-483958 FORWARD LENGTH=486	2	10	13	9	8	5	8	9	8	10	7	6	5	4	6	4	4	5	9
b93	b93.a1	b93.a1.a1	AT4G04460.1	| Symbols: | Saposin-like aspartyl protease family protein | chr4:2225232-2227746 FORWARD LENGTH=508	2	19	17	13	20	17	17	21	17	18	17	15	11	14	17	9	15	18	15
b99	b99.a2	b99.a2.a1	AT2G21660.1	| Symbols: ATGRP7, CCR2, GR-RBP7, GRP7 | cold, circadian rhythm, and rna binding 2 | chr2:9265477-9266316 REVERSE LENGTH=176	2	7	7	3	4	4	5	2	4	8	5	5	4	4	4	3	4	4	2
c104	c104.a1	c104.a1.a1	AT5G62690.1	| Symbols: TUB2 | tubulin beta chain 2 | chr5:25181560-25183501 FORWARD LENGTH=450	2	8	11	9	10	9	10	15	14	15	13	10	7	8	9	3	11	12	11
c104	c104.a4	c104.a4.a1	AT5G23860.1	| Symbols: TUB8 | tubulin beta 8 | chr5:8042962-8044528 FORWARD LENGTH=449	2	9	7	7	7	7	7	9	9	10	10	8	5	7	7	2	9	8	8
c106	c106.a2	c106.a2.a1	AT1G67280.1	| Symbols: | Glyoxalase/Bleomycin resistance protein/Dioxygenase superfamily protein | chr1:25188563-25190547 REVERSE LENGTH=350	2	3	2	1	3	2	3	4	3	4	1	2	1	2	2	1	1	2	2
c107	c107.a1	c107.a1.a1	AT4G36195.1	| Symbols: | Serine carboxypeptidase S28 family protein | chr4:17127202-17129787 FORWARD LENGTH=488	2	14	11	12	11	16	8	14	16	17	15	14	9	12	16	11	14	15	13
c108	c108.a1	c108.a1.a1	AT1G33120.1	| Symbols: | Ribosomal protein L6 family | chr1:12010986-12012223 FORWARD LENGTH=194	2	15	13	13	13	14	13	16	15	16	11	13	13	14	11	11	14	13	13
c111	c111.a2	c111.a2.a1	AT1G31340.1	| Symbols: RUB1, NEDD8, ATRUB1 | related to ubiquitin 1 | chr1:11218076-11219417 REVERSE LENGTH=156	2	15	10	9	15	15	12	14	14	10	15	14	8	14	12	9	14	13	11
c115	c115.a1	c115.a1.a1	AT1G54100.1	| Symbols: ALDH7B4 | aldehyde dehydrogenase 7B4 | chr1:20195435-20198853 REVERSE LENGTH=508	2	19	15	12	17	11	11	10	12	13	16	12	15	9	14	6	12	12	10
c117	c117.a1	c117.a1.a1	AT2G05990.1	| Symbols: MOD1, ENR1 | NAD(P)-binding Rossmann-fold superfamily protein | chr2:2322876-2324867 FORWARD LENGTH=390	2	16	14	14	13	10	13	13	10	11	16	12	9	10	12	8	15	11	11
c118	c118.a1	c118.a1.a1	AT2G24200.1	| Symbols: | Cytosol aminopeptidase family protein | chr2:10287017-10289450 REVERSE LENGTH=520	2	13	13	11	13	13	10	16	13	13	11	10	9	7	16	9	12	13	9
c119	c119.a1	c119.a1.a1	AT4G36360.1	| Symbols: BGAL3 | beta-galactosidase 3 | chr4:17176840-17181143 REVERSE LENGTH=856	2	15	12	8	11	7	12	13	12	11	9	9	7	6	7	5	7	6	5
c131	c131.a1	c131.a1.a1	AT5G19770.1	| Symbols: TUA3 | tubulin alpha-3 | chr5:6682761-6684474 REVERSE LENGTH=450	2	11	11	8	9	7	8	13	13	11	10	6	5	6	10	5	6	3	7
c133	c133.a3	c133.a3.a1	AT2G21330.1	| Symbols: FBA1 | fructose-bisphosphate aldolase 1 | chr2:9128416-9130152 REVERSE LENGTH=399	2	4	4	2	2	1	1	1	1	2	2	2	0	3	2	1	0	2	1
c134	c134.a2	c134.a2.a1	AT1G48630.1	| Symbols: RACK1B_AT | receptor for activated C kinase 1B | chr1:17981977-17983268 REVERSE LENGTH=326	2	1	1	1	1	1	1	2	2	2	1	1	0	1	1	0	0	1	1
c135	c135.a1	c135.a1.a1	AT2G07698.1	| Symbols: | ATPase, F1 complex, alpha subunit protein | chr2:3361474-3364028 FORWARD LENGTH=777	2	11	10	11	11	10	12	8	9	11	12	11	13	11	10	14	12	11	10
c138	c138.a1	c138.a1.a1	AT5G44310.1	| Symbols: | Late embryogenesis abundant protein (LEA) family protein | chr5:17847998-17848885 REVERSE LENGTH=295	2	16	14	14	16	7	12	12	10	8	13	10	10	10	10	6	9	7	10
c140	c140.a1	c140.a1.a1	AT3G15260.1	| Symbols: | Protein phosphatase 2C family protein | chr3:5138842-5140242 FORWARD LENGTH=289	2	9	8	7	12	13	8	9	11	11	11	12	6	12	13	8	13	12	10
c141	c141.a1	c141.a1.a1	AT3G11940.1	| Symbols: ATRPS5A, AML1, RPS5A | ribosomal protein 5A | chr3:3778175-3779354 REVERSE LENGTH=207	2	17	12	11	11	8	8	15	11	11	14	9	10	8	7	4	11	9	11
c141	c141.a2	c141.a2.a1	AT2G37270.1	| Symbols: ATRPS5B, RPS5B | ribosomal protein 5B | chr2:15647883-15649042 REVERSE LENGTH=207	2	15	10	9	9	7	7	13	9	9	12	8	9	7	6	4	11	8	10
c142	c142.a2	c142.a2.a1	AT2G14720.1	| Symbols: VSR4, VSR2;1, BP80-2;1, MTV4 | vacuolar sorting receptor 4 | chr2:6300878-6304156 REVERSE LENGTH=628	2	6	4	4	4	4	4	8	6	3	6	5	4	4	4	2	3	5	4
c143	c143.a1	c143.a1.a1	AT4G24190.1	| Symbols: SHD, HSP90.7, AtHsp90.7, AtHsp90-7 | Chaperone protein htpG family protein | chr4:12551902-12555851 REVERSE LENGTH=823	2	16	12	13	12	6	8	5	10	7	13	9	8	7	10	5	10	12	7
c143	c143.a3	c143.a3.a1	AT2G04030.1	| Symbols: CR88, EMB1956, HSP90.5, Hsp88.1, AtHsp90.5 | Chaperone protein htpG family protein | chr2:1281983-1285909 FORWARD LENGTH=780	2	0	1	0	1	0	0	3	3	4	1	0	0	1	1	0	2	1	1
c147	c147.a1	c147.a1.a1	AT3G26060.1	| Symbols: ATPRX Q | Thioredoxin superfamily protein | chr3:9524807-9526123 FORWARD LENGTH=216	2	12	14	11	10	9	7	13	11	12	13	11	11	9	9	8	8	9	8
c149	c149.a1	c149.a1.a1	AT1G63770.3	| Symbols: | Peptidase M1 family protein | chr1:23657791-23664243 REVERSE LENGTH=987	2	9	14	7	14	6	13	16	18	18	8	6	7	9	8	7	8	10	10
c150	c150.a1	c150.a1.a1	AT1G48030.1	| Symbols: mtLPD1 | mitochondrial lipoamide dehydrogenase 1 | chr1:17717432-17719141 REVERSE LENGTH=507	2	11	2	5	8	9	7	6	9	8	8	9	9	7	8	7	10	12	8
c150	c150.a2	c150.a2.a1	AT3G17240.1	| Symbols: mtLPD2 | lipoamide dehydrogenase 2 | chr3:5890278-5892166 REVERSE LENGTH=507	2	9	7	5	8	11	7	10	7	11	6	7	8	7	8	6	9	11	7
c151	c151.a1	c151.a1.a1	AT1G79920.1	| Symbols: | Heat shock protein 70 (Hsp 70) family protein | chr1:30058935-30062224 REVERSE LENGTH=831	2	8	13	8	9	10	9	12	12	12	10	12	7	8	10	8	10	10	12
c151	c151.a2	c151.a2.a1	AT1G79930.1	| Symbols: HSP91 | heat shock protein 91 | chr1:30063781-30067067 REVERSE LENGTH=831	2	6	13	7	8	9	7	10	11	10	9	11	7	9	9	8	8	10	10
c152	c152.a1	c152.a1.a1	AT5G20950.1	| Symbols: | Glycosyl hydrolase family protein | chr5:7107609-7110775 REVERSE LENGTH=624	2	10	8	9	12	8	9	15	12	11	9	9	10	11	8	11	9	11	11
c153	c153.a1	c153.a1.a1	AT3G08580.1	| Symbols: AAC1 | ADP/ATP carrier 1 | chr3:2605706-2607030 REVERSE LENGTH=381	2	13	12	8	9	8	6	9	7	13	12	8	10	8	7	5	8	10	8
c153	c153.a2	c153.a2.a1	AT5G13490.1	| Symbols: AAC2 | ADP/ATP carrier 2 | chr5:4336034-4337379 FORWARD LENGTH=385	2	9	7	5	5	4	6	5	4	7	8	5	5	5	4	2	4	6	5
c155	c155.a1	c155.a1.a1	AT1G78900.1	| Symbols: VHA-A | vacuolar ATP synthase subunit A | chr1:29660463-29664575 FORWARD LENGTH=623	2	11	8	10	7	8	7	14	7	11	11	12	9	9	9	8	12	9	14
c156	c156.a1	c156.a1.a1	AT3G44310.1	| Symbols: NIT1, ATNIT1, NITI | nitrilase 1 | chr3:15986901-15988841 FORWARD LENGTH=346	2	8	7	8	6	8	7	9	7	10	6	5	3	6	7	4	8	6	7
c158	c158.a1	c158.a1.a1	AT1G72370.1	| Symbols: P40, AP40, RP40, RPSAA | 40s ribosomal protein SA | chr1:27243148-27244842 REVERSE LENGTH=298	2	10	9	11	9	8	8	11	10	5	11	9	9	9	12	7	11	9	11
c162	c162.a1	c162.a1.a1	AT2G44350.1	| Symbols: ATCS, CSY4 | Citrate synthase family protein | chr2:18316673-18320524 FORWARD LENGTH=473	2	12	11	7	10	10	11	10	10	9	8	7	7	7	11	8	9	12	9
c171	c171.a2	c171.a2.a1	AT5G07440.1	| Symbols: GDH2 | glutamate dehydrogenase 2 | chr5:2356153-2358012 FORWARD LENGTH=411	2	1	2	2	2	2	2	3	2	3	2	3	3	2	2	0	2	4	3
c172	c172.a1	c172.a1.a1	AT1G74050.1	| Symbols: | Ribosomal protein L6 family protein | chr1:27847256-27848680 REVERSE LENGTH=233	2	6	8	10	7	5	7	8	8	12	9	9	9	7	7	6	7	7	12
c175	c175.a2	c175.a2.a1	AT2G44120.1	| Symbols: | Ribosomal protein L30/L7 family protein | chr2:18249227-18250402 REVERSE LENGTH=242	2	6	7	6	4	5	3	4	8	5	10	6	3	6	5	5	8	6	7
c177	c177.a2	c177.a2.a1	AT5G38410.1	| Symbols: | Ribulose bisphosphate carboxylase (small chain) family protein | chr5:15377501-15378306 REVERSE LENGTH=181	2	4	4	4	3	3	3	3	3	5	3	4	3	2	4	3	1	3	3
c181	c181.a2	c181.a2.a1	AT5G39740.1	| Symbols: OLI7, RPL5B | ribosomal protein L5 B | chr5:15903365-15905185 FORWARD LENGTH=301	2	10	11	9	10	6	8	13	10	10	10	5	7	4	6	1	6	7	8
c182	c182.a2	c182.a2.a1	AT2G33210.1	| Symbols: HSP60-2 | heat shock protein 60-2 | chr2:14075093-14078568 REVERSE LENGTH=585	2	3	2	3	2	4	2	4	4	4	3	2	1	2	5	2	4	3	3
c183	c183.a1	c183.a1.a1	AT3G09200.1	| Symbols: | Ribosomal protein L10 family protein | chr3:2823364-2825020 REVERSE LENGTH=320	2	9	11	8	10	9	8	9	10	10	9	9	6	8	9	7	9	7	8
c188	c188.a1	c188.a1.a1	AT4G38350.1	| Symbols: | Patched family protein | chr4:17958324-17966846 REVERSE LENGTH=1273	2	10	9	9	6	6	8	9	9	9	9	11	6	8	9	4	7	10	9
c195	c195.a2	c195.a2.a1	AT3G07110.1	| Symbols: | Ribosomal protein L13 family protein | chr3:2252092-2253332 FORWARD LENGTH=206	2	5	4	4	4	7	3	5	5	5	7	4	7	5	6	3	5	7	6
c195	c195.a3	c195.a3.a1	AT5G48760.1	| Symbols: | Ribosomal protein L13 family protein | chr5:19771315-19772686 REVERSE LENGTH=206	2	2	3	3	2	4	2	3	4	4	5	2	4	3	4	1	5	4	5
c196	c196.a3	c196.a3.a1	AT5G16570.1	| Symbols: GLN1;4 | glutamine synthetase 1;4 | chr5:5421898-5424523 REVERSE LENGTH=356	2	0	0	1	0	0	0	1	1	2	0	0	1	0	1	0	1	1	2
c216	c216.a1	c216.a1.a1	AT1G66410.1	| Symbols: CAM4, ACAM-4 | calmodulin 4 | chr1:24774431-24775785 REVERSE LENGTH=149	2	8	9	5	9	7	6	10	8	7	8	7	5	7	7	6	8	8	4
c223	c223.a1	c223.a1.a1	AT2G23110.1	| Symbols: | Late embryogenesis abundant protein, group 6 | chr2:9840552-9840830 FORWARD LENGTH=92	2	6	7	7	9	7	8	8	7	8	8	6	9	6	5	4	9	8	7
c231	c231.a1	c231.a1.a1	AT5G59880.1	| Symbols: ADF3 | actin depolymerizing factor 3 | chr5:24120382-24121628 FORWARD LENGTH=139	2	6	5	5	6	6	6	6	6	6	6	8	4	5	7	5	7	8	4
c233	c233.a1	c233.a1.a1	AT2G32120.1	| Symbols: HSP70T-2 | heat-shock protein 70T-2 | chr2:13651720-13653411 REVERSE LENGTH=563	2	5	7	5	6	6	7	8	8	6	8	8	8	8	7	4	7	7	7
c236	c236.a1	c236.a1.a1	AT4G39200.1	| Symbols: | Ribosomal protein S25 family protein | chr4:18257464-18258464 FORWARD LENGTH=108	2	4	3	6	3	3	4	5	5	5	4	2	5	6	4	1	8	5	6
c236	c236.a2	c236.a2.a1	AT2G21580.1	| Symbols: | Ribosomal protein S25 family protein | chr2:9236629-9237510 FORWARD LENGTH=108	2	4	3	4	2	4	5	2	4	5	5	3	3	8	4	3	4	5	3
c246	c246.a1	c246.a1.a1	AT1G28290.1	| Symbols: AGP31 | arabinogalactan protein 31 | chr1:9889331-9890843 REVERSE LENGTH=359	2	7	7	7	6	7	8	7	9	7	6	3	6	5	7	4	7	6	7
c247	c247.a1	c247.a1.a1	AT5G28840.1	| Symbols: GME | GDP-D-mannose 3',5'-epimerase | chr5:10862472-10864024 REVERSE LENGTH=377	2	5	4	4	5	7	6	7	4	8	8	8	6	8	7	8	7	10	5
c251	c251.a2	c251.a2.a1	AT2G42600.1	| Symbols: ATPPC2, PPC2 | phosphoenolpyruvate carboxylase 2 | chr2:17734541-17738679 REVERSE LENGTH=963	2	12	9	8	9	4	3	7	2	5	8	5	3	4	1	3	2	2	2
c253	c253.a2	c253.a2.a1	AT1G72330.1	| Symbols: ALAAT2 | alanine aminotransferase 2 | chr1:27233637-27236571 FORWARD LENGTH=540	2	2	2	1	2	2	1	3	1	2	2	1	1	2	2	0	1	1	1
c256	c256.a1	c256.a1.a1	AT2G47470.1	| Symbols: ATPDIL2-1, UNE5, MEE30, PDI11, ATPDI11 | thioredoxin family protein | chr2:19481503-19483683 FORWARD LENGTH=361	2	6	9	4	9	6	6	7	7	6	9	4	5	7	6	6	7	3	4
c258	c258.a1	c258.a1.a1	AT2G30970.1	| Symbols: ASP1 | aspartate aminotransferase 1 | chr2:13179012-13181686 FORWARD LENGTH=430	2	5	5	7	5	5	8	9	10	7	5	5	6	5	4	6	5	4	8
c259	c259.a2	c259.a2.a1	AT1G23310.1	| Symbols: GGT1, AOAT1, GGAT1 | glutamate:glyoxylate aminotransferase | chr1:8268720-8271329 REVERSE LENGTH=481	2	4	5	6	6	6	5	5	7	6	7	6	6	6	6	6	5	6	6
c266	c266.a1	c266.a1.a1	AT5G13980.1	| Symbols: | Glycosyl hydrolase family 38 protein | chr5:4508626-4514334 FORWARD LENGTH=1024	2	7	7	7	10	6	6	10	8	10	7	4	3	5	4	1	9	3	5
c268	c268.a1	c268.a1.a1	AT5G51970.1	| Symbols: | GroES-like zinc-binding alcohol dehydrogenase family protein | chr5:21111820-21113284 FORWARD LENGTH=364	2	7	7	4	6	9	6	5	6	5	6	7	4	4	10	2	7	8	4
c275	c275.a1	c275.a1.a1	AT3G51260.1	| Symbols: PAD1 | 20S proteasome alpha subunit PAD1 | chr3:19031086-19032746 FORWARD LENGTH=250	2	7	9	3	6	6	7	8	7	5	6	5	4	5	6	4	5	5	5
c276	c276.a1	c276.a1.a1	AT1G55490.1	| Symbols: CPN60B, LEN1 | chaperonin 60 beta | chr1:20715717-20718673 REVERSE LENGTH=600	2	7	8	4	6	4	5	7	8	5	7	6	4	4	4	2	6	5	4
c276	c276.a3	c276.a3.a1	AT5G56500.1	| Symbols: | TCP-1/cpn60 chaperonin family protein | chr5:22874058-22876966 FORWARD LENGTH=597	2	4	6	2	4	3	3	5	5	4	5	5	1	2	3	1	4	4	3
c293	c293.a2	c293.a2.a1	AT3G48870.1	| Symbols: ATCLPC, ATHSP93-III, HSP93-III | Clp ATPase | chr3:18122363-18126008 REVERSE LENGTH=952	2	6	4	5	1	2	1	4	5	3	8	4	5	4	4	2	5	4	5
c294	c294.a1	c294.a1.a1	AT3G60820.1	| Symbols: PBF1 | N-terminal nucleophile aminohydrolases (Ntn hydrolases) superfamily protein | chr3:22472038-22473809 REVERSE LENGTH=223	2	7	7	6	7	5	5	6	6	7	7	5	5	3	5	2	5	5	7
c297	c297.a1	c297.a1.a1	AT2G27040.1	| Symbols: AGO4, OCP11 | Argonaute family protein | chr2:11536795-11541503 REVERSE LENGTH=924	2	5	5	7	4	8	4	6	5	3	6	5	8	6	6	3	6	7	5
c303	c303.a1	c303.a1.a1	AT2G46280.1	| Symbols: TRIP-1, TIF3I1 | TGF-beta receptor interacting protein 1 | chr2:19003656-19005393 REVERSE LENGTH=328	2	5	5	2	4	5	5	4	5	5	8	5	5	6	3	7	7	6	5
c306	c306.a1	c306.a1.a1	AT4G02450.1	| Symbols: | HSP20-like chaperones superfamily protein | chr4:1073987-1075765 REVERSE LENGTH=241	2	5	4	3	7	5	4	7	8	5	7	4	4	6	5	5	6	5	4
c316	c316.a1	c316.a1.a1	AT5G59290.1	| Symbols: UXS3, ATUXS3 | UDP-glucuronic acid decarboxylase 3 | chr5:23915814-23917953 REVERSE LENGTH=342	2	4	5	5	5	4	4	6	5	5	4	6	5	7	4	4	4	7	5
c316	c316.a2	c316.a2.a1	AT3G46440.1	| Symbols: UXS5 | UDP-XYL synthase 5 | chr3:17089268-17091611 REVERSE LENGTH=341	2	3	4	4	4	3	3	5	3	4	2	4	3	5	3	3	3	5	4
c322	c322.a2	c322.a2.a1	AT1G16920.1	| Symbols: RAB11, ATRABA1B, RABA1b | RAB GTPase homolog A1B | chr1:5787489-5789147 REVERSE LENGTH=216	2	2	4	2	3	5	3	3	5	3	4	3	3	4	4	2	2	4	4
c326	c326.a1	c326.a1.a1	AT3G63460.1	| Symbols: | transducin family protein / WD-40 repeat family protein | chr3:23431009-23437241 REVERSE LENGTH=1104	2	4	6	4	4	6	5	5	5	3	5	5	5	4	6	1	7	6	3
c327	c327.a1	c327.a1.a1	AT3G08590.1	| Symbols: | Phosphoglycerate mutase, 2,3-bisphosphoglycerate-independent | chr3:2608683-2611237 REVERSE LENGTH=560	2	10	8	2	6	5	5	7	5	7	8	4	0	4	6	2	5	3	2
c329	c329.a1	c329.a1.a1	AT1G16470.1	| Symbols: PAB1 | proteasome subunit PAB1 | chr1:5623122-5625439 FORWARD LENGTH=235	2	5	5	5	7	4	4	6	6	5	4	2	3	5	3	3	4	2	5
c332	c332.a1	c332.a1.a1	AT1G53850.1	| Symbols: PAE1, ATPAE1 | 20S proteasome alpha subunit E1 | chr1:20104131-20105792 REVERSE LENGTH=237	2	7	5	3	6	4	5	8	6	6	6	3	3	3	4	3	4	5	4
c336	c336.a1	c336.a1.a1	AT1G18210.1	| Symbols: | Calcium-binding EF-hand family protein | chr1:6268273-6268785 REVERSE LENGTH=170	2	5	4	4	6	5	6	9	7	7	4	2	4	4	1	4	4	7	5
c339	c339.a1	c339.a1.a1	AT3G10920.1	| Symbols: MSD1, MEE33, ATMSD1 | manganese superoxide dismutase 1 | chr3:3418015-3419581 FORWARD LENGTH=231	2	6	6	3	6	4	5	8	5	6	5	4	6	5	5	2	4	4	2
c340	c340.a1	c340.a1.a1	AT1G20260.1	| Symbols: | ATPase, V1 complex, subunit B protein | chr1:7016971-7020290 FORWARD LENGTH=487	2	5	4	5	5	4	4	6	7	6	4	3	3	3	6	3	4	4	4
c342	c342.a1	c342.a1.a1	AT2G24420.1	| Symbols: | DNA repair ATPase-related | chr2:10380147-10382624 FORWARD LENGTH=440	2	4	5	3	3	3	4	3	3	3	6	6	3	4	4	3	2	5	3
c342	c342.a2	c342.a2.a1	AT4G31340.1	| Symbols: | myosin heavy chain-related | chr4:15205662-15208950 FORWARD LENGTH=437	2	1	1	1	0	1	1	0	1	1	1	1	1	1	1	0	1	1	1
c350	c350.a1	c350.a1.a1	AT4G03200.1	| Symbols: | catalytics | chr4:1408296-1412566 FORWARD LENGTH=818	2	4	4	5	6	3	5	6	4	5	3	6	5	5	5	2	3	4	6
c366	c366.a2	c366.a2.a1	AT1G08830.1	| Symbols: CSD1 | copper/zinc superoxide dismutase 1 | chr1:2827700-2829053 FORWARD LENGTH=152	2	2	3	3	3	2	2	4	3	2	2	1	2	0	2	2	3	1	2
c370	c370.a1	c370.a1.a1	AT3G22200.1	| Symbols: POP2, GABA-T, HER1 | Pyridoxal phosphate (PLP)-dependent transferases superfamily protein | chr3:7835286-7838863 FORWARD LENGTH=504	2	9	5	4	7	4	5	8	4	6	4	3	2	2	3	1	4	1	3
c373	c373.a1	c373.a1.a1	AT4G16143.1	| Symbols: IMPA-2 | importin alpha isoform 2 | chr4:9134450-9137134 REVERSE LENGTH=535	2	3	3	2	3	3	2	5	4	4	3	3	3	3	4	4	4	3	4
c373	c373.a2	c373.a2.a1	AT3G06720.1	| Symbols: AT-IMP, ATKAP ALPHA, AIMP ALPHA, IMPA-1, IMPA1 | importin alpha isoform 1 | chr3:2120559-2123555 FORWARD LENGTH=532	2	3	1	1	2	2	1	3	2	3	3	1	2	2	3	2	3	1	4
c383	c383.a1	c383.a1.a1	AT5G20960.1	| Symbols: AAO1, AO1, ATAO, AT-AO1, AOalpha, AtAO1 | aldehyde oxidase 1 | chr5:7116783-7122338 FORWARD LENGTH=1368	2	6	3	1	4	6	5	6	7	7	6	3	4	1	5	3	5	3	4
c386	c386.a1	c386.a1.a1	AT2G21170.1	| Symbols: TIM, PDTPI | triosephosphate isomerase | chr2:9071047-9073106 REVERSE LENGTH=315	2	4	3	6	4	4	3	4	3	4	4	4	4	5	4	5	4	4	5
c388	c388.a1	c388.a1.a1	AT4G25740.1	| Symbols: | RNA binding Plectin/S10 domain-containing protein | chr4:13107488-13108751 REVERSE LENGTH=177	2	3	4	4	4	3	4	5	4	4	4	4	4	3	4	2	4	4	7
c397	c397.a2	c397.a2.a1	AT5G46430.1	| Symbols: | Ribosomal protein L32e | chr5:18833429-18834409 FORWARD LENGTH=133	2	0	1	4	0	1	1	3	1	1	1	1	2	2	1	1	1	1	3
c399	c399.a2	c399.a2.a1	AT5G40810.1	| Symbols: | Cytochrome C1 family | chr5:16340200-16342327 FORWARD LENGTH=307	2	3	2	3	2	4	3	3	4	2	4	4	2	4	4	3	3	4	3
c410	c410.a2	c410.a2.a1	AT5G66510.1	| Symbols: GAMMA CA3 | gamma carbonic anhydrase 3 | chr5:26550016-26551496 REVERSE LENGTH=258	2	1	1	0	3	1	1	1	1	1	3	1	0	1	2	0	1	1	0
c411	c411.a3	c411.a3.a1	AT2G20530.1	| Symbols: ATPHB6, PHB6 | prohibitin 6 | chr2:8842300-8843787 FORWARD LENGTH=286	2	2	1	1	1	1	2	2	1	2	1	3	1	0	1	1	1	2	2
c413	c413.a1	c413.a1.a1	AT5G37510.1	| Symbols: EMB1467, CI76 | NADH-ubiquinone dehydrogenase, mitochondrial, putative | chr5:14897490-14900352 FORWARD LENGTH=745	2	6	5	3	6	2	4	5	4	2	5	3	6	3	3	3	3	4	2
c414	c414.a1	c414.a1.a1	AT2G44100.1	| Symbols: ATGDI1, AT-GDI1, GDI1 | guanosine nucleotide diphosphate dissociation inhibitor 1 | chr2:18241804-18244864 FORWARD LENGTH=445	2	6	6	2	5	3	2	6	5	4	5	3	2	3	3	0	2	2	2
c422	c422.a1	c422.a1.a1	AT3G09680.1	| Symbols: | Ribosomal protein S12/S23 family protein | chr3:2969197-2970291 REVERSE LENGTH=142	2	4	4	3	4	3	3	5	5	4	3	2	2	4	3	2	4	4	5
c426	c426.a1	c426.a1.a1	AT5G55730.1	| Symbols: FLA1 | FASCICLIN-like arabinogalactan 1 | chr5:22558375-22560392 REVERSE LENGTH=424	2	4	3	4	3	4	5	5	3	5	4	4	3	3	3	1	4	3	4
c430	c430.a1	c430.a1.a1	AT1G70770.1	| Symbols: | Protein of unknown function DUF2359, transmembrane | chr1:26688622-26691185 REVERSE LENGTH=610	2	3	4	2	3	3	4	2	4	5	3	4	4	4	5	1	3	5	3
c434	c434.a1	c434.a1.a1	AT4G16720.1	| Symbols: | Ribosomal protein L23/L15e family protein | chr4:9400156-9401315 REVERSE LENGTH=204	2	2	1	1	2	4	4	8	6	5	2	2	2	3	4	5	0	4	3
c439	c439.a1	c439.a1.a1	AT4G14030.1	| Symbols: SBP1 | selenium-binding protein 1 | chr4:8098121-8100165 REVERSE LENGTH=490	2	3	4	2	4	1	2	4	4	4	2	2	3	2	0	0	4	2	1
c440	c440.a2	c440.a2.a1	AT5G22440.1	| Symbols: | Ribosomal protein L1p/L10e family | chr5:7435328-7436486 REVERSE LENGTH=217	2	4	4	2	2	1	2	5	3	3	2	2	2	2	2	2	3	2	4
c440	c440.a3	c440.a3.a1	AT2G27530.1	| Symbols: PGY1 | Ribosomal protein L1p/L10e family | chr2:11763443-11764570 REVERSE LENGTH=216	2	4	5	1	1	1	1	3	3	2	2	1	1	2	1	2	3	2	3
c446	c446.a1	c446.a1.a1	AT5G26000.1	| Symbols: TGG1, BGLU38 | thioglucoside glucohydrolase 1 | chr5:9079678-9082347 REVERSE LENGTH=541	2	3	4	7	3	2	4	5	2	5	3	4	2	2	2	1	2	2	4
c447	c447.a1	c447.a1.a1	AT2G20140.1	| Symbols: | AAA-type ATPase family protein | chr2:8692736-8694837 FORWARD LENGTH=443	2	4	4	2	5	4	4	4	4	5	4	3	4	1	4	2	2	4	2
c461	c461.a2	c461.a2.a1	AT4G14800.1	| Symbols: PBD2 | 20S proteasome beta subunit D2 | chr4:8500398-8502058 FORWARD LENGTH=199	2	3	3	2	4	1	2	4	2	4	4	0	1	0	1	1	1	0	3
c463	c463.a1	c463.a1.a1	AT5G04430.1	| Symbols: BTR1, BTR1S | binding to TOMV RNA 1L (long form) | chr5:1250602-1253523 REVERSE LENGTH=313	2	2	3	5	4	3	5	4	2	4	1	3	4	3	4	2	2	3	5
c465	c465.a1	c465.a1.a1	AT1G79230.1	| Symbols: ST1, ATMST1, MST1, ATRDH1, STR1 | mercaptopyruvate sulfurtransferase 1 | chr1:29800824-29803679 FORWARD LENGTH=379	2	4	3	1	4	4	2	3	4	4	4	5	1	2	3	3	3	3	2
c469	c469.a1	c469.a1.a1	AT3G62120.1	| Symbols: | Class II aaRS and biotin synthetases superfamily protein | chr3:23001227-23003849 REVERSE LENGTH=530	2	3	3	1	2	4	4	3	5	3	4	3	1	4	4	0	3	4	1
c470	c470.a1	c470.a1.a1	AT5G64250.1	| Symbols: | Aldolase-type TIM barrel family protein | chr5:25697623-25698752 REVERSE LENGTH=293	2	3	3	3	4	4	4	4	4	4	3	4	2	1	3	1	3	2	2
c479	c479.a1	c479.a1.a1	AT4G24220.1	| Symbols: VEP1, AWI31 | NAD(P)-binding Rossmann-fold superfamily protein | chr4:12565219-12566474 FORWARD LENGTH=388	2	3	5	3	4	3	5	4	3	7	3	2	3	2	4	2	3	2	2
c480	c480.a1	c480.a1.a1	AT4G31480.1	| Symbols: | Coatomer, beta subunit | chr4:15264145-15267384 FORWARD LENGTH=948	2	3	4	3	3	3	2	3	2	2	3	3	5	3	2	4	3	4	5
c481	c481.a1	c481.a1.a1	AT5G36100.1	| Symbols: | unknown protein; BEST Arabidopsis thaliana protein match is: unknown protein (TAIR:AT1G65090.3); Has 57 Blast hits to 49 proteins in 15 species: Archae - 0; Bacteria - 4; Metazoa - 6; Fungi - 0; Plants - 39; Viruses - 0; Other Eukaryotes - 8 (source: NCBI BLink). | chr5:14191711-14193654 REVERSE LENGTH=295	2	3	5	1	5	3	3	5	3	3	3	3	2	3	3	2	2	3	3
c486	c486.a1	c486.a1.a1	AT1G56340.1	| Symbols: CRT1, CRT1a, AtCRT1a | calreticulin 1a | chr1:21090059-21092630 REVERSE LENGTH=425	2	3	4	3	1	2	3	3	1	2	2	2	2	2	1	2	1	3	1
c498	c498.a1	c498.a1.a1	AT3G02560.1	| Symbols: | Ribosomal protein S7e family protein | chr3:542341-543168 FORWARD LENGTH=191	2	3	3	3	3	3	3	4	4	4	3	2	3	3	3	0	2	3	2
c502	c502.a1	c502.a1.a1	AT5G23540.1	| Symbols: | Mov34/MPN/PAD-1 family protein | chr5:7937772-7939339 FORWARD LENGTH=308	2	3	4	3	2	3	4	5	3	3	3	3	3	2	3	2	2	2	3
c503	c503.a1	c503.a1.a1	AT4G31180.1	| Symbols: | Class II aminoacyl-tRNA and biotin synthetases superfamily protein | chr4:15156696-15159362 FORWARD LENGTH=558	2	3	3	1	2	2	0	3	3	4	2	4	1	2	3	2	5	3	4
c504	c504.a1	c504.a1.a1	AT1G52360.1	| Symbols: | Coatomer, beta' subunit | chr1:19499282-19505397 FORWARD LENGTH=926	2	4	3	3	1	2	1	3	3	3	4	2	2	2	4	1	3	1	4
c506	c506.a1	c506.a1.a1	AT1G49760.1	| Symbols: PAB8, PABP8 | poly(A) binding protein 8 | chr1:18416740-18419753 FORWARD LENGTH=671	2	2	2	3	4	2	3	6	3	4	2	3	3	2	3	2	2	4	3
c511	c511.a1	c511.a1.a1	AT3G23940.1	| Symbols: | dehydratase family | chr3:8648780-8652323 FORWARD LENGTH=608	2	3	3	2	3	1	3	6	4	4	4	3	2	2	2	2	2	3	3
c516	c516.a1	c516.a1.a1	AT4G15000.1	| Symbols: | Ribosomal L27e protein family | chr4:8571896-8572303 FORWARD LENGTH=135	2	1	1	2	1	3	2	4	4	3	3	1	3	2	5	0	4	2	4
c521	c521.a1	c521.a1.a1	AT5G05010.1	| Symbols: | clathrin adaptor complexes medium subunit family protein | chr5:1477137-1479872 FORWARD LENGTH=527	2	4	3	4	2	2	3	4	2	2	3	2	4	3	2	2	4	2	2
c528	c528.a1	c528.a1.a1	AT4G38220.1	| Symbols: | Peptidase M20/M25/M40 family protein | chr4:17925251-17926919 FORWARD LENGTH=430	2	4	4	2	3	2	4	3	3	4	4	2	2	2	2	1	3	2	2
c530	c530.a1	c530.a1.a1	AT4G24820.1	| Symbols: | 26S proteasome, regulatory subunit Rpn7;Proteasome component (PCI) domain | chr4:12790471-12792599 REVERSE LENGTH=387	2	3	3	3	5	4	3	5	2	3	3	3	1	2	2	0	4	1	4
c531	c531.a1	c531.a1.a1	AT3G11910.1	| Symbols: UBP13 | ubiquitin-specific protease 13 | chr3:3761758-3770290 REVERSE LENGTH=1115	2	2	2	1	4	2	1	4	3	1	4	3	0	3	3	3	3	3	3
c531	c531.a2	c531.a2.a1	AT5G06600.1	| Symbols: UBP12 | ubiquitin-specific protease 12 | chr5:2019545-2027834 REVERSE LENGTH=1116	2	2	2	2	4	2	1	3	3	1	3	3	0	3	3	3	3	2	2
c537	c537.a1	c537.a1.a1	AT2G45710.1	| Symbols: | Zinc-binding ribosomal protein family protein | chr2:18831243-18831999 FORWARD LENGTH=84	2	1	2	1	1	2	2	3	3	1	2	4	2	3	2	2	3	2	1
c548	c548.a1	c548.a1.a1	AT3G52880.1	| Symbols: ATMDAR1, MDAR1 | monodehydroascorbate reductase 1 | chr3:19601477-19604366 REVERSE LENGTH=434	2	2	3	4	4	1	4	3	3	3	3	3	1	2	3	0	1	5	1
c552	c552.a3	c552.a3.a1	AT4G00430.1	| Symbols: TMP-C, PIP1;4, PIP1E | plasma membrane intrinsic protein 1;4 | chr4:186143-187531 REVERSE LENGTH=287	2	0	1	4	0	0	3	2	2	1	4	2	1	1	1	0	3	1	1
c560	c560.a1	c560.a1.a1	AT4G21860.1	| Symbols: MSRB2 | methionine sulfoxide reductase B 2 | chr4:11600238-11601507 REVERSE LENGTH=202	2	3	3	3	2	3	2	3	3	2	2	2	4	3	2	2	3	1	2
c561	c561.a1	c561.a1.a1	AT3G25230.1	| Symbols: ROF1, ATFKBP62, FKBP62 | rotamase FKBP 1 | chr3:9188257-9191137 FORWARD LENGTH=551	2	5	5	3	6	1	2	6	2	2	1	1	0	3	1	0	3	1	2
c570	c570.a1	c570.a1.a1	AT5G63620.1	| Symbols: | GroES-like zinc-binding alcohol dehydrogenase family protein | chr5:25466380-25468296 REVERSE LENGTH=427	2	3	2	3	2	2	3	2	2	4	2	3	3	3	4	0	4	2	2
c573	c573.a1	c573.a1.a1	AT3G15660.1	| Symbols: ATGRX4, GRX4 | glutaredoxin 4 | chr3:5308134-5309383 REVERSE LENGTH=169	2	2	3	2	3	2	3	3	3	3	4	2	1	2	3	0	4	2	1
c581	c581.a1	c581.a1.a1	AT2G20990.1	| Symbols: SYTA, NTMC2TYPE1.1, ATSYTA, NTMC2T1.1, SYT1 | synaptotagmin A | chr2:9014827-9017829 FORWARD LENGTH=541	2	3	1	1	3	2	2	3	3	2	4	2	6	2	2	1	3	1	1
c594	c594.a1	c594.a1.a1	AT3G13300.1	| Symbols: VCS | Transducin/WD40 repeat-like superfamily protein | chr3:4304085-4309949 FORWARD LENGTH=1344	2	2	2	0	3	4	3	4	3	3	2	2	0	2	3	1	3	3	2
c596	c596.a1	c596.a1.a1	AT1G50200.1	| Symbols: ALATS, ACD | Alanyl-tRNA synthetase | chr1:18591429-18598311 REVERSE LENGTH=1003	2	1	3	1	4	2	2	2	1	3	3	2	2	2	2	1	3	3	3
c606	c606.a1	c606.a1.a1	AT4G31300.1	| Symbols: PBA1 | N-terminal nucleophile aminohydrolases (Ntn hydrolases) superfamily protein | chr4:15188927-15190935 FORWARD LENGTH=233	2	5	2	1	1	1	2	3	2	3	3	2	1	2	0	1	2	2	1
c621	c621.a1	c621.a1.a1	AT1G15930.1	| Symbols: | Ribosomal protein L7Ae/L30e/S12e/Gadd45 family protein | chr1:5471702-5472741 FORWARD LENGTH=144	2	1	1	3	1	2	2	5	3	3	3	1	3	0	2	1	2	1	3
c628	c628.a1	c628.a1.a1	AT5G54080.1	| Symbols: HGO | homogentisate 1,2-dioxygenase | chr5:21945920-21948070 FORWARD LENGTH=461	2	3	3	3	2	1	3	2	2	4	2	1	1	1	2	1	2	2	2
c634	c634.a1	c634.a1.a1	AT1G48830.1	| Symbols: | Ribosomal protein S7e family protein | chr1:18059854-18060935 REVERSE LENGTH=191	2	3	1	3	1	2	3	2	1	2	2	1	2	2	4	1	2	2	3
c636	c636.a1	c636.a1.a1	AT5G01650.1	| Symbols: | Tautomerase/MIF superfamily protein | chr5:242734-244033 REVERSE LENGTH=115	2	3	3	2	3	2	3	2	3	2	2	3	1	1	3	0	2	3	2
c638	c638.a1	c638.a1.a1	AT4G35790.1	| Symbols: ATPLDDELTA, PLDDELTA | phospholipase D delta | chr4:16955774-16959875 REVERSE LENGTH=868	2	2	3	5	3	1	3	3	3	2	4	1	2	0	0	0	0	0	2
c640	c640.a1	c640.a1.a1	AT3G54050.1	| Symbols: HCEF1 | high cyclic electron flow 1 | chr3:20016951-20018527 FORWARD LENGTH=417	2	3	3	2	2	2	2	2	2	1	3	2	2	1	2	2	2	1	1
c642	c642.a1	c642.a1.a1	AT3G61050.1	| Symbols: NTMC2TYPE4, NTMC2T4 | Calcium-dependent lipid-binding (CaLB domain) family protein | chr3:22597485-22600932 FORWARD LENGTH=510	2	2	2	3	2	2	3	3	3	2	2	3	3	0	2	0	2	1	3
c661	c661.a1	c661.a1.a1	AT3G15640.1	| Symbols: | Rubredoxin-like superfamily protein | chr3:5299273-5301371 FORWARD LENGTH=176	2	1	1	2	2	1	1	3	1	2	2	1	1	1	1	1	1	1	2
c666	c666.a1	c666.a1.a1	AT3G25530.1	| Symbols: GHBDH, ATGHBDH, GLYR1, GR1 | glyoxylate reductase 1 | chr3:9271949-9273514 REVERSE LENGTH=289	2	3	3	4	2	1	2	2	2	2	2	2	3	2	1	0	2	2	3
c671	c671.a1	c671.a1.a1	AT2G44060.1	| Symbols: | Late embryogenesis abundant protein, group 2 | chr2:18226922-18227988 FORWARD LENGTH=325	2	4	2	2	1	2	2	1	3	2	2	3	2	2	3	1	3	2	1
c673	c673.a1	c673.a1.a1	AT5G47880.1	| Symbols: ERF1-1 | eukaryotic release factor 1-1 | chr5:19386555-19387865 REVERSE LENGTH=436	2	1	1	1	1	2	2	1	3	1	2	2	2	1	2	1	2	2	1
c673	c673.a2	c673.a2.a1	AT1G12920.1	| Symbols: ERF1-2 | eukaryotic release factor 1-2 | chr1:4396555-4397859 REVERSE LENGTH=434	2	0	1	0	1	1	2	1	2	1	1	1	1	1	2	1	1	1	0
c674	c674.a1	c674.a1.a1	AT1G08880.1	| Symbols: HTA5, H2AXA, G-H2AX, GAMMA-H2AX | Histone superfamily protein | chr1:2847144-2847676 REVERSE LENGTH=142	2	2	2	2	2	2	2	2	2	2	2	2	2	2	2	1	2	2	2
c675	c675.a1	c675.a1.a1	AT2G41260.1	| Symbols: M17, ATM17 | glycine-rich protein / late embryogenesis abundant protein (M17) | chr2:17206541-17207492 FORWARD LENGTH=225	2	2	2	1	3	3	3	2	2	2	2	2	1	1	1	1	2	1	1
c676	c676.a1	c676.a1.a1	AT2G43460.1	| Symbols: | Ribosomal L38e protein family | chr2:18046285-18047292 REVERSE LENGTH=69	2	1	3	2	2	2	2	1	2	2	3	2	3	1	2	0	2	2	2
c679	c679.a1	c679.a1.a1	AT4G20830.1	| Symbols: | FAD-binding Berberine family protein | chr4:11155486-11157577 FORWARD LENGTH=570	2	2	2	1	2	3	2	2	3	2	3	0	0	2	2	1	3	1	1
c685	c685.a1	c685.a1.a1	AT3G11400.1	| Symbols: EIF3G1, ATEIF3G1 | eukaryotic translation initiation factor 3G1 | chr3:3578536-3580366 FORWARD LENGTH=294	2	2	2	2	2	2	2	4	4	2	2	1	1	1	1	1	1	1	2
c691	c691.a1	c691.a1.a1	AT2G30860.1	| Symbols: ATGSTF9, GLUTTR, ATGSTF7, GSTF9 | glutathione S-transferase PHI 9 | chr2:13139132-13140057 FORWARD LENGTH=215	2	2	3	1	2	2	3	3	2	3	2	1	2	1	2	1	1	1	2
c692	c692.a2	c692.a2.a1	AT2G29960.1	| Symbols: CYP5, ATCYP5, CYP19-4 | cyclophilin 5 | chr2:12769183-12770528 REVERSE LENGTH=201	2	0	0	0	2	2	0	2	0	0	3	0	0	0	0	0	2	0	0
c693	c693.a1	c693.a1.a1	AT4G12420.1	| Symbols: SKU5 | Cupredoxin superfamily protein | chr4:7349941-7352868 REVERSE LENGTH=587	2	3	3	2	2	1	1	4	4	3	2	1	2	0	2	1	2	3	1
c694	c694.a1	c694.a1.a1	AT2G29300.1	| Symbols: | NAD(P)-binding Rossmann-fold superfamily protein | chr2:12588214-12589372 FORWARD LENGTH=263	2	2	1	1	2	2	2	1	2	1	3	1	2	1	2	1	3	3	2
c696	c696.a1	c696.a1.a1	AT5G60980.1	| Symbols: | Nuclear transport factor 2 (NTF2) family protein with RNA binding (RRM-RBD-RNP motifs) domain | chr5:24543988-24546027 FORWARD LENGTH=459	2	3	1	0	3	1	4	4	3	3	1	1	1	1	1	1	3	1	1
c699	c699.a1	c699.a1.a1	AT2G04690.1	| Symbols: | Pyridoxamine 5'-phosphate oxidase family protein | chr2:1644628-1646179 FORWARD LENGTH=210	2	2	1	0	2	4	2	2	1	1	1	2	1	3	2	2	3	2	0
c700	c700.a1	c700.a1.a1	AT1G60940.1	| Symbols: SNRK2-10, SNRK2.10, SRK2B | SNF1-related protein kinase 2.10 | chr1:22439398-22441896 REVERSE LENGTH=361	2	0	1	1	2	4	2	3	3	0	0	1	0	3	2	1	2	2	1
c709	c709.a1	c709.a1.a1	AT3G13790.1	| Symbols: ATCWINV1, ATBFRUCT1 | Glycosyl hydrolases family 32 protein | chr3:4533084-4535831 REVERSE LENGTH=584	2	2	1	2	2	2	2	2	3	1	2	2	1	2	1	0	2	3	2
c717	c717.a1	c717.a1.a1	AT3G11780.1	| Symbols: | MD-2-related lipid recognition domain-containing protein / ML domain-containing protein | chr3:3724326-3725476 REVERSE LENGTH=153	2	2	2	2	1	2	2	1	2	2	1	2	1	2	1	1	2	2	2
c720	c720.a1	c720.a1.a1	AT1G22430.1	| Symbols: | GroES-like zinc-binding dehydrogenase family protein | chr1:7919235-7921594 FORWARD LENGTH=388	2	3	3	1	2	0	2	3	3	3	1	1	1	0	1	0	3	1	1
c721	c721.a1	c721.a1.a1	AT3G01340.1	| Symbols: | Transducin/WD40 repeat-like superfamily protein | chr3:127557-128465 REVERSE LENGTH=302	2	0	0	2	0	1	1	0	1	0	2	2	2	1	2	2	3	2	2
c733	c733.a1	c733.a1.a1	AT5G41520.1	| Symbols: | RNA binding Plectin/S10 domain-containing protein | chr5:16609377-16610583 REVERSE LENGTH=180	2	2	2	1	2	2	2	1	2	2	2	2	1	1	2	1	1	2	1
c736	c736.a1	c736.a1.a1	AT2G14170.1	| Symbols: ALDH6B2 | aldehyde dehydrogenase 6B2 | chr2:5977727-5981899 REVERSE LENGTH=607	2	0	2	1	2	1	2	2	1	4	1	2	3	1	3	0	3	2	0
c749	c749.a1	c749.a1.a1	AT2G21620.1	| Symbols: RD2 | Adenine nucleotide alpha hydrolases-like superfamily protein | chr2:9248749-9249986 FORWARD LENGTH=187	2	2	2	2	2	2	1	1	2	1	2	3	1	0	2	0	1	3	1
c759	c759.a1	c759.a1.a1	AT5G27640.1	| Symbols: TIF3B1, EIF3B, ATEIF3B-1, EIF3B-1, ATTIF3B1 | translation initiation factor 3B1 | chr5:9781207-9784759 REVERSE LENGTH=712	2	2	1	1	1	2	2	4	1	0	1	1	1	1	3	1	3	1	2
c763	c763.a1	c763.a1.a1	AT2G38040.1	| Symbols: CAC3 | acetyl Co-enzyme a carboxylase carboxyltransferase alpha subunit | chr2:15917612-15920749 FORWARD LENGTH=769	2	2	4	2	3	0	1	3	1	2	1	3	2	1	0	0	0	2	1
c766	c766.a1	c766.a1.a1	AT1G10430.1	| Symbols: PP2A-2 | protein phosphatase 2A-2 | chr1:3428705-3430437 REVERSE LENGTH=306	2	1	1	0	1	2	2	2	2	2	1	1	0	1	0	1	0	1	0
c770	c770.a1	c770.a1.a1	AT5G61410.1	| Symbols: RPE, EMB2728 | D-ribulose-5-phosphate-3-epimerase | chr5:24684085-24685836 REVERSE LENGTH=281	2	1	0	1	0	1	2	1	2	2	2	2	2	2	1	1	1	2	1
c782	c782.a1	c782.a1.a1	AT3G08030.1	| Symbols: | Protein of unknown function, DUF642 | chr3:2564191-2565819 FORWARD LENGTH=365	2	1	0	0	1	1	3	4	6	3	1	1	0	1	1	0	2	1	2
c789	c789.a1	c789.a1.a1	AT3G27430.1	| Symbols: PBB1 | N-terminal nucleophile aminohydrolases (Ntn hydrolases) superfamily protein | chr3:10152910-10155036 FORWARD LENGTH=267	2	2	2	2	1	1	1	3	3	1	2	2	2	1	1	0	0	1	2
c789	c789.a2	c789.a2.a1	AT5G40580.1	| Symbols: PBB2 | 20S proteasome beta subunit PBB2 | chr5:16248511-16250451 REVERSE LENGTH=274	2	0	1	0	0	0	0	1	1	0	0	0	1	0	0	0	0	0	0
c811	c811.a1	c811.a1.a1	AT4G17830.1	| Symbols: | Peptidase M20/M25/M40 family protein | chr4:9915916-9918049 FORWARD LENGTH=440	2	0	2	1	2	2	3	2	2	3	1	1	1	0	1	0	1	1	1
c814	c814.a1	c814.a1.a1	AT3G61220.1	| Symbols: | NAD(P)-binding Rossmann-fold superfamily protein | chr3:22663025-22664316 FORWARD LENGTH=296	2	1	2	1	2	1	1	2	2	1	2	2	1	0	1	0	1	2	2
c815	c815.a1	c815.a1.a1	AT2G43750.1	| Symbols: OASB, ACS1, CPACS1, ATCS-B | O-acetylserine (thiol) lyase B | chr2:18129604-18132322 REVERSE LENGTH=392	2	3	1	2	2	1	1	2	2	2	2	2	0	0	1	0	1	1	1
c815	c815.a2	c815.a2.a1	AT3G59760.1	| Symbols: OASC, ATCS-C | O-acetylserine (thiol) lyase isoform C | chr3:22072119-22075345 REVERSE LENGTH=433	2	0	0	0	1	0	0	0	1	0	0	0	0	0	0	0	0	2	0
c817	c817.a1	c817.a1.a1	AT3G57890.1	| Symbols: | Tubulin binding cofactor C domain-containing protein | chr3:21438271-21441695 FORWARD LENGTH=573	2	1	1	2	1	1	1	1	1	3	1	1	1	2	2	0	2	1	3
c825	c825.a1	c825.a1.a1	AT2G45640.1	| Symbols: SAP18, ATSAP18 | SIN3 associated polypeptide P18 | chr2:18799881-18801323 REVERSE LENGTH=152	2	1	0	1	1	2	1	1	2	1	2	2	1	1	2	0	2	2	1
c829	c829.a1	c829.a1.a1	AT4G11820.1	| Symbols: MVA1, HMGS, EMB2778, FKP1 | hydroxymethylglutaryl-CoA synthase / HMG-CoA synthase / 3-hydroxy-3-methylglutaryl coenzyme A synthase | chr4:7109124-7111213 REVERSE LENGTH=406	2	2	3	0	1	1	2	3	2	2	1	2	1	1	0	0	1	1	0
c834	c834.a1	c834.a1.a1	AT3G48580.1	| Symbols: XTH11 | xyloglucan endotransglucosylase/hydrolase 11 | chr3:18007238-18008341 FORWARD LENGTH=277	2	1	1	2	1	1	1	1	2	2	2	1	1	1	2	1	0	2	2
c836	c836.a1	c836.a1.a1	AT4G28660.1	| Symbols: PSB28 | photosystem II reaction center PSB28 protein | chr4:14150008-14150933 FORWARD LENGTH=183	2	2	4	3	3	2	2	0	2	2	2	0	0	0	0	0	2	0	0
c837	c837.a1	c837.a1.a1	AT3G43300.1	| Symbols: ATMIN7, BEN1 | HOPM interactor 7 | chr3:15234235-15245034 REVERSE LENGTH=1758	2	2	1	1	2	1	1	2	2	1	2	1	1	1	1	0	1	1	1
c838	c838.a1	c838.a1.a1	AT5G57870.1	| Symbols: eIFiso4G1 | MIF4G domain-containing protein / MA3 domain-containing protein | chr5:23439755-23443433 FORWARD LENGTH=780	2	0	0	1	0	2	1	1	1	1	2	2	1	1	1	0	2	2	2
c841	c841.a1	c841.a1.a1	AT3G06850.1	| Symbols: BCE2, LTA1, DIN3 | 2-oxoacid dehydrogenases acyltransferase family protein | chr3:2158212-2160465 REVERSE LENGTH=483	2	2	1	0	2	1	1	1	1	1	2	2	1	1	3	1	1	1	1
c844	c844.a2	c844.a2.a1	AT3G14415.1	| Symbols: | Aldolase-type TIM barrel family protein | chr3:4818667-4820748 FORWARD LENGTH=367	2	0	0	0	0	0	0	1	1	0	0	0	0	0	0	0	1	0	1
c845	c845.a1	c845.a1.a1	AT5G34940.2	| Symbols: AtGUS3, GUS3 | glucuronidase 3 | chr5:13235912-13238718 REVERSE LENGTH=536	2	1	1	0	2	2	2	0	2	0	1	1	0	1	1	1	1	2	1
c847	c847.a1	c847.a1.a1	AT3G02200.1	| Symbols: | Proteasome component (PCI) domain protein | chr3:406692-408675 FORWARD LENGTH=364	2	2	2	0	3	1	1	3	2	3	1	0	2	1	0	1	1	0	0
c849	c849.a1	c849.a1.a1	AT5G13120.1	| Symbols: ATCYP20-2, CYP20-2 | cyclophilin 20-2 | chr5:4162714-4164720 REVERSE LENGTH=259	2	2	1	1	2	3	2	1	1	0	1	2	1	1	2	0	2	1	1
c852	c852.a1	c852.a1.a1	AT2G23550.1	| Symbols: ATMES6, MES6, ABE1 | methyl esterase 6 | chr2:10027813-10028767 REVERSE LENGTH=265	2	2	0	1	1	1	1	2	1	3	1	1	0	2	1	0	1	1	2
c859	c859.a1	c859.a1.a1	AT1G80410.1	| Symbols: EMB2753 | tetratricopeptide repeat (TPR)-containing protein | chr1:30227963-30234832 REVERSE LENGTH=897	2	2	1	1	1	1	1	1	0	1	1	1	1	2	1	2	2	1	1
c869	c869.a1	c869.a1.a1	AT5G63190.1	| Symbols: | MA3 domain-containing protein | chr5:25346145-25348563 FORWARD LENGTH=702	2	1	1	1	1	2	3	0	2	2	0	0	0	0	3	0	2	2	0
c872	c872.a1	c872.a1.a1	AT4G27690.1	| Symbols: VPS26B | vacuolar protein sorting 26B | chr4:13824019-13826235 FORWARD LENGTH=303	2	0	0	3	0	0	2	0	0	2	0	0	3	1	0	3	0	0	3
c875	c875.a1	c875.a1.a1	AT5G19140.1	| Symbols: ATAILP1, AILP1 | Aluminium induced protein with YGL and LRDR motifs | chr5:6423398-6425785 FORWARD LENGTH=234	2	2	1	2	1	0	1	2	1	1	2	2	1	0	0	0	2	1	0
c877	c877.a1	c877.a1.a1	AT1G52560.1	| Symbols: | HSP20-like chaperones superfamily protein | chr1:19574783-19575766 REVERSE LENGTH=232	2	0	2	1	3	2	2	0	1	0	0	0	1	2	2	1	2	0	1
c888	c888.a1	c888.a1.a1	AT1G01800.1	| Symbols: | NAD(P)-binding Rossmann-fold superfamily protein | chr1:293396-294888 FORWARD LENGTH=295	2	0	0	2	1	1	2	1	2	1	1	1	1	1	1	1	1	1	2
c891	c891.a1	c891.a1.a1	AT4G23100.1	| Symbols: RML1, PAD2, GSH1, CAD2, ATECS1, GSHA | glutamate-cysteine ligase | chr4:12103458-12106751 REVERSE LENGTH=522	2	2	2	0	1	1	1	1	1	1	2	1	1	2	1	1	1	1	1
c893	c893.a2	c893.a2.a1	AT1G80490.1	| Symbols: TPR1 | TOPLESS-related 1 | chr1:30261094-30266446 REVERSE LENGTH=1119	2	1	0	0	0	0	1	0	1	0	0	0	0	0	0	0	0	0	1
c906	c906.a1	c906.a1.a1	AT5G14250.1	| Symbols: COP13, CSN3, FUS11 | Proteasome component (PCI) domain protein | chr5:4597970-4600561 FORWARD LENGTH=429	2	2	1	1	0	1	1	1	2	1	1	1	1	0	2	0	2	2	1
c913	c913.a1	c913.a1.a1	AT1G74920.1	| Symbols: ALDH10A8 | aldehyde dehydrogenase 10A8 | chr1:28139175-28142573 REVERSE LENGTH=501	2	1	1	2	1	1	2	1	1	1	3	0	3	1	0	0	1	1	0
c914	c914.a1	c914.a1.a1	AT1G50430.1	| Symbols: DWF5, PA, LE, ST7R, 7RED | Ergosterol biosynthesis ERG4/ERG24 family | chr1:18682175-18685555 REVERSE LENGTH=432	2	2	1	1	1	1	1	1	1	1	1	1	1	1	1	1	1	1	1
c927	c927.a1	c927.a1.a1	AT4G14160.1	| Symbols: | Sec23/Sec24 protein transport family protein | chr4:8167574-8173026 FORWARD LENGTH=773	2	1	2	0	2	2	3	1	1	3	1	0	2	0	0	0	1	0	1
c928	c928.a1	c928.a1.a1	AT3G56150.1	| Symbols: EIF3C, ATEIF3C-1, EIF3C-1, ATTIF3C1, TIF3C1 | eukaryotic translation initiation factor 3C | chr3:20833790-20836820 REVERSE LENGTH=900	2	1	2	2	2	0	1	1	1	1	2	2	1	1	0	0	2	1	0
c931	c931.a1	c931.a1.a1	AT2G35040.1	| Symbols: | AICARFT/IMPCHase bienzyme family protein | chr2:14765347-14768269 REVERSE LENGTH=596	2	0	0	0	2	0	1	1	3	3	2	1	0	1	0	0	1	1	5
c933	c933.a1	c933.a1.a1	AT4G34890.1	| Symbols: ATXDH1, XDH1 | xanthine dehydrogenase 1 | chr4:16618736-16624983 REVERSE LENGTH=1361	2	1	1	1	0	1	1	0	1	1	2	2	0	1	2	0	1	2	1
c934	c934.a1	c934.a1.a1	AT2G23240.1	| Symbols: | Plant EC metallothionein-like protein, family 15 | chr2:9895995-9896325 REVERSE LENGTH=85	2	1	0	0	1	2	1	2	2	1	1	0	0	1	0	2	0	2	0
c938	c938.a1	c938.a1.a1	AT2G47510.1	| Symbols: FUM1 | fumarase 1 | chr2:19498614-19502020 FORWARD LENGTH=492	2	2	1	1	1	1	0	0	1	0	1	1	0	2	2	1	1	1	1
c943	c943.a1	c943.a1.a1	AT4G27070.1	| Symbols: TSB2 | tryptophan synthase beta-subunit 2 | chr4:13586564-13588619 FORWARD LENGTH=475	2	1	1	2	1	1	1	0	0	0	1	2	1	0	1	0	1	1	2
c944	c944.a1	c944.a1.a1	AT4G03280.1	| Symbols: PETC, PGR1 | photosynthetic electron transfer C | chr4:1440314-1441717 FORWARD LENGTH=229	2	2	1	1	0	0	0	1	0	0	2	2	1	2	1	0	2	1	0
c946	c946.a1	c946.a1.a1	AT3G53900.1	| Symbols: UPP, PYRR | uracil phosphoribosyltransferase | chr3:19956914-19958699 REVERSE LENGTH=231	2	1	3	2	1	1	0	1	0	2	2	3	1	0	1	0	1	0	1
c948	c948.a1	c948.a1.a1	AT2G33340.1	| Symbols: MAC3B | MOS4-associated complex 3B | chr2:14126584-14131000 REVERSE LENGTH=525	2	1	1	2	2	1	1	1	1	1	2	0	0	0	1	0	2	0	2
c950	c950.a1	c950.a1.a1	AT1G06220.1	| Symbols: MEE5, CLO, GFA1 | Ribosomal protein S5/Elongation factor G/III/V family protein | chr1:1900524-1904583 FORWARD LENGTH=987	2	1	1	1	1	1	2	2	2	0	1	1	1	0	1	0	2	1	0
c953	c953.a1	c953.a1.a1	AT4G24830.1	| Symbols: | arginosuccinate synthase family | chr4:12793085-12795857 REVERSE LENGTH=494	2	2	1	0	1	1	0	0	0	1	2	1	2	1	1	0	1	2	0
c968	c968.a1	c968.a1.a1	AT5G02560.1	| Symbols: HTA12 | histone H2A 12 | chr5:575437-576456 FORWARD LENGTH=153	2	2	0	0	0	2	0	1	1	1	2	1	0	1	0	0	2	2	1
c972	c972.a1	c972.a1.a1	AT5G25754.1	| Symbols: | RNA polymerase I-associated factor PAF67 | chr5:8953564-8955511 FORWARD LENGTH=514	2	1	0	0	2	0	1	2	1	0	1	1	1	3	0	1	1	0	1
c988	c988.a1	c988.a1.a1	AT1G20960.1	| Symbols: emb1507 | U5 small nuclear ribonucleoprotein helicase, putative | chr1:7302591-7309914 REVERSE LENGTH=2171	2	0	0	0	0	1	2	1	2	3	1	0	0	1	1	0	2	1	2
c989	c989.a1	c989.a1.a1	AT5G11420.1	| Symbols: | Protein of unknown function, DUF642 | chr5:3644655-3646991 FORWARD LENGTH=366	2	0	1	1	1	1	1	2	2	2	0	0	0	1	1	1	0	1	1
c993	c993.a1	c993.a1.a1	AT3G15180.1	| Symbols: | ARM repeat superfamily protein | chr3:5111952-5115803 FORWARD LENGTH=519	2	0	1	2	1	2	0	3	2	0	0	1	1	1	0	1	0	0	1
c994	c994.a1	c994.a1.a1	AT4G16450.1	| Symbols: | unknown protein; FUNCTIONS IN: molecular_function unknown; INVOLVED IN: photorespiration; LOCATED IN: mitochondrion, mitochondrial membrane, mitochondrial respiratory chain complex I, respiratory chain complex I, membrane; EXPRESSED IN: 25 plant structures; EXPRESSED DURING: 15 growth stages; Has 30201 Blast hits to 17322 proteins in 780 species: Archae - 12; Bacteria - 1396; Metazoa…	2	1	1	0	1	1	1	1	1	0	2	1	1	0	0	0	1	1	1
c998	c998.a1	c998.a1.a1	AT1G26110.1	| Symbols: DCP5 | decapping 5 | chr1:9024616-9027556 REVERSE LENGTH=611	2	1	1	1	1	1	1	1	1	2	0	1	1	0	1	0	1	1	0
d1005	d1005.a1	d1005.a1.a1	AT1G12230.1	| Symbols: | Aldolase superfamily protein | chr1:4148050-4150708 FORWARD LENGTH=405	2	2	1	1	1	1	1	2	1	1	2	1	1	0	1	0	0	0	0
d1010	d1010.a1	d1010.a1.a1	AT2G28470.1	| Symbols: BGAL8 | beta-galactosidase 8 | chr2:12169047-12173164 REVERSE LENGTH=852	2	3	1	2	1	1	1	1	1	1	1	1	0	1	1	0	0	0	0
d1024	d1024.a1	d1024.a1.a1	AT2G17420.1	| Symbols: NTRA, ATNTRA, NTR2 | NADPH-dependent thioredoxin reductase A | chr2:7564357-7566219 FORWARD LENGTH=378	2	0	0	0	1	0	1	2	2	0	1	1	0	2	0	1	2	1	0
d1029	d1029.a2	d1029.a2.a1	AT2G04350.1	| Symbols: LACS8 | AMP-dependent synthetase and ligase family protein | chr2:1516086-1519178 FORWARD LENGTH=720	2	0	0	1	0	0	0	0	0	0	0	1	0	0	1	0	0	0	0
d1038	d1038.a1	d1038.a1.a1	AT1G49670.1	| Symbols: NQR | ARP protein (REF) | chr1:18381591-18386021 REVERSE LENGTH=629	2	1	2	0	1	1	1	1	1	0	2	1	0	1	1	0	1	1	0
d1044	d1044.a1	d1044.a1.a1	AT1G76180.1	| Symbols: ERD14 | Dehydrin family protein | chr1:28587013-28587657 REVERSE LENGTH=185	2	1	1	1	0	0	1	1	1	1	1	0	1	1	1	0	0	0	0
d1053	d1053.a1	d1053.a1.a1	AT1G76140.1	| Symbols: | Prolyl oligopeptidase family protein | chr1:28571187-28574852 FORWARD LENGTH=795	2	1	0	1	2	0	1	1	1	1	1	0	0	0	0	0	0	1	1
d1058	d1058.a1	d1058.a1.a1	AT5G27540.1	| Symbols: MIRO1, emb2473 | MIRO-related GTP-ase 1 | chr5:9722816-9727112 FORWARD LENGTH=648	2	0	0	1	1	1	1	1	1	2	0	0	0	1	0	0	1	0	3
d1061	d1061.a1	d1061.a1.a1	AT2G37020.1	| Symbols: | Translin family protein | chr2:15546514-15548792 FORWARD LENGTH=308	2	0	1	0	1	2	0	3	2	2	1	0	0	0	0	1	0	1	0
d1062	d1062.a1	d1062.a1.a1	AT1G06680.1	| Symbols: PSBP-1, OEE2, PSII-P, OE23 | photosystem II subunit P-1 | chr1:2047940-2049186 FORWARD LENGTH=263	2	1	3	4	0	0	0	0	0	0	1	0	2	0	0	0	0	0	0
d1064	d1064.a1	d1064.a1.a1	AT3G27830.1	| Symbols: RPL12-A, RPL12 | ribosomal protein L12-A | chr3:10318576-10319151 FORWARD LENGTH=191	2	1	1	1	0	0	1	0	1	1	1	1	0	0	1	0	1	1	1
d1069	d1069.a1	d1069.a1.a1	AT2G36620.1	| Symbols: RPL24A | ribosomal protein L24 | chr2:15350548-15351819 REVERSE LENGTH=164	2	0	1	0	1	0	1	3	1	3	0	0	0	0	0	0	0	1	2
d1073	d1073.a1	d1073.a1.a1	AT3G17880.1	| Symbols: HIP, ATTDX, ATHIP2, TDX | tetraticopeptide domain-containing thioredoxin | chr3:6123534-6126113 FORWARD LENGTH=380	2	1	1	1	1	0	0	1	1	1	1	0	0	1	0	0	0	1	2
d1094	d1094.a1	d1094.a1.a1	AT1G74270.1	| Symbols: | Ribosomal protein L35Ae family protein | chr1:27928415-27929466 REVERSE LENGTH=112	2	2	2	0	1	0	1	1	1	1	0	0	0	0	1	0	2	1	1
d1100	d1100.a1	d1100.a1.a1	AT5G28050.1	| Symbols: | Cytidine/deoxycytidylate deaminase family protein | chr5:10044209-10045755 REVERSE LENGTH=185	2	1	1	1	1	0	1	1	0	1	0	1	1	1	0	0	0	0	1
d1102	d1102.a1	d1102.a1.a1	AT4G35100.1	| Symbols: PIP3, PIP3A, PIP2;7, SIMIP | plasma membrane intrinsic protein 3 | chr4:16708672-16709958 FORWARD LENGTH=280	2	2	0	1	1	0	0	0	0	0	1	1	1	1	0	1	0	0	2
d1105	d1105.a1	d1105.a1.a1	AT1G24510.1	| Symbols: | TCP-1/cpn60 chaperonin family protein | chr1:8685504-8688101 REVERSE LENGTH=535	2	0	2	0	1	1	0	1	0	1	0	0	2	1	1	1	0	1	0
d1111	d1111.a1	d1111.a1.a1	AT1G50250.1	| Symbols: FTSH1 | FTSH protease 1 | chr1:18614398-18616930 REVERSE LENGTH=716	2	2	2	2	0	0	1	1	1	0	2	1	0	0	0	0	0	0	0
d1121	d1121.a1	d1121.a1.a1	AT1G07670.1	| Symbols: ATECA4, ECA4 | endomembrane-type CA-ATPase 4 | chr1:2370305-2374196 REVERSE LENGTH=1061	2	1	1	0	1	1	1	1	1	1	1	1	0	0	0	0	0	0	0
d1122	d1122.a1	d1122.a1.a1	AT2G38010.1	| Symbols: | Neutral/alkaline non-lysosomal ceramidase | chr2:15906862-15909867 FORWARD LENGTH=757	2	0	0	0	1	1	0	0	0	1	1	1	0	1	1	0	1	1	0
d1129	d1129.a1	d1129.a1.a1	AT1G25350.1	| Symbols: OVA9 | glutamine-tRNA ligase, putative / glutaminyl-tRNA synthetase, putative / GlnRS, putative | chr1:8889280-8894205 REVERSE LENGTH=795	2	1	1	0	1	0	0	3	0	1	1	0	0	0	0	0	2	0	0
d1130	d1130.a1	d1130.a1.a1	AT5G17020.1	| Symbols: XPO1A, ATCRM1, ATXPO1, XPO1, HIT2 | exportin 1A | chr5:5594904-5602467 FORWARD LENGTH=1075	2	1	0	0	1	0	0	0	0	0	1	0	1	2	2	0	1	1	0
d1135	d1135.a1	d1135.a1.a1	AT2G45560.1	| Symbols: CYP76C1 | cytochrome P450, family 76, subfamily C, polypeptide 1 | chr2:18776391-18778354 REVERSE LENGTH=512	2	1	1	0	1	1	1	1	1	0	1	0	0	0	0	0	1	0	0
d1142	d1142.a1	d1142.a1.a1	AT1G10590.1	| Symbols: | Nucleic acid-binding, OB-fold-like protein | chr1:3502324-3502991 REVERSE LENGTH=139	2	1	0	0	0	1	0	1	0	0	2	0	0	0	0	2	1	2	0
d1146	d1146.a1	d1146.a1.a1	AT2G16950.1	| Symbols: TRN1, ATTRN1 | transportin 1 | chr2:7353939-7360637 FORWARD LENGTH=895	2	1	1	0	1	0	1	1	0	1	1	0	1	1	0	0	0	0	0
d1157	d1157.a1	d1157.a1.a1	AT2G19860.1	| Symbols: ATHXK2, HXK2 | hexokinase 2 | chr2:8570818-8573762 FORWARD LENGTH=502	2	1	2	1	1	0	1	0	1	0	1	0	0	1	0	0	0	1	0
d1165	d1165.a1	d1165.a1.a1	AT3G54760.1	| Symbols: | dentin sialophosphoprotein-related | chr3:20269659-20272037 REVERSE LENGTH=792	2	0	1	1	1	0	1	0	0	1	1	0	1	0	0	0	1	0	0
d1173	d1173.a1	d1173.a1.a1	AT1G36160.1	| Symbols: ACC1, AT-ACC1, EMB22, GK, PAS3 | acetyl-CoA carboxylase 1 | chr1:13534196-13543773 FORWARD LENGTH=2254	2	2	0	0	0	0	1	2	0	2	0	1	0	0	0	0	0	0	0
d1182	d1182.a1	d1182.a1.a1	AT5G25100.1	| Symbols: | Endomembrane protein 70 protein family | chr5:8648374-8651015 REVERSE LENGTH=644	2	1	0	0	0	1	0	1	1	2	2	1	0	0	0	0	0	0	0
d1183	d1183.a1	d1183.a1.a1	AT5G36880.1	| Symbols: ACS | acetyl-CoA synthetase | chr5:14534961-14539084 REVERSE LENGTH=693	2	2	0	0	1	0	0	1	1	1	0	0	0	0	0	0	0	0	1
d1188	d1188.a1	d1188.a1.a1	AT1G66070.1	| Symbols: | Translation initiation factor eIF3 subunit | chr1:24596194-24597520 REVERSE LENGTH=226	2	1	0	0	1	0	2	1	1	0	0	0	1	0	0	0	0	0	0
d1201	d1201.a1	d1201.a1.a1	AT5G42080.1	| Symbols: ADL1, ADL1A, AG68, DRP1A, RSW9, DL1 | dynamin-like protein | chr5:16820661-16824536 REVERSE LENGTH=610	2	1	0	0	0	1	1	1	0	0	0	0	1	0	0	0	1	1	0
d1207	d1207.a1	d1207.a1.a1	AT5G16450.1	| Symbols: | Ribonuclease E inhibitor RraA/Dimethylmenaquinone methyltransferase | chr5:5374357-5375342 FORWARD LENGTH=166	2	1	0	1	2	0	1	0	1	0	0	0	0	0	0	1	0	0	0
d1213	d1213.a1	d1213.a1.a1	AT1G55860.1	| Symbols: UPL1 | ubiquitin-protein ligase 1 | chr1:20879900-20895393 REVERSE LENGTH=3930	2	0	1	1	0	0	0	2	1	0	1	0	1	0	0	0	0	0	1
d1214	d1214.a1	d1214.a1.a1	AT5G57110.1	| Symbols: ACA8, AT-ACA8 | autoinhibited Ca2+ -ATPase, isoform 8 | chr5:23109729-23116857 REVERSE LENGTH=1074	2	1	0	1	0	0	1	1	0	0	0	0	2	0	0	0	0	0	0
d1215	d1215.a1	d1215.a1.a1	AT4G39680.1	| Symbols: | SAP domain-containing protein | chr4:18414604-18416938 REVERSE LENGTH=633	2	0	0	0	0	0	0	4	2	2	0	0	0	0	0	0	0	0	0
d1222	d1222.a1	d1222.a1.a1	AT1G53580.1	| Symbols: GLX2-3, ETHE1, GLY3 | glyoxalase II 3 | chr1:19991542-19993250 REVERSE LENGTH=294	2	0	0	1	0	0	0	1	1	1	0	0	1	0	0	0	0	1	1
d1223	d1223.a1	d1223.a1.a1	AT5G11490.1	| Symbols: | adaptin family protein | chr5:3671964-3676144 FORWARD LENGTH=841	2	0	0	1	0	0	0	1	1	0	1	1	0	0	1	1	0	0	0
d1236	d1236.a1	d1236.a1.a1	AT2G19940.1	| Symbols: | oxidoreductases, acting on the aldehyde or oxo group of donors, NAD or NADP as acceptor;copper ion binding | chr2:8613168-8615649 FORWARD LENGTH=401	2	0	0	0	1	0	1	1	0	0	0	0	0	1	0	0	0	1	1
d1239	d1239.a1	d1239.a1.a1	AT1G62640.1	| Symbols: KAS III | 3-ketoacyl-acyl carrier protein synthase III | chr1:23192502-23194737 FORWARD LENGTH=404	2	1	0	1	1	0	0	0	0	0	1	1	1	0	0	0	0	0	1
d1248	d1248.a1	d1248.a1.a1	AT5G16660.1	| Symbols: | unknown protein; FUNCTIONS IN: molecular_function unknown; INVOLVED IN: biological_process unknown; LOCATED IN: chloroplast thylakoid membrane, chloroplast, membrane, chloroplast envelope; EXPRESSED IN: 23 plant structures; EXPRESSED DURING: 14 growth stages; BEST Arabidopsis thaliana protein match is: unknown protein (TAIR:AT3G02900.1); Has 30201 Blast hits to 17322 proteins in 780 …	2	0	0	0	0	1	0	1	0	0	1	0	1	1	0	0	0	0	0
d1251	d1251.a1	d1251.a1.a1	AT3G01390.1	| Symbols: VMA10, AVMA10 | vacuolar membrane ATPase 10 | chr3:150265-150922 REVERSE LENGTH=110	2	0	2	0	0	0	0	1	0	1	1	0	0	0	0	0	1	0	0
d1255	d1255.a1	d1255.a1.a1	AT4G01610.1	| Symbols: | Cysteine proteinases superfamily protein | chr4:694857-696937 FORWARD LENGTH=359	2	0	0	0	1	0	0	1	2	2	0	0	0	0	0	0	0	0	1
d1256	d1256.a1	d1256.a1.a1	AT4G10480.1	| Symbols: | Nascent polypeptide-associated complex (NAC), alpha subunit family protein | chr4:6478089-6479079 REVERSE LENGTH=212	2	0	0	0	0	0	0	1	1	2	0	0	0	0	0	0	1	2	0
d1263	d1263.a1	d1263.a1.a1	AT4G31120.1	| Symbols: SKB1, ATPRMT5 | SHK1 binding protein 1 | chr4:15132185-15136568 REVERSE LENGTH=642	2	0	0	0	1	0	0	1	2	2	0	0	0	0	0	0	0	0	0
d1269	d1269.a1	d1269.a1.a1	AT2G39960.1	| Symbols: | Microsomal signal peptidase 25 kDa subunit (SPC25) | chr2:16681666-16683491 REVERSE LENGTH=192	2	1	0	1	0	0	1	0	0	0	1	1	0	0	0	0	0	0	1
d1274	d1274.a1	d1274.a1.a1	AT5G07360.1	| Symbols: | Amidase family protein | chr5:2326925-2330011 REVERSE LENGTH=659	2	1	1	0	0	1	0	1	1	0	0	0	0	0	0	0	1	0	0
d1279	d1279.a1	d1279.a1.a1	AT5G57790.1	| Symbols: | unknown protein; Has 13 Blast hits to 11 proteins in 5 species: Archae - 0; Bacteria - 0; Metazoa - 0; Fungi - 0; Plants - 13; Viruses - 0; Other Eukaryotes - 0 (source: NCBI BLink). | chr5:23412596-23413442 REVERSE LENGTH=216	2	0	0	0	0	0	0	0	1	0	1	1	0	1	0	0	0	2	0
d1282	d1282.a1	d1282.a1.a1	AT1G63800.1	| Symbols: UBC5 | ubiquitin-conjugating enzyme 5 | chr1:23667888-23669003 REVERSE LENGTH=185	2	0	1	0	0	0	0	0	1	0	0	0	0	1	0	0	1	0	0
d1288	d1288.a1	d1288.a1.a1	AT3G20810.1	| Symbols: JMJD5 | 2-oxoglutarate (2OG) and Fe(II)-dependent oxygenase superfamily protein | chr3:7275814-7278144 FORWARD LENGTH=418	2	0	2	0	0	0	0	0	0	1	0	0	0	1	0	0	0	0	0
d1291	d1291.a1	d1291.a1.a1	AT4G31580.1	| Symbols: SRZ-22, SRZ22, RSZP22, RSZ22, At-RSZ22 | serine/arginine-rich 22 | chr4:15306983-15308064 FORWARD LENGTH=200	2	0	0	1	0	0	0	0	0	1	0	0	0	0	1	0	1	0	0
d1293	d1293.a1	d1293.a1.a1	AT2G13360.1	| Symbols: AGT, AGT1, SGAT | alanine:glyoxylate aminotransferase | chr2:5539417-5540902 REVERSE LENGTH=401	2	0	0	1	0	0	0	0	0	0	1	1	0	0	1	0	1	0	0
d1297	d1297.a1	d1297.a1.a1	AT2G36880.1	| Symbols: MAT3 | methionine adenosyltransferase 3 | chr2:15479721-15480893 REVERSE LENGTH=390	2	1	1	0	0	0	0	0	0	0	1	1	0	0	0	0	0	0	0
d1299	d1299.a1	d1299.a1.a1	AT2G29340.1	| Symbols: | NAD-dependent epimerase/dehydratase family protein | chr2:12597131-12599009 FORWARD LENGTH=307	2	1	0	0	1	0	1	0	1	0	0	0	0	0	0	0	1	0	1
d1304	d1304.a1	d1304.a1.a1	AT3G60340.1	| Symbols: | alpha/beta-Hydrolases superfamily protein | chr3:22304395-22306389 FORWARD LENGTH=338	2	1	0	1	1	0	0	1	2	0	0	0	0	0	0	0	0	0	0
d1309	d1309.a1	d1309.a1.a1	AT4G27120.1	| Symbols: | CONTAINS InterPro DOMAIN/s: DDRGK domain (InterPro:IPR019153); Has 30201 Blast hits to 17322 proteins in 780 species: Archae - 12; Bacteria - 1396; Metazoa - 17338; Fungi - 3422; Plants - 5037; Viruses - 0; Other Eukaryotes - 2996 (source: NCBI BLink). | chr4:13602210-13604227 REVERSE LENGTH=298	2	0	0	0	0	0	1	1	0	1	0	0	0	1	0	0	0	0	0
d1310	d1310.a1	d1310.a1.a1	AT3G63250.1	| Symbols: HMT-2, ATHMT-2, HMT2 | homocysteine methyltransferase 2 | chr3:23370575-23372587 REVERSE LENGTH=333	2	0	0	0	0	1	0	1	0	0	0	0	1	1	0	0	0	0	0
d1311	d1311.a1	d1311.a1.a1	AT1G60650.1	| Symbols: | RNA-binding (RRM/RBD/RNP motifs) family protein with retrovirus zinc finger-like domain | chr1:22340089-22342148 FORWARD LENGTH=292	2	0	0	0	1	0	0	0	0	1	0	0	0	1	0	0	0	1	1
d1312	d1312.a1	d1312.a1.a1	AT2G32810.1	| Symbols: BGAL9 | beta galactosidase 9 | chr2:13919410-13925325 REVERSE LENGTH=887	2	0	1	0	1	0	1	0	0	0	0	0	0	0	0	1	1	0	0
d1313	d1313.a1	d1313.a1.a1	AT1G71310.1	| Symbols: | cobalt ion binding | chr1:26878717-26879844 REVERSE LENGTH=176	2	0	0	0	0	0	0	0	0	1	1	1	0	0	1	0	0	1	0
d1319	d1319.a1	d1319.a1.a1	AT3G51430.1	| Symbols: YLS2, SSL5 | Calcium-dependent phosphotriesterase superfamily protein | chr3:19086548-19087909 FORWARD LENGTH=371	2	3	0	0	0	0	0	0	0	0	0	0	0	0	0	0	0	1	1
d1327	d1327.a1	d1327.a1.a1	AT2G20270.1	| Symbols: | Thioredoxin superfamily protein | chr2:8738001-8739617 REVERSE LENGTH=179	2	0	0	0	0	0	0	0	0	0	0	2	1	0	0	0	0	1	0
d1329	d1329.a1	d1329.a1.a1	AT2G02740.1	| Symbols: ATWHY3, PTAC11, WHY3 | ssDNA-binding transcriptional regulator | chr2:769389-770993 FORWARD LENGTH=268	2	1	1	0	1	0	0	0	0	0	0	0	0	0	0	0	1	1	0
d1330	d1330.a1	d1330.a1.a1	AT2G32080.1	| Symbols: PUR ALPHA-1 | purin-rich alpha 1 | chr2:13642716-13644036 REVERSE LENGTH=296	2	0	0	0	1	0	0	1	0	2	0	0	0	0	0	0	0	0	0
d1334	d1334.a1	d1334.a1.a1	AT5G45620.1	| Symbols: | Proteasome component (PCI) domain protein | chr5:18501590-18503868 FORWARD LENGTH=386	2	0	0	0	0	1	0	0	0	0	0	1	0	0	0	0	0	1	0
d1337	d1337.a1	d1337.a1.a1	AT1G52510.1	| Symbols: | alpha/beta-Hydrolases superfamily protein | chr1:19563039-19565260 REVERSE LENGTH=380	2	2	0	0	0	0	0	0	0	0	0	1	0	0	0	0	0	0	0
d1340	d1340.a1	d1340.a1.a1	AT2G38280.1	| Symbols: FAC1, ATAMPD | AMP deaminase, putative / myoadenylate deaminase, putative | chr2:16033767-16038793 REVERSE LENGTH=839	2	0	0	0	0	0	0	1	0	1	0	0	0	0	0	0	0	1	0
d1342	d1342.a1	d1342.a1.a1	AT5G19150.1	| Symbols: | pfkB-like carbohydrate kinase family protein | chr5:6426280-6428402 REVERSE LENGTH=365	2	0	0	0	0	1	0	0	0	1	0	0	0	0	0	0	0	1	0
d1347	d1347.a1	d1347.a1.a1	AT3G14390.1	| Symbols: | Pyridoxal-dependent decarboxylase family protein | chr3:4806771-4808954 FORWARD LENGTH=484	2	1	0	0	0	0	0	0	0	0	0	1	0	0	0	0	0	1	1
d1349	d1349.a1	d1349.a1.a1	AT2G25770.1	| Symbols: | Polyketide cyclase/dehydrase and lipid transport superfamily protein | chr2:10992987-10993490 FORWARD LENGTH=167	2	0	0	0	0	0	0	0	0	0	0	0	0	0	0	0	1	0	1
d1358	d1358.a1	d1358.a1.a1	AT1G71220.1	| Symbols: EBS1, UGGT, PSL2 | UDP-glucose:glycoprotein glucosyltransferases;transferases, transferring hexosyl groups;transferases, transferring glycosyl groups | chr1:26841664-26851730 FORWARD LENGTH=1613	2	0	0	0	0	0	0	1	0	1	0	0	0	0	2	0	0	0	0
d1366	d1366.a1	d1366.a1.a1	AT3G21730.1	| Symbols: FOLB3 | Dihydroneopterin aldolase | chr3:7659761-7661179 REVERSE LENGTH=160	2	2	2	0	0	0	0	0	0	0	0	0	0	0	0	0	0	0	0
d1370	d1370.a1	d1370.a1.a1	AT3G27380.1	| Symbols: SDH2-1 | succinate dehydrogenase 2-1 | chr3:10131209-10132673 REVERSE LENGTH=279	2	0	0	0	1	0	0	1	1	0	0	1	0	0	0	0	0	0	0
d1374	d1374.a1	d1374.a1.a1	AT1G44835.1	| Symbols: | YbaK/aminoacyl-tRNA synthetase-associated domain | chr1:16939909-16942337 FORWARD LENGTH=307	2	1	0	0	0	0	0	0	1	0	1	0	0	0	0	0	0	0	0
d1388	d1388.a1	d1388.a1.a1	AT1G07370.1	| Symbols: PCNA1, ATPCNA1 | proliferating cellular nuclear antigen 1 | chr1:2263204-2264382 FORWARD LENGTH=263	2	1	1	0	0	0	0	0	0	0	0	0	1	0	0	0	0	0	0
d1391	d1391.a1	d1391.a1.a1	AT1G03130.1	| Symbols: PSAD-2 | photosystem I subunit D-2 | chr1:753528-754142 REVERSE LENGTH=204	2	0	1	1	0	0	0	0	0	0	1	0	0	0	0	0	0	0	0
d1394	d1394.a1	d1394.a1.a1	AT3G05420.1	| Symbols: ACBP4 | acyl-CoA binding protein 4 | chr3:1561880-1567047 FORWARD LENGTH=668	2	0	0	0	0	0	0	0	0	0	0	0	0	0	0	0	0	0	0
d1398	d1398.a1	d1398.a1.a1	AT1G11930.1	| Symbols: | Predicted pyridoxal phosphate-dependent enzyme, YBL036C type | chr1:4028783-4030298 FORWARD LENGTH=257	2	0	1	0	0	0	0	1	1	0	0	0	0	0	0	0	0	0	0
d1409	d1409.a1	d1409.a1.a1	AT1G55210.1	| Symbols: | Disease resistance-responsive (dirigent-like protein) family protein | chr1:20598057-20598620 REVERSE LENGTH=187	2	0	0	0	1	0	0	1	0	1	0	0	0	0	0	0	0	0	0
d1411	d1411.a1	d1411.a1.a1	AT3G27740.1	| Symbols: CARA | carbamoyl phosphate synthetase A | chr3:10281470-10283792 REVERSE LENGTH=430	2	0	0	0	0	0	0	1	1	0	0	0	1	0	0	0	0	0	0
d1412	d1412.a1	d1412.a1.a1	AT3G24200.1	| Symbols: | FAD/NAD(P)-binding oxidoreductase family protein | chr3:8748095-8751575 REVERSE LENGTH=505	2	0	0	0	0	0	0	0	0	0	0	0	1	0	0	0	0	0	0
d1413	d1413.a1	d1413.a1.a1	AT2G02560.1	| Symbols: CAND1, ATCAND1, ETA2, TIP120, HVE | cullin-associated and neddylation dissociated | chr2:690345-697342 FORWARD LENGTH=1219	2	0	0	0	0	0	0	0	1	1	0	1	0	0	0	0	0	0	0
d1415	d1415.a1	d1415.a1.a1	AT3G23830.1	| Symbols: GR-RBP4, GRP4 | glycine-rich RNA-binding protein 4 | chr3:8606762-8607677 REVERSE LENGTH=136	2	0	0	0	0	0	0	0	3	0	0	0	0	0	0	0	0	0	0
d1419	d1419.a1	d1419.a1.a1	AT3G04710.1	| Symbols: TPR10 | ankyrin repeat family protein | chr3:1278229-1280942 FORWARD LENGTH=456	2	0	0	0	0	0	0	0	1	0	0	0	0	0	0	0	0	0	0
d1426	d1426.a1	d1426.a1.a1	AT4G39280.1	| Symbols: | phenylalanyl-tRNA synthetase, putative / phenylalanine--tRNA ligase, putative | chr4:18281641-18284831 REVERSE LENGTH=485	2	0	0	0	0	0	0	0	0	2	0	0	0	0	0	0	0	0	0
d1434	d1434.a1	d1434.a1.a1	AT3G48860.1	| Symbols: | unknown protein; INVOLVED IN: biological_process unknown; LOCATED IN: plasma membrane; EXPRESSED IN: 22 plant structures; EXPRESSED DURING: 13 growth stages; BEST Arabidopsis thaliana protein match is: unknown protein (TAIR:AT5G23700.1); Has 12232 Blast hits to 9546 proteins in 892 species: Archae - 172; Bacteria - 1174; Metazoa - 6487; Fungi - 1343; Plants - 856; Viruses - 50; Other…	2	0	0	0	0	0	0	0	0	0	0	0	0	0	0	0	0	0	0
d1437	d1437.a1	d1437.a1.a1	AT3G44340.1	| Symbols: CEF | clone eighty-four | chr3:16011923-16019873 REVERSE LENGTH=1096	2	0	0	0	1	0	0	0	1	0	0	0	0	0	0	0	0	0	0
d1442	d1442.a1	d1442.a1.a1	AT1G06130.1	| Symbols: GLX2-4 | glyoxalase 2-4 | chr1:1858034-1860640 REVERSE LENGTH=331	2	0	0	0	1	0	0	0	0	0	0	0	0	0	0	0	0	0	1
d1444	d1444.a1	d1444.a1.a1	AT1G09570.1	| Symbols: PHYA, FHY2, FRE1, HY8 | phytochrome A | chr1:3095498-3099216 REVERSE LENGTH=1122	2	0	0	0	0	0	0	1	0	0	0	0	0	1	0	0	0	0	0
a1	a1.a1	a1.a1.a1	AT1G03880.1	| Symbols: CRU2, CRB | cruciferin 2 | chr1:985786-987916 FORWARD LENGTH=455	1	605	568	510	607	488	488	608	566	563	484	420	450	410	433	400	474	390	524
a1	a1.a2	a1.a2.a1	AT5G44120.3	| Symbols: CRA1, ATCRA1, CRU1 | RmlC-like cupins superfamily protein | chr5:17756460-17758246 REVERSE LENGTH=472	1	525	493	459	541	438	442	507	510	454	431	385	392	395	392	379	426	369	445
a1	a1.a3	a1.a3.a1	AT5G44120.2	| Symbols: CRA1, ATCRA1, CRU1 | RmlC-like cupins superfamily protein | chr5:17756460-17757811 REVERSE LENGTH=368	1	431	414	374	452	372	381	417	426	396	359	331	328	329	335	318	359	318	368
a1	a1.a4	a1.a4.a1	AT5G44120.1	| Symbols: CRA1, ATCRA1, CRU1 | RmlC-like cupins superfamily protein | chr5:17756460-17757432 REVERSE LENGTH=285	1	438	416	388	456	358	378	418	420	405	351	310	312	305	317	291	353	294	369
a2	a2.a1	a2.a1.a1	AT4G28520.1	| Symbols: CRU3, CRC | cruciferin 3 | chr4:14087596-14089617 FORWARD LENGTH=524	1	944	910	863	939	848	897	933	909	964	821	759	800	750	774	733	834	731	847
a4	a4.a1	a4.a1.a1	AT1G03890.1	| Symbols: | RmlC-like cupins superfamily protein | chr1:989250-990908 FORWARD LENGTH=451	1	141	128	115	137	124	139	136	139	143	117	117	110	115	121	105	121	120	125
a5	a5.a1	a5.a1.a1	AT1G16030.1	| Symbols: Hsp70b | heat shock protein 70B | chr1:5502386-5504326 REVERSE LENGTH=646	1	49	45	38	46	42	45	41	43	48	40	37	43	37	42	35	41	41	39
a5	a5.a2	a5.a2.a1	AT3G12580.1	| Symbols: HSP70, ATHSP70 | heat shock protein 70 | chr3:3991487-3993689 REVERSE LENGTH=650	1	42	38	40	40	33	38	43	39	44	37	33	37	35	41	34	40	37	45
a5	a5.a3	a5.a3.a1	AT5G02500.1	| Symbols: HSC70-1, HSP70-1, AT-HSC70-1, HSC70 | heat shock cognate protein 70-1 | chr5:554055-556334 REVERSE LENGTH=651	1	34	28	34	30	26	30	35	34	34	33	28	30	27	29	27	35	30	38
a5	a5.a4	a5.a4.a1	AT5G42020.1	| Symbols: BIP, BIP2 | Heat shock protein 70 (Hsp 70) family protein | chr5:16807697-16810480 REVERSE LENGTH=668	1	32	31	29	29	25	28	32	31	25	34	28	28	22	23	23	28	30	27
a5	a5.a5	a5.a5.a1	AT5G28540.1	| Symbols: BIP1 | heat shock protein 70 (Hsp 70) family protein | chr5:10540665-10543274 REVERSE LENGTH=669	1	30	30	30	28	24	28	30	31	25	33	26	27	20	23	22	27	29	26
a5	a5.a6	a5.a6.a1	AT5G02490.1	| Symbols: | Heat shock protein 70 (Hsp 70) family protein | chr5:550296-552565 REVERSE LENGTH=653	1	32	26	27	29	22	29	30	28	31	28	24	27	22	26	22	29	25	29
a5	a5.a8	a5.a8.a1	AT5G09590.1	| Symbols: MTHSC70-2, HSC70-5 | mitochondrial HSO70 2 | chr5:2975721-2978508 FORWARD LENGTH=682	1	20	17	16	21	20	20	22	19	21	14	17	14	18	20	11	23	21	16
a5	a5.a9	a5.a9.a1	AT4G37910.1	| Symbols: mtHsc70-1 | mitochondrial heat shock protein 70-1 | chr4:17825368-17828099 REVERSE LENGTH=682	1	8	7	8	7	7	11	13	10	12	3	4	6	7	8	3	9	5	11
a6	a6.a1	a6.a1.a1	AT5G40420.1	| Symbols: OLEO2, OLE2 | oleosin 2 | chr5:16173622-16174740 REVERSE LENGTH=199	1	92	84	83	89	91	81	92	90	87	95	89	84	99	87	82	96	91	88
a7	a7.a1	a7.a1.a1	AT3G22640.1	| Symbols: PAP85 | cupin family protein | chr3:8011902-8013883 REVERSE LENGTH=486	1	93	103	81	104	84	92	95	90	94	85	74	80	71	72	66	80	81	79
a8	a8.a2	a8.a2.a1	AT1G11910.1	| Symbols: APA1, ATAPA1 | aspartic proteinase A1 | chr1:4017119-4019874 REVERSE LENGTH=506	1	47	52	42	58	39	51	49	52	57	46	40	38	37	42	31	42	38	47
a9	a9.a1	a9.a1.a1	AT1G54870.1	| Symbols: | NAD(P)-binding Rossmann-fold superfamily protein | chr1:20459011-20460417 FORWARD LENGTH=335	1	85	80	67	85	74	80	77	70	82	71	66	69	63	67	56	74	65	76
b10	b10.a1	b10.a1.a1	AT3G27660.1	| Symbols: OLEO4, OLE3 | oleosin 4 | chr3:10243851-10244821 FORWARD LENGTH=191	1	72	83	73	70	63	71	72	73	73	70	66	65	59	55	49	67	61	63
b11	b11.a1	b11.a1.a1	AT5G45690.1	| Symbols: | Protein of unknown function (DUF1264) | chr5:18535139-18536259 REVERSE LENGTH=247	1	68	63	59	67	63	62	64	68	64	64	61	69	57	61	56	63	59	61
b12	b12.a1	b12.a1.a1	AT2G28490.1	| Symbols: | RmlC-like cupins superfamily protein | chr2:12178812-12180983 REVERSE LENGTH=511	1	65	64	58	73	57	61	69	66	66	55	51	55	47	53	37	52	48	59
b13	b13.a1	b13.a1.a1	AT4G27160.1	| Symbols: AT2S3, SESA3 | seed storage albumin 3 | chr4:13611836-13612330 FORWARD LENGTH=164	1	57	50	46	37	36	45	54	47	39	61	43	58	42	35	38	45	44	41
b13	b13.a2	b13.a2.a1	AT4G27150.1	| Symbols: SESA2, AT2S2 | seed storage albumin 2 | chr4:13609396-13609908 FORWARD LENGTH=170	1	51	47	45	38	34	41	52	45	39	59	40	56	39	33	35	44	42	42
b13	b13.a3	b13.a3.a1	AT4G27170.1	| Symbols: SESA4, AT2S4 | seed storage albumin 4 | chr4:13613637-13614137 FORWARD LENGTH=166	1	22	18	20	12	15	16	24	17	15	31	14	29	21	12	15	19	20	17
b14	b14.a1	b14.a1.a1	AT3G04120.1	| Symbols: GAPC, GAPC-1, GAPC1 | glyceraldehyde-3-phosphate dehydrogenase C subunit 1 | chr3:1081077-1083131 FORWARD LENGTH=338	1	59	50	48	54	44	47	47	47	48	57	48	46	43	54	35	50	47	48
b14	b14.a2	b14.a2.a1	AT1G13440.1	| Symbols: GAPC-2, GAPC2 | glyceraldehyde-3-phosphate dehydrogenase C2 | chr1:4608465-4610494 REVERSE LENGTH=338	1	58	49	46	52	43	46	46	46	47	54	46	45	43	52	33	47	47	46
b15	b15.a1	b15.a1.a1	AT2G42560.1	| Symbols: | late embryogenesis abundant domain-containing protein / LEA domain-containing protein | chr2:17714813-17716821 REVERSE LENGTH=635	1	60	52	50	58	50	41	55	45	45	57	48	47	54	49	41	55	44	53
b16	b16.a1	b16.a1.a1	AT4G36700.1	| Symbols: | RmlC-like cupins superfamily protein | chr4:17298443-17300337 REVERSE LENGTH=522	1	51	47	38	50	51	53	58	60	44	46	42	44	47	46	37	44	49	39
b17	b17.a1	b17.a1.a1	AT5G16050.1	| Symbols: GRF5, GF14 UPSILON | general regulatory factor 5 | chr5:5244008-5245402 REVERSE LENGTH=268	1	10	10	11	10	10	9	11	12	10	12	7	8	13	9	5	11	9	13
b17	b17.a4	b17.a4.a1	AT1G78300.1	| Symbols: GRF2, 14-3-3OMEGA, GF14 OMEGA | general regulatory factor 2 | chr1:29461883-29463052 FORWARD LENGTH=259	1	10	7	10	7	9	9	9	10	10	10	8	10	9	8	6	7	7	11
b17	b17.a5	b17.a5.a1	AT5G38480.1	| Symbols: GRF3, RCI1 | general regulatory factor 3 | chr5:15410277-15411285 FORWARD LENGTH=255	1	10	10	11	9	9	8	10	11	9	12	7	7	7	6	3	9	7	11
b17	b17.a6	b17.a6.a1	AT3G02520.1	| Symbols: GRF7, GF14 NU | general regulatory factor 7 | chr3:526800-527915 REVERSE LENGTH=265	1	7	6	10	8	9	9	9	9	8	11	8	7	10	8	5	9	9	10
b17	b17.a7	b17.a7.a1	AT5G65430.1	| Symbols: GRF8, 14-3-3KAPPA, GF14 KAPPA | general regulatory factor 8 | chr5:26148546-26150255 REVERSE LENGTH=248	1	12	10	8	11	6	8	10	9	10	7	5	5	5	6	5	6	6	7
b17	b17.a9	b17.a9.a1	AT5G10450.1	| Symbols: GRF6, AFT1, 14-3-3lambda | G-box regulating factor 6 | chr5:3284452-3286261 REVERSE LENGTH=248	1	8	6	5	6	3	5	7	6	7	3	4	3	4	4	4	5	4	3
b18	b18.a1	b18.a1.a1	AT1G56070.1	| Symbols: LOS1 | Ribosomal protein S5/Elongation factor G/III/V family protein | chr1:20968245-20971077 REVERSE LENGTH=843	1	51	47	46	49	36	41	54	50	47	44	41	42	41	42	37	43	40	46
b20	b20.a1	b20.a1.a1	AT1G21750.1	| Symbols: ATPDIL1-1, ATPDI5, PDI5, PDIL1-1 | PDI-like 1-1 | chr1:7645767-7648514 FORWARD LENGTH=501	1	29	30	31	27	28	25	29	26	27	30	34	36	32	30	24	30	29	36
b20	b20.a2	b20.a2.a1	AT1G77510.1	| Symbols: ATPDIL1-2, PDI6, ATPDI6, PDIL1-2 | PDI-like 1-2 | chr1:29126742-29129433 FORWARD LENGTH=508	1	21	21	19	22	21	19	20	17	16	20	21	16	18	17	11	22	18	20
b21	b21.a1	b21.a1.a1	AT1G05510.1	| Symbols: | Protein of unknown function (DUF1264) | chr1:1629527-1630690 FORWARD LENGTH=241	1	45	46	36	41	42	37	34	42	38	37	44	37	47	38	36	37	42	35
b21	b21.a2	b21.a2.a1	AT2G31985.1	| Symbols: | Protein of unknown function (DUF1264) | chr2:13614086-13615619 REVERSE LENGTH=241	1	1	4	2	4	2	4	3	4	3	4	3	3	5	4	2	4	2	3
b22	b22.a1	b22.a1.a1	AT1G14950.1	| Symbols: | Polyketide cyclase/dehydrase and lipid transport superfamily protein | chr1:5157588-5158144 REVERSE LENGTH=155	1	43	37	30	47	49	37	50	42	38	43	40	35	48	47	32	45	45	37
b23	b23.a1	b23.a1.a1	AT4G20850.1	| Symbols: TPP2 | tripeptidyl peptidase ii | chr4:11160935-11169889 REVERSE LENGTH=1380	1	45	40	42	47	39	44	50	45	46	42	37	38	36	40	24	45	41	36
b24	b24.a1	b24.a1.a1	AT4G38740.1	| Symbols: ROC1 | rotamase CYP 1 | chr4:18083620-18084138 REVERSE LENGTH=172	1	42	38	37	40	43	41	43	41	45	34	38	38	42	39	35	41	49	34
b24	b24.a2	b24.a2.a1	AT2G21130.1	| Symbols: | Cyclophilin-like peptidyl-prolyl cis-trans isomerase family protein | chr2:9055619-9056143 REVERSE LENGTH=174	1	20	20	19	21	20	16	22	20	23	16	18	20	20	18	16	18	21	16
b25	b25.a1	b25.a1.a1	AT3G15670.1	| Symbols: | Late embryogenesis abundant protein (LEA) family protein | chr3:5310141-5310901 REVERSE LENGTH=225	1	41	38	35	43	38	34	38	38	37	40	34	34	34	37	32	37	33	35
b26	b26.a1	b26.a1.a1	AT3G52930.1	| Symbols: | Aldolase superfamily protein | chr3:19627383-19628874 REVERSE LENGTH=358	1	29	29	24	27	31	27	27	30	24	28	23	28	24	30	21	26	22	24
b26	b26.a2	b26.a2.a1	AT2G36460.1	| Symbols: | Aldolase superfamily protein | chr2:15296929-15298387 REVERSE LENGTH=358	1	21	25	13	19	21	23	20	23	23	20	17	19	17	22	17	18	20	18
b27	b27.a2	b27.a2.a1	AT3G12780.1	| Symbols: PGK1 | phosphoglycerate kinase 1 | chr3:4061127-4063140 REVERSE LENGTH=481	1	16	17	14	15	12	13	13	14	13	10	14	14	11	15	8	13	13	14
b28	b28.a1	b28.a1.a1	AT1G20620.1	| Symbols: CAT3, SEN2, ATCAT3 | catalase 3 | chr1:7143142-7146193 FORWARD LENGTH=492	1	23	24	21	24	20	21	26	26	23	24	20	23	16	21	14	25	20	24
b28	b28.a2	b28.a2.a1	AT4G35090.1	| Symbols: CAT2 | catalase 2 | chr4:16700937-16703215 REVERSE LENGTH=492	1	7	6	6	14	15	15	19	15	15	11	8	7	8	13	7	14	15	12
b28	b28.a3	b28.a3.a1	AT1G20630.1	| Symbols: CAT1 | catalase 1 | chr1:7146812-7149609 FORWARD LENGTH=492	1	12	14	12	13	9	10	11	14	11	9	11	12	7	10	5	9	10	10
b30	b30.a1	b30.a1.a1	AT1G48130.1	| Symbols: ATPER1, PER1 | 1-cysteine peroxiredoxin 1 | chr1:17780610-17781500 FORWARD LENGTH=216	1	41	39	34	36	32	36	37	34	31	37	32	36	35	32	27	35	29	28
b31	b31.a1	b31.a1.a1	AT4G25140.1	| Symbols: OLEO1, OLE1 | oleosin 1 | chr4:12900498-12901259 FORWARD LENGTH=173	1	37	37	37	35	30	37	36	35	35	37	34	38	27	30	23	36	34	32
b32	b32.a1	b32.a1.a1	AT3G53040.1	| Symbols: | late embryogenesis abundant protein, putative / LEA protein, putative | chr3:19664797-19666405 REVERSE LENGTH=479	1	38	36	32	33	34	32	32	34	27	41	32	29	31	36	26	37	36	31
b33	b33.a1	b33.a1.a1	AT2G34700.1	| Symbols: | Pollen Ole e 1 allergen and extensin family protein | chr2:14634298-14635597 REVERSE LENGTH=175	1	33	29	29	31	39	39	30	34	26	35	39	33	36	33	31	37	38	26
b34	b34.a1	b34.a1.a1	AT1G14940.1	| Symbols: | Polyketide cyclase/dehydrase and lipid transport superfamily protein | chr1:5154775-5155512 REVERSE LENGTH=155	1	27	33	28	35	33	36	27	33	34	29	38	33	33	38	20	33	38	29
b35	b35.a1	b35.a1.a1	AT5G56030.1	| Symbols: HSP81-2, ERD8, HSP90.2, AtHsp90.2 | heat shock protein 81-2 | chr5:22686923-22689433 FORWARD LENGTH=699	1	25	22	20	24	20	20	31	26	21	25	16	21	22	19	18	24	22	19
b35	b35.a2	b35.a2.a1	AT5G56010.1	| Symbols: HSP81-3, Hsp81.3, AtHsp90-3, AtHsp90.3 | heat shock protein 81-3 | chr5:22681410-22683911 FORWARD LENGTH=699	1	26	23	20	25	19	19	32	26	21	24	15	20	21	19	17	23	22	19
b35	b35.a3	b35.a3.a1	AT5G52640.1	| Symbols: HSP81-1, ATHS83, HSP81.1, HSP83, ATHSP90.1, AtHsp90-1, HSP90.1 | heat shock protein 90.1 | chr5:21352542-21355147 FORWARD LENGTH=705	1	15	12	11	17	14	14	17	18	12	16	12	10	10	18	13	17	17	13
b36	b36.a1	b36.a1.a1	AT3G21370.1	| Symbols: BGLU19 | beta glucosidase 19 | chr3:7524286-7527579 REVERSE LENGTH=527	1	44	40	32	47	30	34	41	32	34	32	28	31	24	27	17	35	27	31
b37	b37.a1	b37.a1.a1	AT1G79690.1	| Symbols: atnudt3, NUDT3 | nudix hydrolase homolog 3 | chr1:29985360-29990171 FORWARD LENGTH=772	1	33	35	29	38	37	30	34	36	33	32	31	27	28	35	25	35	30	28
b38	b38.a1	b38.a1.a1	AT5G09810.1	| Symbols: ACT7 | actin 7 | chr5:3052809-3054220 FORWARD LENGTH=377	1	28	25	24	25	25	28	25	28	26	27	24	24	26	30	18	27	27	23
b39	b39.a1	b39.a1.a1	AT5G22470.1	| Symbols: | NAD+ ADP-ribosyltransferases;NAD+ ADP-ribosyltransferases | chr5:7447045-7450743 FORWARD LENGTH=814	1	37	35	26	35	30	36	37	38	34	34	28	25	26	30	25	33	30	27
b40	b40.a1	b40.a1.a1	AT4G26740.1	| Symbols: ATS1, CLO1, ATPXG1 | seed gene 1 | chr4:13473791-13475278 REVERSE LENGTH=245	1	29	32	25	31	23	26	31	33	30	20	22	21	20	20	18	23	18	23
b40	b40.a2	b40.a2.a1	AT5G55240.1	| Symbols: ATPXG2 | ARABIDOPSIS THALIANA PEROXYGENASE 2 | chr5:22405963-22407158 FORWARD LENGTH=243	1	13	14	9	13	11	10	13	12	11	10	9	10	14	9	6	11	9	8
b41	b41.a2	b41.a2.a1	AT5G61780.1	| Symbols: Tudor2, AtTudor2, TSN2 | TUDOR-SN protein 2 | chr5:24822012-24826641 FORWARD LENGTH=985	1	24	25	17	19	16	18	19	20	21	23	15	17	14	16	8	17	15	20
b43	b43.a1	b43.a1.a1	AT5G07190.2	| Symbols: ATS3 | seed gene 3 | chr5:2237783-2238488 FORWARD LENGTH=185	1	33	28	23	28	28	32	33	35	29	27	24	26	29	26	18	24	24	27
b44	b44.a1	b44.a1.a1	AT3G21380.1	| Symbols: | Mannose-binding lectin superfamily protein | chr3:7528478-7530457 FORWARD LENGTH=460	1	34	33	29	32	27	30	30	27	28	27	26	29	19	28	20	29	23	25
b45	b45.a2	b45.a2.a1	ATCG00480.1	| Symbols: ATPB, PB | ATP synthase subunit beta | chrC:52660-54156 REVERSE LENGTH=498	1	15	14	13	10	8	9	13	11	11	10	8	8	10	9	6	11	7	10
b46	b46.a1	b46.a1.a1	AT3G01570.1	| Symbols: | Oleosin family protein | chr3:222152-222778 REVERSE LENGTH=183	1	30	30	25	32	24	23	25	26	26	26	24	24	25	27	22	28	27	28
b47	b47.a1	b47.a1.a1	AT1G71695.1	| Symbols: | Peroxidase superfamily protein | chr1:26964359-26966557 FORWARD LENGTH=358	1	23	24	26	27	28	31	28	28	26	24	21	26	21	24	22	26	25	29
b48	b48.a2	b48.a2.a1	AT2G45290.1	| Symbols: | Transketolase | chr2:18672737-18675589 FORWARD LENGTH=741	1	15	17	13	14	12	11	13	12	11	13	11	12	9	10	7	10	10	10
b49	b49.a1	b49.a1.a1	AT4G21020.1	| Symbols: | Late embryogenesis abundant protein (LEA) family protein | chr4:11228263-11229392 FORWARD LENGTH=266	1	33	29	20	34	21	23	30	30	16	31	25	19	22	23	16	29	24	18
b51	b51.a1	b51.a1.a1	AT5G01670.1	| Symbols: | NAD(P)-linked oxidoreductase superfamily protein | chr5:252000-253856 FORWARD LENGTH=322	1	31	28	26	26	22	26	32	26	25	26	24	20	20	20	17	25	22	24
b52	b52.a1	b52.a1.a1	AT4G35830.1	| Symbols: ACO1 | aconitase 1 | chr4:16973007-16977949 REVERSE LENGTH=898	1	19	23	15	20	17	14	20	19	21	20	15	17	16	14	14	21	16	19
b52	b52.a2	b52.a2.a1	AT2G05710.1	| Symbols: ACO3 | aconitase 3 | chr2:2141591-2146350 FORWARD LENGTH=990	1	11	8	11	19	9	8	22	16	20	5	6	9	11	7	8	11	15	15
b52	b52.a3	b52.a3.a1	AT4G26970.1	| Symbols: ACO2 | aconitase 2 | chr4:13543077-13548427 FORWARD LENGTH=995	1	1	0	0	2	1	1	1	1	2	1	0	0	0	0	1	0	0	0
b54	b54.a1	b54.a1.a1	ATCG00490.1	| Symbols: RBCL | ribulose-bisphosphate carboxylases | chrC:54958-56397 FORWARD LENGTH=479	1	25	28	37	20	17	20	23	25	21	27	25	24	21	21	16	19	21	20
b55	b55.a1	b55.a1.a1	AT3G17520.1	| Symbols: | Late embryogenesis abundant protein (LEA) family protein | chr3:5999462-6000358 REVERSE LENGTH=298	1	23	26	25	22	23	26	19	21	21	24	24	21	22	23	19	23	19	23
b56	b56.a1	b56.a1.a1	AT2G36530.1	| Symbols: LOS2, ENO2 | Enolase | chr2:15321081-15323786 REVERSE LENGTH=444	1	27	29	18	27	20	21	33	23	24	25	18	20	23	21	16	23	25	19
b57	b57.a2	b57.a2.a1	AT1G09640.1	| Symbols: | Translation elongation factor EF1B, gamma chain | chr1:3120162-3122152 FORWARD LENGTH=414	1	11	10	11	12	12	14	14	13	14	11	12	12	10	11	11	13	14	13
b58	b58.a1	b58.a1.a1	AT1G74310.1	| Symbols: ATHSP101, HSP101, HOT1 | heat shock protein 101 | chr1:27936715-27939862 REVERSE LENGTH=911	1	24	26	19	24	24	25	28	24	24	22	22	19	19	21	16	21	21	20
b58	b58.a2	b58.a2.a1	AT2G25140.1	| Symbols: HSP98.7, CLPB-M, CLPB4 | casein lytic proteinase B4 | chr2:10697877-10701998 REVERSE LENGTH=964	1	3	3	1	2	2	2	1	2	2	2	3	1	2	1	2	2	1	1
b59	b59.a1	b59.a1.a1	AT3G51810.1	| Symbols: ATEM1, GEA1, AT3, EM1 | Stress induced protein | chr3:19214818-19215461 FORWARD LENGTH=152	1	26	28	20	27	22	24	23	22	20	22	22	18	25	21	16	21	19	19
b60	b60.a1	b60.a1.a1	AT3G26650.1	| Symbols: GAPA, GAPA-1 | glyceraldehyde 3-phosphate dehydrogenase A subunit | chr3:9795226-9796848 FORWARD LENGTH=396	1	14	13	13	9	10	11	11	12	11	12	12	12	11	11	10	10	8	12
b60	b60.a2	b60.a2.a1	AT1G42970.1	| Symbols: GAPB | glyceraldehyde-3-phosphate dehydrogenase B subunit | chr1:16127552-16129584 FORWARD LENGTH=447	1	11	12	10	9	11	12	13	12	13	12	14	10	11	14	5	11	12	9
b61	b61.a1	b61.a1.a1	AT1G65930.1	| Symbols: cICDH | cytosolic NADP+-dependent isocitrate dehydrogenase | chr1:24539088-24541861 FORWARD LENGTH=410	1	20	23	21	22	18	20	22	18	17	19	17	20	15	20	16	18	16	18
b61	b61.a2	b61.a2.a1	AT5G14590.1	| Symbols: | Isocitrate/isopropylmalate dehydrogenase family protein | chr5:4703533-4706627 REVERSE LENGTH=485	1	4	3	4	5	2	1	3	4	3	2	2	5	2	3	1	3	3	3
b62	b62.a1	b62.a1.a1	AT2G36640.1	| Symbols: ATECP63, ECP63 | embryonic cell protein 63 | chr2:15357019-15358552 REVERSE LENGTH=448	1	23	24	15	26	28	22	20	24	14	29	17	20	20	24	11	21	19	16
b63	b63.a1	b63.a1.a1	AT5G17310.2	| Symbols: UGP2 | UDP-glucose pyrophosphorylase 2 | chr5:5696955-5700845 REVERSE LENGTH=470	1	25	19	18	21	20	19	17	18	18	19	24	19	20	19	18	22	21	16
b63	b63.a2	b63.a2.a1	AT3G03250.1	| Symbols: UGP, UGP1, AtUGP1 | UDP-GLUCOSE PYROPHOSPHORYLASE 1 | chr3:749761-754014 REVERSE LENGTH=469	1	17	11	12	12	14	10	11	11	11	10	17	11	12	12	14	15	16	10
b64	b64.a1	b64.a1.a1	AT2G40170.1	| Symbols: ATEM6, GEA6, EM6 | Stress induced protein | chr2:16779792-16780167 REVERSE LENGTH=92	1	23	23	21	25	18	20	22	19	19	19	23	21	19	22	19	23	20	17
b66	b66.a2	b66.a2.a1	AT5G19510.1	| Symbols: | Translation elongation factor EF1B/ribosomal protein S6 family protein | chr5:6581854-6583137 REVERSE LENGTH=224	1	8	9	8	9	9	9	8	9	8	9	9	8	7	10	8	11	10	8
b66	b66.a3	b66.a3.a1	AT2G18110.1	| Symbols: | Translation elongation factor EF1B/ribosomal protein S6 family protein | chr2:7872636-7873713 FORWARD LENGTH=231	1	8	5	4	9	5	3	10	6	5	8	4	7	3	6	3	6	4	6
b66	b66.a4	b66.a4.a1	AT5G12110.1	| Symbols: | Glutathione S-transferase, C-terminal-like;Translation elongation factor EF1B/ribosomal protein S6 | chr5:3914483-3915732 FORWARD LENGTH=228	1	3	3	1	3	4	3	2	2	2	4	4	3	2	4	3	3	3	2
b67	b67.a1	b67.a1.a1	AT3G22500.1	| Symbols: ATECP31 | Seed maturation protein | chr3:7971920-7972865 REVERSE LENGTH=256	1	25	23	21	24	26	28	19	24	17	19	19	17	17	21	13	19	14	18
b68	b68.a1	b68.a1.a1	AT2G33150.1	| Symbols: PKT3, PED1, KAT2 | peroxisomal 3-ketoacyl-CoA thiolase 3 | chr2:14047814-14050983 REVERSE LENGTH=462	1	21	19	17	17	20	20	19	23	18	21	16	19	19	17	19	19	25	17
b69	b69.a1	b69.a1.a1	AT5G07030.1	| Symbols: | Eukaryotic aspartyl protease family protein | chr5:2183600-2185717 REVERSE LENGTH=455	1	21	20	17	25	16	21	22	22	21	18	17	18	20	19	18	20	20	20
b70	b70.a1	b70.a1.a1	AT3G02230.1	| Symbols: RGP1, ATRGP1 | reversibly glycosylated polypeptide 1 | chr3:415463-417304 FORWARD LENGTH=357	1	17	14	12	15	12	9	16	14	13	12	11	11	10	13	7	10	9	11
b70	b70.a2	b70.a2.a1	AT5G15650.1	| Symbols: RGP2, ATRGP2 | reversibly glycosylated polypeptide 2 | chr5:5092203-5094093 FORWARD LENGTH=360	1	16	14	10	13	11	8	14	11	9	13	10	11	9	11	6	10	8	9
b70	b70.a3	b70.a3.a1	AT3G08900.1	| Symbols: RGP3, RGP | reversibly glycosylated polypeptide 3 | chr3:2708347-2709714 REVERSE LENGTH=362	1	7	8	5	6	6	5	9	6	8	6	7	6	5	5	4	4	5	4
b70	b70.a4	b70.a4.a1	AT5G50750.1	| Symbols: RGP4 | reversibly glycosylated polypeptide 4 | chr5:20641066-20642470 FORWARD LENGTH=364	1	9	7	5	6	5	6	7	4	7	5	5	5	3	6	5	5	5	3
b71	b71.a1	b71.a1.a1	AT3G47520.1	| Symbols: MDH | malate dehydrogenase | chr3:17513657-17514868 FORWARD LENGTH=403	1	13	11	10	11	11	13	13	15	12	11	9	12	8	13	7	11	8	10
b71	b71.a2	b71.a2.a1	AT1G53240.1	| Symbols: mMDH1 | Lactate/malate dehydrogenase family protein | chr1:19854966-19856802 REVERSE LENGTH=341	1	11	11	13	12	9	12	14	13	12	10	10	12	8	9	8	11	11	11
b71	b71.a3	b71.a3.a1	AT3G15020.1	| Symbols: mMDH2 | Lactate/malate dehydrogenase family protein | chr3:5056139-5057941 FORWARD LENGTH=341	1	9	9	8	10	7	9	10	9	10	6	6	8	5	6	5	7	6	7
b75	b75.a1	b75.a1.a1	AT5G19550.1	| Symbols: ASP2, AAT2 | aspartate aminotransferase 2 | chr5:6598201-6601597 FORWARD LENGTH=405	1	11	7	9	11	8	11	11	10	12	10	9	10	10	12	8	14	10	13
b75	b75.a2	b75.a2.a1	AT5G11520.1	| Symbols: ASP3, YLS4 | aspartate aminotransferase 3 | chr5:3685257-3687721 REVERSE LENGTH=449	1	9	7	5	9	5	7	11	9	10	7	7	4	7	8	3	10	8	6
b76	b76.a2	b76.a2.a1	AT3G01280.1	| Symbols: VDAC1, ATVDAC1 | voltage dependent anion channel 1 | chr3:85754-87612 FORWARD LENGTH=276	1	10	12	10	11	9	12	12	12	11	7	9	7	6	12	10	9	9	9
b77	b77.a2	b77.a2.a1	AT1G54270.1	| Symbols: EIF4A-2 | eif4a-2 | chr1:20260495-20262018 FORWARD LENGTH=412	1	13	12	12	13	10	13	14	15	15	11	9	11	10	12	8	14	13	15
b77	b77.a3	b77.a3.a1	AT3G19760.1	| Symbols: EIF4A-III | eukaryotic initiation factor 4A-III | chr3:6863790-6866242 FORWARD LENGTH=408	1	4	3	4	2	3	3	3	3	4	4	2	5	3	4	3	5	3	7
b78	b78.a1	b78.a1.a1	AT3G09630.1	| Symbols: | Ribosomal protein L4/L1 family | chr3:2953813-2955444 FORWARD LENGTH=406	1	21	15	13	9	12	13	15	19	13	22	14	9	18	15	11	22	17	14
b79	b79.a1	b79.a1.a1	AT4G25580.1	| Symbols: | CAP160 protein | chr4:13056320-13058657 FORWARD LENGTH=626	1	17	22	18	21	20	18	18	19	15	20	18	17	16	18	12	18	15	16
b80	b80.a1	b80.a1.a1	AT3G09840.1	| Symbols: CDC48, ATCDC48, CDC48A | cell division cycle 48 | chr3:3019494-3022832 FORWARD LENGTH=809	1	20	14	14	17	18	16	19	19	20	19	16	13	15	14	10	17	17	14
b80	b80.a2	b80.a2.a1	AT5G03340.1	| Symbols: | ATPase, AAA-type, CDC48 protein | chr5:810091-813133 REVERSE LENGTH=810	1	18	12	11	16	17	14	17	16	18	17	14	12	13	14	10	14	15	11
b80	b80.a3	b80.a3.a1	AT3G53230.1	| Symbols: | ATPase, AAA-type, CDC48 protein | chr3:19723416-19726489 FORWARD LENGTH=815	1	18	12	12	14	16	13	17	16	16	18	14	12	11	15	10	16	16	11
b81	b81.a1	b81.a1.a1	AT3G08530.1	| Symbols: | Clathrin, heavy chain | chr3:2587171-2595411 REVERSE LENGTH=1703	1	23	20	16	26	13	18	27	17	17	15	15	12	12	14	8	17	15	18
b81	b81.a2	b81.a2.a1	AT3G11130.1	| Symbols: | Clathrin, heavy chain | chr3:3482575-3491667 REVERSE LENGTH=1705	1	20	17	16	20	13	16	25	16	16	16	15	10	8	13	6	16	14	17
b82	b82.a2	b82.a2.a1	AT4G16155.1	| Symbols: | dihydrolipoyl dehydrogenases | chr4:9153570-9157322 REVERSE LENGTH=630	1	12	14	13	16	11	13	11	13	15	13	14	9	11	11	13	9	11	11
b83	b83.a1	b83.a1.a1	AT2G16600.1	| Symbols: ROC3 | rotamase CYP 3 | chr2:7200862-7201383 FORWARD LENGTH=173	1	10	7	9	9	10	11	14	12	11	9	7	6	10	9	4	9	11	8
b83	b83.a2	b83.a2.a1	AT4G34870.1	| Symbols: ROC5, ATCYP1 | rotamase cyclophilin 5 | chr4:16614451-16614969 FORWARD LENGTH=172	1	9	5	8	9	11	8	12	8	14	7	9	6	8	10	7	9	14	9
b84	b84.a1	b84.a1.a1	AT1G64190.1	| Symbols: | 6-phosphogluconate dehydrogenase family protein | chr1:23825549-23827012 REVERSE LENGTH=487	1	11	13	9	10	8	7	10	10	10	8	9	7	8	9	3	7	11	10
b85	b85.a1	b85.a1.a1	AT3G62730.1	| Symbols: | unknown protein; FUNCTIONS IN: molecular_function unknown; INVOLVED IN: biological_process unknown; LOCATED IN: endomembrane system; EXPRESSED IN: 13 plant structures; EXPRESSED DURING: LP.04 four leaves visible, 4 anthesis, LP.02 two leaves visible, petal differentiation and expansion stage; BEST Arabidopsis thaliana protein match is: unknown protein (TAIR:AT1G47980.1); Has 172 Blas…	1	16	12	13	12	17	12	16	17	13	14	14	10	13	15	10	16	13	12
b85	b85.a2	b85.a2.a1	AT1G47980.1	| Symbols: | unknown protein; FUNCTIONS IN: molecular_function unknown; INVOLVED IN: biological_process unknown; LOCATED IN: endomembrane system; EXPRESSED IN: 6 plant structures; EXPRESSED DURING: 4 anthesis, F mature embryo stage, petal differentiation and expansion stage, E expanded cotyledon stage; BEST Arabidopsis thaliana protein match is: unknown protein (TAIR:AT3G62730.1); Has 169 Blast h…	1	6	5	7	8	7	4	7	7	6	7	6	4	5	9	7	6	6	5
b86	b86.a1	b86.a1.a1	AT1G14930.1	| Symbols: | Polyketide cyclase/dehydrase and lipid transport superfamily protein | chr1:5152465-5153035 REVERSE LENGTH=155	1	15	18	15	18	20	17	16	20	13	16	14	10	18	21	14	18	18	14
b87	b87.a1	b87.a1.a1	AT3G05260.1	| Symbols: | NAD(P)-binding Rossmann-fold superfamily protein | chr3:1497665-1498919 REVERSE LENGTH=289	1	15	12	10	19	20	14	18	18	12	24	18	15	24	21	13	17	17	8
b88	b88.a1	b88.a1.a1	AT5G57655.2	| Symbols: | xylose isomerase family protein | chr5:23347030-23349805 FORWARD LENGTH=477	1	16	19	17	19	17	17	19	18	15	16	11	17	15	14	13	16	15	19
b89	b89.a1	b89.a1.a1	AT3G55440.1	| Symbols: ATCTIMC, TPI, CYTOTPI | triosephosphate isomerase | chr3:20553794-20556078 FORWARD LENGTH=254	1	21	16	16	15	14	16	18	18	13	18	14	16	13	17	13	17	17	17
b90	b90.a1	b90.a1.a1	AT4G27140.1	| Symbols: SESA1, AT2S1 | seed storage albumin 1 | chr4:13607363-13607857 FORWARD LENGTH=164	1	16	15	16	18	16	15	13	16	15	19	17	17	17	13	17	15	16	15
b91	b91.a1	b91.a1.a1	AT2G19900.1	| Symbols: ATNADP-ME1, NADP-ME1 | NADP-malic enzyme 1 | chr2:8592106-8595403 REVERSE LENGTH=581	1	21	22	19	20	16	18	17	17	15	18	15	13	13	13	13	13	14	15
b92	b92.a1	b92.a1.a1	AT3G60730.1	| Symbols: | Plant invertase/pectin methylesterase inhibitor superfamily | chr3:22444955-22447226 FORWARD LENGTH=519	1	17	17	18	21	15	14	17	17	14	17	13	15	14	14	12	19	13	17
b94	b94.a1	b94.a1.a1	AT3G05530.1	| Symbols: RPT5A, ATS6A.2 | regulatory particle triple-A ATPase 5A | chr3:1603540-1605993 FORWARD LENGTH=424	1	7	5	6	7	4	5	6	7	9	6	4	5	6	5	3	6	6	7
b94	b94.a2	b94.a2.a1	AT5G58290.1	| Symbols: RPT3 | regulatory particle triple-A ATPase 3 | chr5:23569155-23571116 FORWARD LENGTH=408	1	6	6	2	4	6	4	9	8	7	6	5	2	5	5	2	4	7	6
b94	b94.a3	b94.a3.a1	AT1G45000.1	| Symbols: | AAA-type ATPase family protein | chr1:17009220-17011607 FORWARD LENGTH=399	1	3	7	2	6	3	6	4	5	7	5	4	3	4	4	2	2	6	3
b94	b94.a4	b94.a4.a1	AT5G19990.1	| Symbols: RPT6A, ATSUG1 | regulatory particle triple-A ATPase 6A | chr5:6752144-6754918 FORWARD LENGTH=419	1	3	4	1	3	3	3	6	5	4	3	2	2	4	3	1	4	2	2
b95	b95.a1	b95.a1.a1	AT1G04410.1	| Symbols: | Lactate/malate dehydrogenase family protein | chr1:1189418-1191267 REVERSE LENGTH=332	1	17	16	16	18	13	15	19	20	14	14	14	13	12	11	9	19	16	16
b95	b95.a2	b95.a2.a1	AT5G43330.1	| Symbols: | Lactate/malate dehydrogenase family protein | chr5:17390552-17392449 FORWARD LENGTH=332	1	9	8	9	10	10	7	11	15	7	10	8	9	8	5	5	10	9	9
b96	b96.a1	b96.a1.a1	AT3G21720.1	| Symbols: ICL | isocitrate lyase | chr3:7652789-7655873 REVERSE LENGTH=576	1	12	15	12	18	12	13	23	22	21	12	10	11	11	15	11	17	14	20
b97	b97.a1	b97.a1.a1	AT5G14780.1	| Symbols: FDH | formate dehydrogenase | chr5:4777043-4779190 FORWARD LENGTH=384	1	16	16	14	17	16	16	17	15	14	15	14	16	16	14	9	15	19	14
b98	b98.a1	b98.a1.a1	AT4G13940.1	| Symbols: HOG1, EMB1395, SAHH1, MEE58, ATSAHH1 | S-adenosyl-L-homocysteine hydrolase | chr4:8054931-8056676 FORWARD LENGTH=485	1	19	14	16	19	16	14	18	19	12	17	14	13	17	14	12	13	14	15
b99	b99.a1	b99.a1.a1	AT4G39260.1	| Symbols: CCR1, ATGRP8, GR-RBP8, GRP8 | cold, circadian rhythm, and RNA binding 1 | chr4:18274166-18274958 REVERSE LENGTH=169	1	10	9	10	12	14	13	10	11	13	13	11	10	14	13	10	13	12	12
c100	c100.a1	c100.a1.a1	AT5G46290.1	| Symbols: KASI, KAS1 | 3-ketoacyl-acyl carrier protein synthase I | chr5:18774439-18776629 REVERSE LENGTH=473	1	19	20	15	16	11	13	17	15	18	15	14	14	10	14	10	13	13	16
c101	c101.a1	c101.a1.a1	AT5G61790.1	| Symbols: CNX1, ATCNX1 | calnexin 1 | chr5:24827394-24829642 REVERSE LENGTH=530	1	18	15	15	17	13	13	15	15	14	15	14	13	13	11	12	17	12	15
c102	c102.a1	c102.a1.a1	AT5G54740.1	| Symbols: SESA5 | seed storage albumin 5 | chr5:22238640-22239137 REVERSE LENGTH=165	1	19	18	15	15	13	13	17	15	12	19	15	16	14	12	7	13	13	11
c103	c103.a1	c103.a1.a1	AT5G58070.1	| Symbols: ATTIL, TIL | temperature-induced lipocalin | chr5:23500512-23501156 REVERSE LENGTH=186	1	15	12	13	12	12	13	11	11	13	19	17	13	16	16	16	12	17	13
c104	c104.a2	c104.a2.a1	AT5G44340.1	| Symbols: TUB4 | tubulin beta chain 4 | chr5:17859442-17860994 REVERSE LENGTH=444	1	11	11	8	11	8	8	13	12	12	10	10	7	9	9	4	11	14	11
c104	c104.a3	c104.a3.a1	AT4G20890.1	| Symbols: TUB9 | tubulin beta-9 chain | chr4:11182218-11183840 FORWARD LENGTH=444	1	10	9	9	9	8	9	11	11	12	10	9	7	9	9	4	9	13	10
c108	c108.a2	c108.a2.a1	AT4G10450.1	| Symbols: | Ribosomal protein L6 family | chr4:6463201-6464458 REVERSE LENGTH=194	1	3	3	3	4	2	2	4	2	3	2	3	4	3	1	3	2	2	2
c109	c109.a1	c109.a1.a1	AT3G57020.1	| Symbols: | Calcium-dependent phosphotriesterase superfamily protein | chr3:21098515-21100303 REVERSE LENGTH=370	1	15	12	16	13	11	15	14	16	16	15	10	15	8	13	7	13	13	16
c110	c110.a1	c110.a1.a1	AT1G77120.1	| Symbols: ADH1, ADH, ATADH, ATADH1 | alcohol dehydrogenase 1 | chr1:28975509-28977216 FORWARD LENGTH=379	1	18	19	12	20	11	14	18	14	14	13	11	9	11	10	7	13	14	11
c112	c112.a1	c112.a1.a1	AT2G18540.1	| Symbols: | RmlC-like cupins superfamily protein | chr2:8042382-8045008 REVERSE LENGTH=707	1	11	12	14	10	14	11	13	13	10	11	14	15	17	14	13	12	15	11
c113	c113.a1	c113.a1.a1	AT5G02240.1	| Symbols: | NAD(P)-binding Rossmann-fold superfamily protein | chr5:451502-452984 FORWARD LENGTH=253	1	15	16	15	13	13	12	14	14	14	14	12	10	10	11	8	11	11	14
c114	c114.a1	c114.a1.a1	AT5G13850.1	| Symbols: NACA3 | nascent polypeptide-associated complex subunit alpha-like protein 3 | chr5:4471361-4472676 FORWARD LENGTH=204	1	11	10	10	13	10	11	10	11	13	11	7	6	6	10	6	9	12	11
c114	c114.a2	c114.a2.a1	AT3G12390.1	| Symbols: | Nascent polypeptide-associated complex (NAC), alpha subunit family protein | chr3:3942344-3943595 FORWARD LENGTH=203	1	10	9	8	11	10	13	9	12	13	11	10	8	7	10	6	9	13	9
c116	c116.a1	c116.a1.a1	AT3G09820.1	| Symbols: ADK1, ATADK1 | adenosine kinase 1 | chr3:3012122-3014624 FORWARD LENGTH=344	1	11	14	11	12	13	10	12	14	13	13	12	11	12	11	8	11	12	9
c116	c116.a2	c116.a2.a1	AT5G03300.1	| Symbols: ADK2 | adenosine kinase 2 | chr5:796573-798997 FORWARD LENGTH=345	1	10	12	9	11	10	9	9	12	10	11	10	9	10	11	7	11	10	8
c118	c118.a2	c118.a2.a1	AT4G30920.1	| Symbols: | Cytosol aminopeptidase family protein | chr4:15046589-15049304 REVERSE LENGTH=583	1	5	5	4	5	4	2	4	4	6	5	5	3	2	7	4	3	5	2
c119	c119.a2	c119.a2.a1	AT5G63800.1	| Symbols: MUM2, BGAL6 | Glycosyl hydrolase family 35 protein | chr5:25530323-25535678 FORWARD LENGTH=718	1	5	4	6	5	4	2	8	7	4	4	3	3	3	3	3	2	3	2
c119	c119.a3	c119.a3.a1	AT5G63810.1	| Symbols: BGAL10 | beta-galactosidase 10 | chr5:25537242-25541315 FORWARD LENGTH=741	1	1	0	0	0	0	0	0	0	1	0	0	0	0	0	0	0	0	0
c120	c120.a1	c120.a1.a1	AT3G06860.1	| Symbols: MFP2, ATMFP2 | multifunctional protein 2 | chr3:2161926-2166009 FORWARD LENGTH=725	1	7	9	4	8	7	8	13	11	12	5	4	1	6	5	1	9	8	7
c120	c120.a2	c120.a2.a1	AT4G29010.1	| Symbols: AIM1 | Enoyl-CoA hydratase/isomerase family | chr4:14297312-14302016 REVERSE LENGTH=721	1	4	7	5	4	6	5	4	5	4	6	6	7	4	7	3	4	3	6
c121	c121.a1	c121.a1.a1	AT2G41840.1	| Symbols: | Ribosomal protein S5 family protein | chr2:17460016-17461398 REVERSE LENGTH=285	1	10	11	11	11	7	8	8	10	10	9	10	9	8	10	9	10	9	9
c122	c122.a1	c122.a1.a1	AT3G12490.1	| Symbols: ATCYSB, ATCYS6, CYSB | cystatin B | chr3:3960523-3961777 REVERSE LENGTH=201	1	12	9	11	10	13	12	11	10	9	12	11	11	13	13	9	14	13	11
c123	c123.a1	c123.a1.a1	AT1G68560.1	| Symbols: ATXYL1, XYL1, TRG1 | alpha-xylosidase 1 | chr1:25734435-25737897 REVERSE LENGTH=915	1	14	13	10	14	10	13	17	12	15	10	11	7	10	11	6	12	13	13
c123	c123.a2	c123.a2.a1	AT3G45940.1	| Symbols: | Glycosyl hydrolases family 31 protein | chr3:16886226-16889171 REVERSE LENGTH=868	1	3	2	3	2	1	2	5	2	2	1	1	3	2	1	1	2	2	4
c124	c124.a1	c124.a1.a1	AT1G23190.1	| Symbols: PGM3 | Phosphoglucomutase/phosphomannomutase family protein | chr1:8219946-8224186 FORWARD LENGTH=583	1	9	10	10	9	10	6	12	11	10	11	8	8	8	10	7	10	9	7
c125	c125.a1	c125.a1.a1	AT4G37870.1	| Symbols: PCK1, PEPCK | phosphoenolpyruvate carboxykinase 1 | chr4:17802974-17806332 REVERSE LENGTH=671	1	7	6	6	17	13	13	16	14	18	11	6	5	9	14	7	14	13	16
c126	c126.a1	c126.a1.a1	AT1G69410.1	| Symbols: ATELF5A-3, ELF5A-3 | eukaryotic elongation factor 5A-3 | chr1:26089301-26090194 FORWARD LENGTH=158	1	7	7	6	8	7	7	7	7	5	7	5	7	6	7	5	7	7	7
c126	c126.a2	c126.a2.a1	AT1G26630.1	| Symbols: FBR12, ATELF5A-2, ELF5A-2 | Eukaryotic translation initiation factor 5A-1 (eIF-5A 1) protein | chr1:9205968-9207098 FORWARD LENGTH=159	1	7	8	3	7	6	8	8	8	6	5	3	4	6	6	5	6	6	5
c127	c127.a1	c127.a1.a1	AT2G21820.1	| Symbols: | unknown protein; Has 45 Blast hits to 45 proteins in 13 species: Archae - 0; Bacteria - 0; Metazoa - 0; Fungi - 0; Plants - 45; Viruses - 0; Other Eukaryotes - 0 (source: NCBI BLink). | chr2:9302983-9303219 REVERSE LENGTH=78	1	15	12	10	13	12	13	13	10	15	11	13	11	11	12	8	13	8	10
c128	c128.a1	c128.a1.a1	AT4G02280.1	| Symbols: SUS3, ATSUS3 | sucrose synthase 3 | chr4:995166-998719 FORWARD LENGTH=809	1	7	9	6	9	7	6	6	6	10	5	8	6	7	6	5	5	7	6
c128	c128.a2	c128.a2.a1	AT5G49190.1	| Symbols: SUS2, SSA, ATSUS2 | sucrose synthase 2 | chr5:19943369-19947189 REVERSE LENGTH=807	1	5	7	7	4	4	4	5	4	6	8	4	7	5	3	4	4	4	6
c129	c129.a1	c129.a1.a1	AT3G18080.1	| Symbols: BGLU44 | B-S glucosidase 44 | chr3:6191586-6194124 FORWARD LENGTH=512	1	9	10	7	11	5	7	9	7	10	6	7	6	4	6	5	6	8	6
c129	c129.a2	c129.a2.a1	AT2G44450.1	| Symbols: BGLU15 | beta glucosidase 15 | chr2:18340966-18343744 FORWARD LENGTH=506	1	2	3	3	4	2	4	5	4	4	4	3	4	3	7	2	4	4	1
c129	c129.a3	c129.a3.a1	AT5G44640.1	| Symbols: BGLU13 | beta glucosidase 13 | chr5:18011146-18012669 FORWARD LENGTH=507	1	1	1	2	1	1	2	2	1	2	2	2	2	2	3	1	2	1	0
c129	c129.a4	c129.a4.a1	AT3G03640.1	| Symbols: GLUC, BGLU25 | beta glucosidase 25 | chr3:881028-884028 FORWARD LENGTH=531	1	0	0	0	2	1	1	0	0	0	0	2	0	1	2	1	1	1	0
c130	c130.a1	c130.a1.a1	AT2G33590.1	| Symbols: | NAD(P)-binding Rossmann-fold superfamily protein | chr2:14224622-14226365 FORWARD LENGTH=321	1	18	16	9	16	10	15	17	13	16	13	9	9	8	9	5	9	10	9
c131	c131.a2	c131.a2.a1	AT4G14960.2	| Symbols: TUA6 | Tubulin/FtsZ family protein | chr4:8548769-8550319 REVERSE LENGTH=450	1	10	10	9	8	5	8	10	11	7	11	7	6	3	8	4	7	3	6
c132	c132.a1	c132.a1.a1	AT4G17530.1	| Symbols: RAB1C, ATRAB1C, ATRABD2C | RAB GTPase homolog 1C | chr4:9773721-9775424 REVERSE LENGTH=202	1	9	6	7	6	4	5	6	4	6	6	6	5	4	5	3	4	3	9
c132	c132.a2	c132.a2.a1	AT5G47200.1	| Symbols: ATRABD2B, ATRAB1A, RAB1A | RAB GTPase homolog 1A | chr5:19167029-19168718 FORWARD LENGTH=202	1	9	6	6	7	3	4	6	3	5	5	6	4	4	5	2	4	3	8
c132	c132.a3	c132.a3.a1	AT3G11730.1	| Symbols: ATFP8, ATRABD1, RABD1 | Ras-related small GTP-binding family protein | chr3:3709490-3711397 REVERSE LENGTH=205	1	2	1	2	1	2	2	4	1	3	2	4	2	4	3	1	2	2	5
c132	c132.a4	c132.a4.a1	AT3G18820.1	| Symbols: ATRABG3F, ATRAB7B, RAB71, RABG3F, RAB7B | RAB GTPase homolog G3F | chr3:6484266-6486005 FORWARD LENGTH=206	1	3	3	1	5	2	1	3	4	4	1	1	1	1	0	1	1	0	3
c132	c132.a7	c132.a7.a1	AT5G03520.1	| Symbols: ATRAB8C, ATRABE1D, ATRAB-E1D, RAB-E1D, RAB8C | RAB GTPase homolog 8C | chr5:883679-885158 FORWARD LENGTH=216	1	1	2	2	1	1	1	2	0	1	1	2	1	1	3	1	1	1	4
c133	c133.a1	c133.a1.a1	AT2G01140.1	| Symbols: | Aldolase superfamily protein | chr2:95006-96491 REVERSE LENGTH=391	1	7	7	2	6	6	5	6	5	5	7	6	5	5	6	3	5	5	4
c133	c133.a2	c133.a2.a1	AT4G38970.1	| Symbols: FBA2 | fructose-bisphosphate aldolase 2 | chr4:18163714-18165659 REVERSE LENGTH=398	1	8	8	6	6	5	4	5	5	6	5	6	4	5	5	2	4	4	6
c134	c134.a1	c134.a1.a1	AT1G18080.1	| Symbols: ATARCA, RACK1A_AT, RACK1A | Transducin/WD40 repeat-like superfamily protein | chr1:6222325-6223901 FORWARD LENGTH=327	1	12	11	10	12	8	11	14	12	13	13	10	11	8	11	7	10	10	11
c136	c136.a1	c136.a1.a1	AT1G76160.1	| Symbols: sks5 | SKU5 similar 5 | chr1:28578211-28581020 REVERSE LENGTH=541	1	9	7	8	5	4	8	7	6	6	6	7	8	5	6	5	5	3	6
c136	c136.a2	c136.a2.a1	AT1G41830.1	| Symbols: SKS6 | SKU5-similar 6 | chr1:15603892-15607802 REVERSE LENGTH=542	1	5	5	5	4	4	5	5	5	4	4	6	5	3	5	2	4	3	4
c136	c136.a3	c136.a3.a1	AT4G22010.1	| Symbols: sks4 | SKU5 similar 4 | chr4:11663429-11666463 FORWARD LENGTH=541	1	4	4	2	6	6	4	4	5	4	3	3	2	3	5	2	5	4	2
c137	c137.a1	c137.a1.a1	AT5G49910.1	| Symbols: CPHSC70-2EAT SHOCK PROTEIN 70-2, HSC70-7, cpHsc70-2 | chloroplast heat shock protein 70-2 | chr5:20303470-20306295 FORWARD LENGTH=718	1	11	9	8	6	7	7	11	8	9	10	7	6	7	7	5	7	9	9
c137	c137.a2	c137.a2.a1	AT4G24280.1	| Symbols: cpHsc70-1 | chloroplast heat shock protein 70-1 | chr4:12590094-12593437 FORWARD LENGTH=718	1	13	9	7	8	6	8	13	6	8	8	7	6	6	6	6	7	8	9
c139	c139.a1	c139.a1.a1	AT5G01300.1	| Symbols: | PEBP (phosphatidylethanolamine-binding protein) family protein | chr5:121643-122448 REVERSE LENGTH=162	1	11	10	8	11	13	9	12	10	7	13	11	9	15	11	9	10	10	10
c140	c140.a2	c140.a2.a1	AT5G10740.1	| Symbols: | Protein phosphatase 2C family protein | chr5:3393797-3395848 REVERSE LENGTH=354	1	0	1	0	0	0	0	1	1	0	0	0	0	1	0	1	0	1	0
c142	c142.a1	c142.a1.a1	AT3G52850.1	| Symbols: VSR1, BP-80, ATELP, BP80, BP80B, ATELP1, ATVSR1, GFS1, VSR1;1, BP80-1;1 | vacuolar sorting receptor homolog 1 | chr3:19587999-19591690 FORWARD LENGTH=623	1	10	8	8	5	7	6	14	8	7	9	5	8	5	10	4	6	7	9
c143	c143.a2	c143.a2.a1	AT3G07770.1	| Symbols: Hsp89.1, AtHsp90.6, AtHsp90-6 | HEAT SHOCK PROTEIN 89.1 | chr3:2479611-2483970 FORWARD LENGTH=799	1	2	0	1	0	0	0	2	4	2	1	0	2	3	2	1	2	2	2
c144	c144.a1	c144.a1.a1	AT1G01900.1	| Symbols: ATSBT1.1, SBTI1.1 | subtilase family protein | chr1:310332-313011 FORWARD LENGTH=774	1	11	10	8	10	11	12	12	13	13	10	9	9	12	9	7	12	11	9
c145	c145.a1	c145.a1.a1	AT3G46230.1	| Symbols: ATHSP17.4, HSP17.4 | heat shock protein 17.4 | chr3:16984263-16984733 REVERSE LENGTH=156	1	8	9	7	11	10	12	9	10	10	11	11	8	8	13	10	10	10	6
c145	c145.a2	c145.a2.a1	AT1G53540.1	| Symbols: | HSP20-like chaperones superfamily protein | chr1:19980510-19980983 FORWARD LENGTH=157	1	5	5	4	9	8	10	6	6	8	9	8	6	6	9	8	8	8	4
c148	c148.a1	c148.a1.a1	AT4G10020.1	| Symbols: AtHSD5, HSD5 | hydroxysteroid dehydrogenase 5 | chr4:6268363-6270179 FORWARD LENGTH=389	1	10	13	9	11	10	9	10	10	13	12	10	8	7	10	11	11	11	10
c154	c154.a1	c154.a1.a1	AT3G52960.1	| Symbols: | Thioredoxin superfamily protein | chr3:19639699-19640403 FORWARD LENGTH=234	1	10	11	9	11	9	10	12	10	11	10	11	9	9	10	7	11	9	9
c156	c156.a2	c156.a2.a1	AT3G44300.1	| Symbols: NIT2, AtNIT2 | nitrilase 2 | chr3:15983351-15985172 FORWARD LENGTH=339	1	6	7	4	5	7	5	7	5	5	8	8	4	6	8	6	8	7	6
c156	c156.a3	c156.a3.a1	AT5G22300.1	| Symbols: NIT4, AtNIT4 | nitrilase 4 | chr5:7379401-7381764 FORWARD LENGTH=355	1	0	0	1	0	0	0	0	0	0	0	0	1	0	1	1	0	0	1
c159	c159.a1	c159.a1.a1	AT2G47610.1	| Symbols: | Ribosomal protein L7Ae/L30e/S12e/Gadd45 family protein | chr2:19529854-19531401 FORWARD LENGTH=257	1	8	6	7	5	8	8	10	9	9	9	7	6	6	9	7	9	10	8
c159	c159.a2	c159.a2.a1	AT3G62870.1	| Symbols: | Ribosomal protein L7Ae/L30e/S12e/Gadd45 family protein | chr3:23242862-23244273 REVERSE LENGTH=256	1	8	6	7	5	8	8	10	9	9	9	8	6	6	9	7	9	10	8
c160	c160.a1	c160.a1.a1	AT1G66430.1	| Symbols: | pfkB-like carbohydrate kinase family protein | chr1:24778400-24780393 FORWARD LENGTH=384	1	7	9	4	5	5	4	6	7	4	6	7	6	6	6	5	7	7	5
c160	c160.a2	c160.a2.a1	AT5G51830.1	| Symbols: | pfkB-like carbohydrate kinase family protein | chr5:21069709-21071450 FORWARD LENGTH=343	1	3	3	1	3	1	2	4	3	2	4	2	3	3	3	2	3	2	3
c160	c160.a3	c160.a3.a1	AT2G31390.1	| Symbols: | pfkB-like carbohydrate kinase family protein | chr2:13383635-13386116 REVERSE LENGTH=325	1	3	4	1	3	2	3	4	3	4	2	2	2	3	2	3	4	2	2
c160	c160.a4	c160.a4.a1	AT3G59480.1	| Symbols: | pfkB-like carbohydrate kinase family protein | chr3:21983103-21984440 FORWARD LENGTH=326	1	1	1	0	1	1	1	1	1	1	2	1	1	1	1	1	1	1	1
c161	c161.a1	c161.a1.a1	AT4G33090.1	| Symbols: APM1, ATAPM1 | aminopeptidase M1 | chr4:15965915-15970418 REVERSE LENGTH=879	1	9	11	9	15	8	10	13	11	10	12	8	7	11	10	4	10	7	11
c163	c163.a1	c163.a1.a1	AT5G47210.1	| Symbols: | Hyaluronan / mRNA binding family | chr5:19169222-19171012 REVERSE LENGTH=357	1	8	6	8	7	8	6	8	7	7	8	6	5	6	6	4	8	6	8
c163	c163.a2	c163.a2.a1	AT4G16830.1	| Symbols: | Hyaluronan / mRNA binding family | chr4:9470621-9472308 FORWARD LENGTH=355	1	1	1	1	2	1	1	3	2	2	2	1	1	2	2	2	2	2	1
c163	c163.a3	c163.a3.a1	AT4G17520.1	| Symbols: | Hyaluronan / mRNA binding family | chr4:9771496-9773313 FORWARD LENGTH=360	1	1	1	1	1	1	1	2	1	1	1	0	0	1	1	0	0	0	2
c164	c164.a1	c164.a1.a1	AT5G16970.1	| Symbols: AT-AER, AER | alkenal reductase | chr5:5576291-5578001 REVERSE LENGTH=345	1	11	14	9	13	9	12	11	11	14	9	8	7	7	9	7	8	9	8
c164	c164.a2	c164.a2.a1	AT5G16990.1	| Symbols: | Zinc-binding dehydrogenase family protein | chr5:5581831-5583849 REVERSE LENGTH=343	1	2	2	2	3	3	2	2	3	2	3	3	2	2	3	2	3	4	2
c165	c165.a1	c165.a1.a1	AT4G13010.1	| Symbols: | Oxidoreductase, zinc-binding dehydrogenase family protein | chr4:7600682-7602567 FORWARD LENGTH=329	1	12	12	14	11	8	10	10	9	11	10	10	11	6	10	5	9	9	8
c166	c166.a1	c166.a1.a1	AT5G12030.1	| Symbols: AT-HSP17.6A, HSP17.6, HSP17.6A | heat shock protein 17.6A | chr5:3884214-3884684 REVERSE LENGTH=156	1	8	9	9	8	10	15	8	10	14	9	7	11	7	10	7	9	9	10
c167	c167.a1	c167.a1.a1	AT5G10540.1	| Symbols: | Zincin-like metalloproteases family protein | chr5:3328119-3332462 FORWARD LENGTH=701	1	10	9	6	10	7	5	10	6	9	7	5	8	7	10	4	8	6	5
c167	c167.a2	c167.a2.a1	AT5G65620.1	| Symbols: | Zincin-like metalloproteases family protein | chr5:26221951-26225784 FORWARD LENGTH=791	1	8	9	5	9	6	6	8	7	7	6	4	7	5	6	4	7	7	6
c168	c168.a1	c168.a1.a1	AT4G02520.1	| Symbols: ATGSTF2, ATPM24.1, ATPM24, GST2, GSTF2 | glutathione S-transferase PHI 2 | chr4:1110673-1111531 REVERSE LENGTH=212	1	9	6	3	11	7	10	15	11	7	5	5	3	5	6	4	6	7	7
c168	c168.a2	c168.a2.a1	AT2G02930.1	| Symbols: ATGSTF3, GST16, GSTF3 | glutathione S-transferase F3 | chr2:851348-852106 REVERSE LENGTH=212	1	6	4	1	9	5	8	11	8	6	2	4	2	4	6	3	4	7	6
c168	c168.a4	c168.a4.a1	AT2G47730.1	| Symbols: ATGSTF8, ATGSTF5, GST6, GSTF8 | glutathione S-transferase phi 8 | chr2:19558213-19559266 FORWARD LENGTH=263	1	1	0	0	1	0	1	2	1	1	0	0	0	0	0	0	0	0	0
c169	c169.a1	c169.a1.a1	AT5G10160.1	| Symbols: | Thioesterase superfamily protein | chr5:3185819-3187159 FORWARD LENGTH=219	1	9	10	4	12	7	8	10	5	9	6	6	6	5	5	4	6	7	6
c169	c169.a2	c169.a2.a1	AT2G22230.1	| Symbols: | Thioesterase superfamily protein | chr2:9450042-9451427 FORWARD LENGTH=220	1	4	5	2	9	5	8	4	3	5	3	5	4	4	4	2	4	5	3
c170	c170.a1	c170.a1.a1	AT5G13420.1	| Symbols: | Aldolase-type TIM barrel family protein | chr5:4302080-4304212 REVERSE LENGTH=438	1	10	11	8	11	6	8	11	12	10	7	12	6	8	10	7	9	11	8
c171	c171.a1	c171.a1.a1	AT5G18170.1	| Symbols: GDH1 | glutamate dehydrogenase 1 | chr5:6006172-6008248 FORWARD LENGTH=411	1	11	11	7	11	6	9	10	12	9	8	7	8	6	8	4	8	7	10
c172	c172.a2	c172.a2.a1	AT1G18540.1	| Symbols: | Ribosomal protein L6 family protein | chr1:6377448-6378548 REVERSE LENGTH=233	1	5	7	8	5	4	6	7	8	9	10	7	8	6	6	5	6	7	8
c173	c173.a1	c173.a1.a1	AT3G23400.1	| Symbols: FIB4 | Plastid-lipid associated protein PAP / fibrillin family protein | chr3:8376636-8378225 REVERSE LENGTH=284	1	9	10	8	8	9	8	9	9	8	9	7	9	11	9	10	10	10	9
c174	c174.a2	c174.a2.a1	AT2G27720.1	| Symbols: | 60S acidic ribosomal protein family | chr2:11818696-11819370 FORWARD LENGTH=115	1	8	7	5	6	5	5	6	6	6	6	5	3	5	5	3	6	5	6
c175	c175.a1	c175.a1.a1	AT2G01250.1	| Symbols: | Ribosomal protein L30/L7 family protein | chr2:132943-134264 REVERSE LENGTH=242	1	7	7	6	5	6	5	5	9	5	9	6	5	6	5	6	7	6	6
c176	c176.a1	c176.a1.a1	AT1G65090.2	| Symbols: | unknown protein; FUNCTIONS IN: molecular_function unknown; INVOLVED IN: biological_process unknown; LOCATED IN: cellular_component unknown; BEST Arabidopsis thaliana protein match is: unknown protein (TAIR:AT5G36100.1); Has 1234 Blast hits to 904 proteins in 178 species: Archae - 0; Bacteria - 58; Metazoa - 431; Fungi - 95; Plants - 83; Viruses - 38; Other Eukaryotes - 529 (source: N…	1	6	7	8	9	11	12	11	9	12	8	7	7	9	9	5	10	11	8
c177	c177.a1	c177.a1.a1	AT1G67090.1	| Symbols: RBCS1A | ribulose bisphosphate carboxylase small chain 1A | chr1:25048465-25049249 REVERSE LENGTH=180	1	9	10	8	7	7	8	7	7	11	9	9	9	8	9	8	7	9	9
c178	c178.a1	c178.a1.a1	AT5G20290.1	| Symbols: | Ribosomal protein S8e family protein | chr5:6851695-6853012 REVERSE LENGTH=222	1	9	8	7	8	12	9	11	9	9	9	7	7	9	10	10	8	12	11
c179	c179.a1	c179.a1.a1	AT5G57550.1	| Symbols: XTR3, XTH25 | xyloglucan endotransglucosylase/hydrolase 25 | chr5:23305055-23306384 REVERSE LENGTH=284	1	13	16	10	9	7	8	7	9	8	12	11	13	8	7	4	8	6	7
c180	c180.a1	c180.a1.a1	AT3G22490.1	| Symbols: | Seed maturation protein | chr3:7969785-7970738 REVERSE LENGTH=262	1	10	10	10	11	9	9	10	9	8	8	10	9	7	9	8	10	7	9
c181	c181.a1	c181.a1.a1	AT3G25520.1	| Symbols: ATL5, PGY3, OLI5, RPL5A | ribosomal protein L5 | chr3:9269573-9271327 REVERSE LENGTH=301	1	13	12	8	9	7	9	13	11	10	11	6	6	6	7	2	7	8	8
c182	c182.a1	c182.a1.a1	AT3G23990.1	| Symbols: HSP60, HSP60-3B | heat shock protein 60 | chr3:8669013-8672278 FORWARD LENGTH=577	1	5	6	3	5	8	6	6	9	13	8	8	3	9	9	6	10	10	8
c183	c183.a2	c183.a2.a1	AT3G11250.1	| Symbols: | Ribosomal protein L10 family protein | chr3:3521453-3522826 FORWARD LENGTH=323	1	6	7	5	7	6	5	6	7	7	6	6	4	5	6	4	6	4	5
c184	c184.a1	c184.a1.a1	AT3G04840.1	| Symbols: | Ribosomal protein S3Ae | chr3:1329751-1331418 FORWARD LENGTH=262	1	7	8	7	5	5	5	8	6	7	7	7	9	8	6	8	6	9	8
c184	c184.a2	c184.a2.a1	AT4G34670.1	| Symbols: | Ribosomal protein S3Ae | chr4:16548724-16550222 FORWARD LENGTH=262	1	4	7	5	4	5	4	7	5	6	6	7	6	6	5	6	5	8	6
c186	c186.a1	c186.a1.a1	AT1G29680.1	| Symbols: | Protein of unknown function (DUF1264) | chr1:10377900-10378931 REVERSE LENGTH=237	1	10	9	9	9	6	9	10	9	10	7	6	6	6	5	5	6	5	7
c186	c186.a2	c186.a2.a1	AT4G18920.1	| Symbols: | Protein of unknown function (DUF1264) | chr4:10368784-10370086 FORWARD LENGTH=247	1	2	3	2	1	1	2	2	3	3	3	2	2	1	3	1	2	3	1
c187	c187.a1	c187.a1.a1	AT5G43940.1	| Symbols: HOT5, ADH2, GSNOR, ATGSNOR1, PAR2 | GroES-like zinc-binding dehydrogenase family protein | chr5:17684265-17686379 FORWARD LENGTH=379	1	10	10	7	10	8	11	12	12	9	7	7	6	10	8	5	7	5	7
c189	c189.a1	c189.a1.a1	AT3G26720.1	| Symbols: | Glycosyl hydrolase family 38 protein | chr3:9816707-9823056 FORWARD LENGTH=1019	1	9	7	9	9	8	9	10	8	8	9	8	7	8	7	6	9	8	9
c190	c190.a1	c190.a1.a1	AT3G11510.1	| Symbols: | Ribosomal protein S11 family protein | chr3:3623757-3624866 REVERSE LENGTH=150	1	6	7	5	5	8	6	7	7	7	8	7	6	7	7	7	8	9	5
c190	c190.a2	c190.a2.a1	AT3G52580.1	| Symbols: | Ribosomal protein S11 family protein | chr3:19503324-19504701 FORWARD LENGTH=150	1	6	6	5	5	8	6	6	6	5	7	7	6	6	7	6	8	9	5
c190	c190.a3	c190.a3.a1	AT2G36160.1	| Symbols: | Ribosomal protein S11 family protein | chr2:15169925-15171159 FORWARD LENGTH=150	1	5	6	4	4	8	6	6	6	6	8	7	6	7	7	7	8	9	4
c191	c191.a1	c191.a1.a1	AT4G36130.1	| Symbols: | Ribosomal protein L2 family | chr4:17097613-17098656 FORWARD LENGTH=258	1	10	8	6	8	5	8	11	9	7	8	4	4	6	6	5	6	7	7
c191	c191.a2	c191.a2.a1	AT2G18020.1	| Symbols: EMB2296 | Ribosomal protein L2 family | chr2:7837151-7838160 FORWARD LENGTH=258	1	11	8	6	7	4	7	11	9	6	7	4	4	5	5	4	6	6	7
c192	c192.a1	c192.a1.a1	AT3G02080.1	| Symbols: | Ribosomal protein S19e family protein | chr3:364138-365161 REVERSE LENGTH=143	1	7	10	5	11	6	6	6	7	6	6	8	5	6	6	3	9	8	5
c192	c192.a2	c192.a2.a1	AT5G61170.1	| Symbols: | Ribosomal protein S19e family protein | chr5:24611158-24612202 FORWARD LENGTH=143	1	4	8	4	7	3	4	5	5	4	3	5	4	4	3	2	4	4	2
c193	c193.a1	c193.a1.a1	AT3G11630.1	| Symbols: | Thioredoxin superfamily protein | chr3:3672189-3673937 FORWARD LENGTH=266	1	8	8	8	5	8	7	5	9	6	9	9	5	7	7	4	6	7	7
c193	c193.a2	c193.a2.a1	AT5G06290.1	| Symbols: 2-Cys Prx B, 2CPB | 2-cysteine peroxiredoxin B | chr5:1919380-1921211 FORWARD LENGTH=273	1	5	4	4	4	5	4	4	5	4	5	5	3	3	6	2	5	3	3
c194	c194.a1	c194.a1.a1	AT3G25860.1	| Symbols: LTA2, PLE2 | 2-oxoacid dehydrogenases acyltransferase family protein | chr3:9460632-9462585 FORWARD LENGTH=480	1	6	10	6	6	3	3	4	3	4	5	5	4	4	3	3	5	3	4
c194	c194.a2	c194.a2.a1	AT1G34430.1	| Symbols: EMB3003 | 2-oxoacid dehydrogenases acyltransferase family protein | chr1:12588027-12590084 REVERSE LENGTH=465	1	6	7	6	2	3	2	3	3	7	5	5	2	2	3	1	3	2	2
c195	c195.a1	c195.a1.a1	AT3G24830.1	| Symbols: | Ribosomal protein L13 family protein | chr3:9064613-9065871 FORWARD LENGTH=206	1	6	7	4	3	5	4	6	6	5	9	4	7	5	5	3	8	4	7
c196	c196.a1	c196.a1.a1	AT1G48470.1	| Symbols: GLN1;5 | glutamine synthetase 1;5 | chr1:17913784-17915926 FORWARD LENGTH=353	1	7	6	4	7	4	4	8	5	7	5	6	4	6	3	4	6	5	6
c196	c196.a2	c196.a2.a1	AT3G17820.1	| Symbols: ATGSKB6, GLN1.3, GLN1;3 | glutamine synthetase 1.3 | chr3:6097503-6099408 FORWARD LENGTH=354	1	5	4	4	4	2	2	4	2	5	2	1	1	3	2	1	3	1	4
c197	c197.a1	c197.a1.a1	AT1G65980.1	| Symbols: TPX1 | thioredoxin-dependent peroxidase 1 | chr1:24559524-24560753 REVERSE LENGTH=162	1	8	10	5	10	7	9	10	11	11	9	4	6	9	7	5	9	7	7
c198	c198.a1	c198.a1.a1	AT4G27090.1	| Symbols: | Ribosomal protein L14 | chr4:13594104-13595187 REVERSE LENGTH=134	1	10	6	7	9	8	7	7	9	8	11	7	6	6	11	3	8	8	8
c198	c198.a2	c198.a2.a1	AT2G20450.1	| Symbols: | Ribosomal protein L14 | chr2:8813923-8815071 FORWARD LENGTH=134	1	8	4	5	6	5	4	5	5	7	7	3	4	2	7	1	5	5	4
c199	c199.a1	c199.a1.a1	AT1G78380.1	| Symbols: ATGSTU19, GST8, GSTU19 | glutathione S-transferase TAU 19 | chr1:29486659-29487819 REVERSE LENGTH=219	1	8	9	6	11	7	8	9	9	7	8	6	5	10	7	9	9	8	8
c200	c200.a1	c200.a1.a1	AT5G48230.2	| Symbols: EMB1276, ACAT2 | acetoacetyl-CoA thiolase 2 | chr5:19552570-19555122 REVERSE LENGTH=403	1	10	11	8	9	5	7	10	9	13	9	6	9	6	7	2	8	5	9
c201	c201.a1	c201.a1.a1	AT2G31610.1	| Symbols: | Ribosomal protein S3 family protein | chr2:13450384-13451669 FORWARD LENGTH=250	1	6	8	7	8	4	6	10	9	10	9	5	8	6	7	5	8	7	9
c201	c201.a2	c201.a2.a1	AT5G35530.1	| Symbols: | Ribosomal protein S3 family protein | chr5:13710355-13712192 REVERSE LENGTH=248	1	4	6	4	6	2	3	7	5	7	7	4	6	4	4	4	6	6	6
c202	c202.a1	c202.a1.a1	AT1G27400.1	| Symbols: | Ribosomal protein L22p/L17e family protein | chr1:9515230-9516725 FORWARD LENGTH=176	1	8	11	10	9	7	8	9	10	10	7	7	8	5	8	4	8	6	6
c202	c202.a2	c202.a2.a1	AT1G67430.1	| Symbols: | Ribosomal protein L22p/L17e family protein | chr1:25262209-25263627 FORWARD LENGTH=175	1	7	10	9	8	7	7	8	8	9	7	7	8	5	7	4	8	7	6
c203	c203.a1	c203.a1.a1	AT1G19570.1	| Symbols: DHAR1, ATDHAR1, DHAR5 | dehydroascorbate reductase | chr1:6773462-6774413 REVERSE LENGTH=213	1	10	9	6	11	8	10	10	12	8	7	5	8	8	6	4	6	7	7
c204	c204.a1	c204.a1.a1	AT4G13930.1	| Symbols: SHM4 | serine hydroxymethyltransferase 4 | chr4:8048013-8050021 REVERSE LENGTH=471	1	7	6	11	8	9	6	10	6	9	8	7	9	7	8	6	8	7	10
c205	c205.a1	c205.a1.a1	AT4G34450.1	| Symbols: | coatomer gamma-2 subunit, putative / gamma-2 coat protein, putative / gamma-2 COP, putative | chr4:16471956-16476795 FORWARD LENGTH=886	1	7	9	7	7	8	10	9	9	6	9	8	7	6	10	4	7	8	5
c206	c206.a2	c206.a2.a1	AT2G09990.1	| Symbols: | Ribosomal protein S5 domain 2-like superfamily protein | chr2:3781442-3781882 FORWARD LENGTH=146	1	8	6	7	6	3	5	6	5	7	6	5	6	7	7	4	6	8	9
c207	c207.a1	c207.a1.a1	AT2G21390.1	| Symbols: | Coatomer, alpha subunit | chr2:9152428-9156577 FORWARD LENGTH=1218	1	12	7	4	5	5	9	14	10	9	9	7	5	6	7	1	4	9	6
c207	c207.a2	c207.a2.a1	AT1G62020.1	| Symbols: | Coatomer, alpha subunit | chr1:22919814-22923728 FORWARD LENGTH=1216	1	7	6	3	4	3	8	12	10	6	7	5	3	4	4	0	2	6	6
c208	c208.a1	c208.a1.a1	AT4G32770.1	| Symbols: VTE1, ATSDX1 | tocopherol cyclase, chloroplast / vitamin E deficient 1 (VTE1) / sucrose export defective 1 (SXD1) | chr4:15804981-15807790 FORWARD LENGTH=488	1	11	11	10	11	6	6	9	7	8	9	5	6	6	5	6	9	7	6
c209	c209.a1	c209.a1.a1	AT5G09640.1	| Symbols: SNG2, SCPL19 | serine carboxypeptidase-like 19 | chr5:2988373-2990966 FORWARD LENGTH=465	1	9	12	5	10	9	6	11	9	8	6	6	7	7	7	6	8	8	5
c210	c210.a1	c210.a1.a1	AT1G72680.1	| Symbols: ATCAD1, CAD1 | cinnamyl-alcohol dehydrogenase | chr1:27359346-27360876 REVERSE LENGTH=355	1	9	5	6	8	9	8	9	11	6	8	7	7	6	6	6	9	10	6
c211	c211.a1	c211.a1.a1	AT5G64570.1	| Symbols: XYL4, ATBXL4 | beta-D-xylosidase 4 | chr5:25810227-25813309 REVERSE LENGTH=784	1	11	8	6	14	7	11	12	10	10	6	4	6	4	9	3	8	8	7
c214	c214.a1	c214.a1.a1	AT2G38530.1	| Symbols: LTP2, LP2, cdf3 | lipid transfer protein 2 | chr2:16128481-16128948 FORWARD LENGTH=118	1	4	4	6	4	9	7	9	7	6	10	9	9	10	10	7	8	11	6
c215	c215.a1	c215.a1.a1	AT5G65750.1	| Symbols: | 2-oxoglutarate dehydrogenase, E1 component | chr5:26304212-26307947 FORWARD LENGTH=1025	1	7	8	10	11	8	5	8	9	13	6	4	6	7	10	8	7	5	8
c217	c217.a1	c217.a1.a1	AT3G15730.1	| Symbols: PLDALPHA1, PLD | phospholipase D alpha 1 | chr3:5330835-5333474 FORWARD LENGTH=810	1	11	10	5	8	6	11	12	11	8	6	7	4	6	8	3	8	8	6
c218	c218.a1	c218.a1.a1	AT4G00100.1	| Symbols: ATRPS13A, RPS13, PFL2, RPS13A | ribosomal protein S13A | chr4:37172-38123 FORWARD LENGTH=151	1	7	7	7	7	5	8	7	8	8	8	2	5	4	6	5	7	7	7
c218	c218.a2	c218.a2.a1	AT3G60770.1	| Symbols: | Ribosomal protein S13/S15 | chr3:22460525-22461656 REVERSE LENGTH=151	1	7	7	7	7	5	8	7	8	8	8	2	5	4	6	5	7	6	7
c219	c219.a1	c219.a1.a1	AT3G18740.1	| Symbols: | Ribosomal protein L7Ae/L30e/S12e/Gadd45 family protein | chr3:6453437-6453870 FORWARD LENGTH=112	1	6	6	4	5	5	4	9	7	5	6	4	6	4	5	3	4	4	4
c219	c219.a2	c219.a2.a1	AT1G77940.1	| Symbols: | Ribosomal protein L7Ae/L30e/S12e/Gadd45 family protein | chr1:29304116-29305288 REVERSE LENGTH=112	1	6	4	4	3	4	5	9	6	4	6	4	5	4	3	3	3	4	4
c221	c221.a1	c221.a1.a1	AT3G48990.1	| Symbols: | AMP-dependent synthetase and ligase family protein | chr3:18159031-18161294 REVERSE LENGTH=514	1	9	9	6	10	7	5	9	10	8	6	6	6	7	7	3	6	8	7
c222	c222.a1	c222.a1.a1	AT1G75830.1	| Symbols: LCR67, PDF1.1 | low-molecular-weight cysteine-rich 67 | chr1:28472405-28472754 FORWARD LENGTH=80	1	7	7	7	6	8	6	8	9	5	7	7	6	8	8	6	8	9	7
c224	c224.a1	c224.a1.a1	AT5G35360.1	| Symbols: CAC2 | acetyl Co-enzyme a carboxylase biotin carboxylase subunit | chr5:13584300-13588268 FORWARD LENGTH=537	1	11	7	6	6	6	5	8	10	6	10	8	7	6	5	4	7	6	2
c225	c225.a1	c225.a1.a1	AT3G48930.1	| Symbols: EMB1080 | Nucleic acid-binding, OB-fold-like protein | chr3:18141017-18142189 REVERSE LENGTH=160	1	8	8	5	5	3	8	8	11	8	7	4	6	10	7	4	6	6	9
c225	c225.a2	c225.a2.a1	AT5G23740.1	| Symbols: RPS11-BETA | ribosomal protein S11-beta | chr5:8008251-8009330 REVERSE LENGTH=159	1	2	0	1	0	0	2	1	2	2	1	1	1	2	2	1	1	1	2
c226	c226.a1	c226.a1.a1	AT4G01900.1	| Symbols: PII, GLB1 | GLNB1 homolog | chr4:821736-823294 FORWARD LENGTH=196	1	8	9	8	9	6	6	9	9	8	6	7	7	5	7	4	6	6	8
c227	c227.a1	c227.a1.a1	AT3G49910.1	| Symbols: | Translation protein SH3-like family protein | chr3:18504311-18504751 FORWARD LENGTH=146	1	7	7	3	8	7	8	9	8	6	9	5	4	7	5	6	8	8	7
c229	c229.a1	c229.a1.a1	AT1G78370.1	| Symbols: ATGSTU20, GSTU20 | glutathione S-transferase TAU 20 | chr1:29484428-29485204 REVERSE LENGTH=217	1	6	7	10	8	6	8	9	7	7	7	4	7	7	6	4	5	6	8
c231	c231.a2	c231.a2.a1	AT3G46000.1	| Symbols: ADF2 | actin depolymerizing factor 2 | chr3:16907743-16908822 REVERSE LENGTH=137	1	4	3	4	5	5	5	5	5	4	6	7	4	4	6	5	6	7	2
c232	c232.a1	c232.a1.a1	AT1G60710.1	| Symbols: ATB2 | NAD(P)-linked oxidoreductase superfamily protein | chr1:22355073-22356627 REVERSE LENGTH=345	1	5	6	8	7	4	6	3	4	7	3	4	5	5	4	2	5	3	7
c232	c232.a2	c232.a2.a1	AT1G60680.1	| Symbols: | NAD(P)-linked oxidoreductase superfamily protein | chr1:22347824-22349236 REVERSE LENGTH=346	1	4	6	4	6	5	5	6	7	6	4	3	4	2	4	2	4	3	5
c234	c234.a1	c234.a1.a1	AT4G16160.2	| Symbols: ATOEP16-2, ATOEP16-S | Mitochondrial import inner membrane translocase subunit Tim17/Tim22/Tim23 family protein | chr4:9157545-9158738 FORWARD LENGTH=178	1	7	8	8	6	5	5	5	7	4	6	7	6	5	5	4	6	5	6
c234	c234.a2	c234.a2.a1	AT4G16160.1	| Symbols: ATOEP16-2, ATOEP16-S | Mitochondrial import inner membrane translocase subunit Tim17/Tim22/Tim23 family protein | chr4:9157545-9158738 FORWARD LENGTH=176	1	7	7	7	6	4	5	5	7	4	6	6	6	5	4	3	6	5	6
c235	c235.a1	c235.a1.a1	AT3G02090.1	| Symbols: MPPBETA | Insulinase (Peptidase family M16) protein | chr3:365624-368526 FORWARD LENGTH=531	1	10	6	6	7	8	7	8	8	6	6	7	5	6	7	4	9	8	8
c237	c237.a1	c237.a1.a1	AT3G16640.1	| Symbols: TCTP | translationally controlled tumor protein | chr3:5669709-5670729 REVERSE LENGTH=168	1	9	9	8	7	6	5	9	5	8	8	5	8	4	6	6	6	4	8
c238	c238.a1	c238.a1.a1	AT1G50380.1	| Symbols: | Prolyl oligopeptidase family protein | chr1:18662480-18666185 FORWARD LENGTH=710	1	8	6	5	5	5	7	8	9	10	8	10	1	7	8	5	8	8	4
c240	c240.a1	c240.a1.a1	AT4G12290.1	| Symbols: | Copper amine oxidase family protein | chr4:7304434-7306973 FORWARD LENGTH=741	1	6	8	7	7	6	6	8	9	4	9	6	9	6	4	6	7	5	7
c241	c241.a1	c241.a1.a1	AT3G48000.1	| Symbols: ALDH2B4, ALDH2, ALDH2A | aldehyde dehydrogenase 2B4 | chr3:17717082-17719843 REVERSE LENGTH=538	1	7	9	4	13	7	9	8	9	6	7	6	5	4	6	2	6	9	4
c242	c242.a1	c242.a1.a1	AT3G17810.1	| Symbols: PYD1 | pyrimidine 1 | chr3:6094279-6096289 FORWARD LENGTH=426	1	7	9	7	6	6	6	7	6	8	8	7	5	7	7	4	6	6	6
c243	c243.a1	c243.a1.a1	AT2G37190.1	| Symbols: | Ribosomal protein L11 family protein | chr2:15619559-15620059 REVERSE LENGTH=166	1	7	8	7	6	5	6	6	7	4	6	7	7	6	7	3	6	7	7
c243	c243.a2	c243.a2.a1	AT3G53430.1	| Symbols: | Ribosomal protein L11 family protein | chr3:19809895-19810395 REVERSE LENGTH=166	1	7	8	7	6	5	6	7	7	4	6	7	7	6	6	3	5	7	7
c244	c244.a1	c244.a1.a1	AT5G66190.1	| Symbols: ATLFNR1, FNR1 | ferredoxin-NADP(+)-oxidoreductase 1 | chr5:26451203-26453012 REVERSE LENGTH=360	1	7	6	5	6	3	5	5	4	5	5	4	4	4	4	3	3	5	3
c245	c245.a1	c245.a1.a1	AT3G19920.1	| Symbols: | unknown protein; BEST Arabidopsis thaliana protein match is: unknown protein (TAIR:AT5G64230.1); Has 217 Blast hits to 217 proteins in 16 species: Archae - 0; Bacteria - 2; Metazoa - 0; Fungi - 0; Plants - 215; Viruses - 0; Other Eukaryotes - 0 (source: NCBI BLink). | chr3:6929840-6931771 REVERSE LENGTH=416	1	8	6	5	10	8	8	11	8	7	5	5	5	3	4	4	6	7	8
c248	c248.a1	c248.a1.a1	AT2G28720.1	| Symbols: | Histone superfamily protein | chr2:12327043-12327498 FORWARD LENGTH=151	1	9	10	5	8	5	6	7	7	8	8	5	4	3	4	5	7	7	6
c248	c248.a2	c248.a2.a1	AT2G37470.1	| Symbols: | Histone superfamily protein | chr2:15736832-15737248 FORWARD LENGTH=138	1	7	8	3	6	2	4	6	6	6	5	3	4	1	3	4	5	3	4
c249	c249.a1	c249.a1.a1	AT2G42790.1	| Symbols: CSY3 | citrate synthase 3 | chr2:17803132-17805991 REVERSE LENGTH=509	1	10	6	7	8	7	8	7	8	7	6	2	4	6	4	4	6	6	8
c249	c249.a2	c249.a2.a1	AT3G58750.1	| Symbols: CSY2 | citrate synthase 2 | chr3:21724564-21727458 REVERSE LENGTH=514	1	5	3	2	2	3	3	1	3	2	2	1	3	2	1	1	1	3	2
c250	c250.a1	c250.a1.a1	AT3G06650.1	| Symbols: ACLB-1 | ATP-citrate lyase B-1 | chr3:2079247-2082633 REVERSE LENGTH=608	1	6	10	6	8	4	5	5	5	5	5	3	7	6	4	4	4	6	5
c250	c250.a2	c250.a2.a1	AT5G49460.1	| Symbols: ACLB-2 | ATP citrate lyase subunit B 2 | chr5:20055048-20058195 FORWARD LENGTH=608	1	5	9	6	6	4	5	5	4	4	4	4	7	5	5	3	4	6	5
c252	c252.a1	c252.a1.a1	AT5G39720.1	| Symbols: AIG2L | avirulence induced gene 2 like protein | chr5:15899673-15900517 FORWARD LENGTH=165	1	7	7	7	6	8	7	7	6	7	6	6	6	5	6	5	7	6	6
c253	c253.a1	c253.a1.a1	AT1G17290.1	| Symbols: AlaAT1 | alanine aminotransferas | chr1:5922771-5926093 FORWARD LENGTH=543	1	6	6	4	7	7	7	9	8	8	5	7	4	7	5	4	7	6	4
c254	c254.a1	c254.a1.a1	AT2G05920.1	| Symbols: | Subtilase family protein | chr2:2269831-2272207 REVERSE LENGTH=754	1	10	10	5	9	5	4	9	6	8	8	6	6	5	5	3	6	7	4
c255	c255.a1	c255.a1.a1	AT1G30580.1	| Symbols: | GTP binding | chr1:10831953-10835454 REVERSE LENGTH=394	1	7	9	4	7	8	7	9	10	6	8	5	5	4	9	2	6	7	4
c257	c257.a1	c257.a1.a1	AT3G11050.1	| Symbols: ATFER2, FER2 | ferritin 2 | chr3:3463651-3465294 FORWARD LENGTH=253	1	10	7	7	6	6	8	7	5	6	8	6	4	6	5	5	6	5	5
c260	c260.a1	c260.a1.a1	AT4G19410.1	| Symbols: | Pectinacetylesterase family protein | chr4:10582188-10584766 REVERSE LENGTH=391	1	7	4	3	4	6	5	6	9	6	4	5	2	6	6	3	5	7	3
c260	c260.a2	c260.a2.a1	AT5G45280.2	| Symbols: | Pectinacetylesterase family protein | chr5:18346862-18349488 FORWARD LENGTH=391	1	4	3	2	1	5	2	6	7	6	2	3	2	5	4	3	3	4	2
c261	c261.a1	c261.a1.a1	AT1G70840.1	| Symbols: MLP31 | MLP-like protein 31 | chr1:26713170-26714014 REVERSE LENGTH=171	1	7	4	4	7	8	7	8	7	5	6	5	5	5	6	5	7	6	6
c262	c262.a1	c262.a1.a1	AT1G70600.1	| Symbols: | Ribosomal protein L18e/L15 superfamily protein | chr1:26621168-26621608 REVERSE LENGTH=146	1	8	5	7	3	6	5	7	6	5	8	4	6	6	7	5	8	7	5
c262	c262.a2	c262.a2.a1	AT1G23290.1	| Symbols: RPL27A, RPL27AB | Ribosomal protein L18e/L15 superfamily protein | chr1:8263007-8263447 FORWARD LENGTH=146	1	7	5	6	2	5	4	6	5	4	7	3	5	5	6	4	7	6	5
c263	c263.a1	c263.a1.a1	AT3G06050.1	| Symbols: PRXIIF, ATPRXIIF | peroxiredoxin IIF | chr3:1826311-1827809 REVERSE LENGTH=201	1	6	7	6	7	7	6	7	7	5	6	5	5	6	6	5	7	6	5
c264	c264.a1	c264.a1.a1	AT2G38380.1	| Symbols: | Peroxidase superfamily protein | chr2:16076443-16078314 FORWARD LENGTH=349	1	8	6	5	8	5	6	7	6	10	6	4	6	7	6	4	6	5	6
c265	c265.a1	c265.a1.a1	AT2G28000.1	| Symbols: CPN60A, CH-CPN60A, SLP | chaperonin-60alpha | chr2:11926603-11929184 FORWARD LENGTH=586	1	7	8	6	8	5	5	9	8	9	6	4	5	4	5	4	6	5	7
c267	c267.a1	c267.a1.a1	AT2G25890.1	| Symbols: | Oleosin family protein | chr2:11037435-11037884 FORWARD LENGTH=149	1	5	7	5	8	6	7	9	8	6	7	5	6	4	5	4	6	5	6
c269	c269.a1	c269.a1.a1	AT3G15280.1	| Symbols: | unknown protein; FUNCTIONS IN: molecular_function unknown; LOCATED IN: mitochondrion; EXPRESSED IN: 8 plant structures; EXPRESSED DURING: L mature pollen stage, 4 anthesis, petal differentiation and expansion stage; Has 36 Blast hits to 36 proteins in 15 species: Archae - 0; Bacteria - 0; Metazoa - 1; Fungi - 2; Plants - 33; Viruses - 0; Other Eukaryotes - 0 (source: NCBI BLink). | c…	1	5	5	7	6	6	7	6	6	6	6	7	5	6	6	5	6	7	5
c270	c270.a1	c270.a1.a1	AT5G27770.1	| Symbols: | Ribosomal L22e protein family | chr5:9836166-9837113 FORWARD LENGTH=124	1	3	6	4	5	6	6	7	7	6	6	3	4	6	5	1	5	5	5
c271	c271.a1	c271.a1.a1	AT5G67500.1	| Symbols: VDAC2, ATVDAC2 | voltage dependent anion channel 2 | chr5:26935223-26937123 FORWARD LENGTH=276	1	7	9	6	6	6	6	8	8	6	6	5	6	6	4	6	7	5	8
c272	c272.a1	c272.a1.a1	AT4G36600.1	| Symbols: | Late embryogenesis abundant (LEA) protein | chr4:17263666-17264968 FORWARD LENGTH=353	1	7	6	5	6	6	7	8	6	6	7	8	5	5	6	6	5	5	4
c273	c273.a1	c273.a1.a1	AT1G07985.1	| Symbols: | Expressed protein | chr1:2475508-2475942 FORWARD LENGTH=144	1	8	9	6	8	6	8	9	5	6	6	4	7	2	3	3	4	3	5
c274	c274.a1	c274.a1.a1	ATCG00120.1	| Symbols: ATPA | ATP synthase subunit alpha | chrC:9938-11461 REVERSE LENGTH=507	1	9	10	8	7	4	7	7	8	6	9	4	5	3	5	2	6	4	5
c275	c275.a2	c275.a2.a1	AT5G66140.1	| Symbols: PAD2 | proteasome alpha subunit D2 | chr5:26437445-26438677 REVERSE LENGTH=250	1	5	8	2	5	5	7	6	5	4	4	5	3	4	4	3	4	4	5
c276	c276.a2	c276.a2.a1	AT3G13470.1	| Symbols: | TCP-1/cpn60 chaperonin family protein | chr3:4389685-4392624 FORWARD LENGTH=596	1	6	8	3	5	3	4	6	7	4	7	5	4	4	3	2	6	5	4
c277	c277.a1	c277.a1.a1	AT5G60640.1	| Symbols: ATPDIL1-4, PDI2, ATPDI2, PDIL1-4 | PDI-like 1-4 | chr5:24371141-24373993 REVERSE LENGTH=597	1	7	10	8	9	4	6	5	10	6	6	4	3	4	4	3	3	4	7
c279	c279.a1	c279.a1.a1	AT1G72100.1	| Symbols: | late embryogenesis abundant domain-containing protein / LEA domain-containing protein | chr1:27127250-27128811 FORWARD LENGTH=480	1	6	7	7	7	6	5	6	6	4	7	6	6	3	6	4	5	5	6
c280	c280.a1	c280.a1.a1	AT3G12145.1	| Symbols: FLR1, FLOR1 | Leucine-rich repeat (LRR) family protein | chr3:3874764-3876075 REVERSE LENGTH=325	1	8	5	4	7	7	6	7	6	6	5	6	3	6	6	5	4	5	2
c281	c281.a1	c281.a1.a1	AT1G19900.1	| Symbols: | glyoxal oxidase-related protein | chr1:6907038-6908684 REVERSE LENGTH=548	1	7	5	2	8	4	7	8	7	6	7	6	1	4	6	3	5	6	5
c282	c282.a1	c282.a1.a1	AT4G20360.1	| Symbols: ATRAB8D, ATRABE1B, RABE1b | RAB GTPase homolog E1B | chr4:10990036-10991466 FORWARD LENGTH=476	1	5	8	6	6	5	5	7	6	7	8	5	4	5	5	4	6	5	5
c283	c283.a1	c283.a1.a1	AT5G39410.1	| Symbols: | Saccharopine dehydrogenase | chr5:15768415-15770274 REVERSE LENGTH=454	1	6	6	4	5	6	9	5	6	7	7	5	6	4	6	5	7	4	3
c284	c284.a1	c284.a1.a1	AT2G28190.1	| Symbols: CSD2, CZSOD2 | copper/zinc superoxide dismutase 2 | chr2:12014548-12016303 FORWARD LENGTH=216	1	6	6	5	7	7	7	7	6	5	6	5	6	6	6	4	6	5	6
c286	c286.a1	c286.a1.a1	AT5G35590.1	| Symbols: PAA1 | proteasome alpha subunit A1 | chr5:13765417-13767768 REVERSE LENGTH=246	1	5	5	4	3	5	5	6	7	5	4	4	5	5	5	5	5	5	5
c286	c286.a2	c286.a2.a1	AT2G05840.1	| Symbols: PAA2 | 20S proteasome subunit PAA2 | chr2:2234226-2236053 FORWARD LENGTH=246	1	3	4	2	3	5	3	4	5	4	4	3	5	3	3	5	3	5	3
c287	c287.a1	c287.a1.a1	AT5G66760.1	| Symbols: SDH1-1 | succinate dehydrogenase 1-1 | chr5:26653776-26657224 FORWARD LENGTH=634	1	7	10	3	8	4	6	9	5	9	6	5	4	5	4	4	3	5	5
c288	c288.a1	c288.a1.a1	AT3G14067.1	| Symbols: | Subtilase family protein | chr3:4658421-4660754 REVERSE LENGTH=777	1	7	8	3	5	6	6	7	6	5	5	8	4	5	4	4	6	7	6
c289	c289.a1	c289.a1.a1	AT1G24360.1	| Symbols: | NAD(P)-binding Rossmann-fold superfamily protein | chr1:8640820-8643283 FORWARD LENGTH=319	1	7	7	6	5	5	4	6	5	6	6	3	4	5	4	6	6	4	5
c290	c290.a1	c290.a1.a1	AT5G10360.1	| Symbols: EMB3010, RPS6B | Ribosomal protein S6e | chr5:3258734-3260142 REVERSE LENGTH=249	1	5	3	3	3	4	4	4	5	6	5	4	3	4	5	2	4	7	6
c290	c290.a2	c290.a2.a1	AT4G31700.1	| Symbols: RPS6, RPS6A | ribosomal protein S6 | chr4:15346306-15347714 REVERSE LENGTH=250	1	4	3	4	3	4	5	5	5	5	4	3	2	4	4	2	3	6	6
c291	c291.a1	c291.a1.a1	AT5G63860.1	| Symbols: UVR8 | Regulator of chromosome condensation (RCC1) family protein | chr5:25554821-25558587 REVERSE LENGTH=440	1	7	7	3	7	4	6	5	5	5	8	6	5	5	7	4	7	7	3
c292	c292.a1	c292.a1.a1	AT1G18100.1	| Symbols: E12A11, MFT | PEBP (phosphatidylethanolamine-binding protein) family protein | chr1:6228049-6230110 REVERSE LENGTH=173	1	6	6	6	7	7	5	6	6	6	4	5	6	5	5	4	4	5	6
c293	c293.a1	c293.a1.a1	AT5G50920.1	| Symbols: CLPC, ATHSP93-V, HSP93-V, DCA1, CLPC1 | CLPC homologue 1 | chr5:20715710-20719800 REVERSE LENGTH=929	1	8	8	9	1	3	4	4	6	5	9	6	7	5	6	2	5	5	5
c295	c295.a1	c295.a1.a1	AT1G16730.1	| Symbols: UP6 | unknown protein 6 | chr1:5726617-5727312 REVERSE LENGTH=202	1	5	8	5	9	8	6	5	5	6	5	7	2	4	7	4	5	5	5
c296	c296.a1	c296.a1.a1	AT5G50850.1	| Symbols: MAB1 | Transketolase family protein | chr5:20689671-20692976 FORWARD LENGTH=363	1	6	5	5	5	7	6	5	5	6	7	6	3	6	5	4	5	5	5
c299	c299.a1	c299.a1.a1	AT3G18190.1	| Symbols: | TCP-1/cpn60 chaperonin family protein | chr3:6232226-6233836 FORWARD LENGTH=536	1	4	5	3	4	4	6	7	6	7	5	4	4	5	7	3	6	8	5
c300	c300.a1	c300.a1.a1	AT5G42740.1	| Symbols: | Sugar isomerase (SIS) family protein | chr5:17136080-17140622 FORWARD LENGTH=560	1	8	7	5	6	4	5	6	5	6	5	4	6	5	6	4	5	3	4
c301	c301.a1	c301.a1.a1	AT4G09320.1	| Symbols: NDPK1 | Nucleoside diphosphate kinase family protein | chr4:5923424-5924366 FORWARD LENGTH=169	1	4	4	4	3	7	4	4	6	3	6	7	5	7	7	6	6	7	4
c304	c304.a1	c304.a1.a1	AT5G12950.1	| Symbols: | Putative glycosyl hydrolase of unknown function (DUF1680) | chr5:4093117-4096806 FORWARD LENGTH=861	1	8	6	6	6	5	5	8	6	6	5	4	4	3	4	3	5	4	5
c305	c305.a1	c305.a1.a1	AT1G69800.1	| Symbols: | Cystathionine beta-synthase (CBS) protein | chr1:26274416-26276105 REVERSE LENGTH=447	1	6	9	4	5	6	7	4	5	5	6	6	4	6	6	3	4	6	3
c307	c307.a1	c307.a1.a1	AT5G06060.1	| Symbols: | NAD(P)-binding Rossmann-fold superfamily protein | chr5:1824066-1825833 REVERSE LENGTH=264	1	5	6	4	6	6	5	7	8	5	5	3	6	4	5	2	3	4	5
c308	c308.a1	c308.a1.a1	AT1G32060.1	| Symbols: PRK | phosphoribulokinase | chr1:11532668-11534406 FORWARD LENGTH=395	1	9	10	6	7	2	5	8	6	4	6	4	5	5	3	0	3	2	4
c309	c309.a1	c309.a1.a1	AT1G74030.1	| Symbols: ENO1 | enolase 1 | chr1:27839465-27841901 REVERSE LENGTH=477	1	10	9	6	9	5	5	7	7	6	8	4	2	3	3	0	4	4	5
c310	c310.a1	c310.a1.a1	AT2G20420.1	| Symbols: | ATP citrate lyase (ACL) family protein | chr2:8805574-8807858 FORWARD LENGTH=421	1	5	6	4	7	4	3	7	5	6	4	5	5	4	4	4	5	4	5
c311	c311.a1	c311.a1.a1	AT4G11420.1	| Symbols: EIF3A, ATEIF3A-1, EIF3A-1, ATTIF3A1, TIF3A1 | eukaryotic translation initiation factor 3A | chr4:6947834-6952053 REVERSE LENGTH=987	1	7	5	7	5	2	4	6	5	8	7	4	3	5	4	2	4	6	6
c312	c312.a1	c312.a1.a1	AT4G02080.1	| Symbols: ASAR1, ATSARA1C, ATSAR2, SAR2 | secretion-associated RAS super family 2 | chr4:921554-922547 FORWARD LENGTH=193	1	5	4	4	4	5	5	4	5	4	7	5	6	4	5	4	5	6	5
c312	c312.a2	c312.a2.a1	AT1G56330.1	| Symbols: SAR1, ATSAR1, ATSARA1B, ATSAR1B, SAR1B | secretion-associated RAS 1B | chr1:21086845-21088478 REVERSE LENGTH=193	1	5	4	4	4	5	5	4	5	4	7	5	6	5	5	4	5	6	5
c313	c313.a1	c313.a1.a1	AT5G67360.1	| Symbols: ARA12 | Subtilase family protein | chr5:26872192-26874465 REVERSE LENGTH=757	1	5	6	5	6	6	5	6	6	7	5	4	5	4	4	3	4	3	4
c314	c314.a1	c314.a1.a1	AT1G02700.1	| Symbols: | unknown protein; FUNCTIONS IN: molecular_function unknown; INVOLVED IN: biological_process unknown; LOCATED IN: mitochondrion; BEST Arabidopsis thaliana protein match is: unknown protein (TAIR:AT4G02140.1); Has 49 Blast hits to 49 proteins in 21 species: Archae - 0; Bacteria - 0; Metazoa - 10; Fungi - 6; Plants - 29; Viruses - 0; Other Eukaryotes - 4 (source: NCBI BLink). | chr1:5883…	1	3	6	3	7	7	8	6	5	5	5	5	7	5	3	2	4	4	4
c318	c318.a1	c318.a1.a1	AT5G10730.1	| Symbols: | NAD(P)-binding Rossmann-fold superfamily protein | chr5:3390822-3392947 REVERSE LENGTH=287	1	6	5	3	5	5	5	5	6	4	5	6	4	6	6	3	5	4	4
c319	c319.a1	c319.a1.a1	AT2G34790.1	| Symbols: MEE23, EDA28 | FAD-binding Berberine family protein | chr2:14673998-14677237 REVERSE LENGTH=532	1	6	6	4	5	6	5	6	5	3	6	6	2	5	7	3	4	8	5
c320	c320.a1	c320.a1.a1	AT4G21580.1	| Symbols: | oxidoreductase, zinc-binding dehydrogenase family protein | chr4:11475822-11477514 FORWARD LENGTH=325	1	6	5	3	5	3	5	7	7	5	4	6	2	6	6	4	5	7	2
c321	c321.a1	c321.a1.a1	AT5G63400.1	| Symbols: ADK1 | adenylate kinase 1 | chr5:25393274-25394817 REVERSE LENGTH=246	1	5	3	3	3	3	4	7	3	4	3	1	6	3	2	4	4	2	3
c321	c321.a2	c321.a2.a1	AT5G50370.1	| Symbols: | Adenylate kinase family protein | chr5:20509382-20510631 REVERSE LENGTH=248	1	3	3	3	2	2	3	3	3	3	2	1	2	2	3	2	2	0	4
c322	c322.a1	c322.a1.a1	AT1G09630.1	| Symbols: ATRAB11C, ATRABA2A, ATRAB-A2A, RAB-A2A, RAB11c | RAB GTPase 11C | chr1:3118350-3119571 REVERSE LENGTH=217	1	2	4	3	3	5	4	2	3	4	3	4	3	4	5	2	3	5	5
c322	c322.a3	c322.a3.a1	AT1G06400.1	| Symbols: ARA2, ATRABA1A, ATRAB11E, ARA-2 | Ras-related small GTP-binding family protein | chr1:1951089-1952686 REVERSE LENGTH=216	1	1	3	2	3	2	2	3	3	4	2	2	2	2	2	1	1	2	3
c323	c323.a1	c323.a1.a1	AT1G15690.1	| Symbols: AVP1, ATAVP3, AVP-3, AtVHP1;1 | Inorganic H pyrophosphatase family protein | chr1:5399115-5402185 FORWARD LENGTH=770	1	5	2	0	3	6	5	5	6	3	9	6	2	9	5	5	6	8	2
c324	c324.a1	c324.a1.a1	AT4G27450.1	| Symbols: | Aluminium induced protein with YGL and LRDR motifs | chr4:13727665-13728683 REVERSE LENGTH=250	1	3	3	3	3	4	3	4	5	4	3	4	4	5	7	5	7	8	11
c325	c325.a1	c325.a1.a1	AT4G39730.1	| Symbols: | Lipase/lipooxygenase, PLAT/LH2 family protein | chr4:18432950-18433581 FORWARD LENGTH=181	1	4	2	3	3	3	3	4	3	3	3	2	2	4	3	3	3	3	2
c325	c325.a2	c325.a2.a1	AT2G22170.1	| Symbols: | Lipase/lipooxygenase, PLAT/LH2 family protein | chr2:9427010-9427742 REVERSE LENGTH=183	1	4	2	2	3	2	4	3	3	3	3	2	3	4	2	3	4	2	2
c328	c328.a1	c328.a1.a1	AT1G29150.1	| Symbols: ATS9, RPN6 | non-ATPase subunit 9 | chr1:10181240-10182499 FORWARD LENGTH=419	1	5	4	6	4	5	4	5	6	4	5	3	6	4	4	2	6	4	5
c330	c330.a1	c330.a1.a1	AT1G14320.1	| Symbols: SAC52, RPL10, RPL10A | Ribosomal protein L16p/L10e family protein | chr1:4888270-4889408 FORWARD LENGTH=220	1	5	2	4	3	6	5	7	5	6	3	2	4	4	5	3	5	4	3
c330	c330.a2	c330.a2.a1	AT1G66580.1	| Symbols: SAG24, RPL10C | senescence associated gene 24 | chr1:24839208-24840439 FORWARD LENGTH=221	1	3	2	3	2	5	3	4	4	5	3	2	3	3	3	3	4	3	6
c331	c331.a1	c331.a1.a1	AT4G34200.1	| Symbols: EDA9 | D-3-phosphoglycerate dehydrogenase | chr4:16374041-16376561 REVERSE LENGTH=603	1	5	4	6	1	5	4	4	6	5	5	4	4	4	6	4	5	7	6
c332	c332.a2	c332.a2.a1	AT3G14290.1	| Symbols: PAE2 | 20S proteasome alpha subunit E2 | chr3:4764364-4766381 FORWARD LENGTH=237	1	7	6	3	7	3	5	8	6	5	5	2	2	2	3	2	3	4	4
c333	c333.a1	c333.a1.a1	AT4G16760.1	| Symbols: ACX1, ATACX1 | acyl-CoA oxidase 1 | chr4:9424930-9428689 REVERSE LENGTH=664	1	6	6	6	5	2	4	5	4	7	5	4	4	8	3	2	4	2	5
c334	c334.a1	c334.a1.a1	AT2G27020.1	| Symbols: PAG1 | 20S proteasome alpha subunit G1 | chr2:11528515-11530858 REVERSE LENGTH=249	1	4	6	5	3	4	7	6	5	4	4	5	4	4	4	3	5	7	5
c335	c335.a1	c335.a1.a1	AT5G27850.1	| Symbols: | Ribosomal protein L18e/L15 superfamily protein | chr5:9873169-9874297 FORWARD LENGTH=187	1	5	5	4	4	5	3	6	5	3	6	5	5	5	3	3	5	4	5
c335	c335.a2	c335.a2.a1	AT3G05590.1	| Symbols: RPL18 | ribosomal protein L18 | chr3:1621511-1622775 FORWARD LENGTH=187	1	4	3	3	5	4	3	6	3	3	4	4	3	4	2	2	4	3	5
c337	c337.a1	c337.a1.a1	AT2G24940.1	| Symbols: AtMAPR2, MAPR2 | membrane-associated progesterone binding protein 2 | chr2:10609447-10609749 FORWARD LENGTH=100	1	4	5	4	4	7	4	5	4	5	5	3	4	5	6	4	5	6	4
c338	c338.a1	c338.a1.a1	AT1G21670.1	| Symbols: | LOCATED IN: cell wall, plant-type cell wall; EXPRESSED IN: 23 plant structures; EXPRESSED DURING: 14 growth stages; CONTAINS InterPro DOMAIN/s: WD40-like Beta Propeller (InterPro:IPR011659), Six-bladed beta-propeller, TolB-like (InterPro:IPR011042); BEST Arabidopsis thaliana protein match is: DPP6 N-terminal domain-like protein (TAIR:AT1G21680.1); Has 8461 Blast hits to 5060 proteins…	1	2	3	5	5	5	4	5	5	5	3	4	5	5	7	4	4	4	5
c343	c343.a1	c343.a1.a1	AT1G07645.1	| Symbols: ATDSI-1VOC, DSI-1VOC | dessication-induced 1VOC superfamily protein | chr1:2367612-2368349 REVERSE LENGTH=137	1	6	8	3	5	5	3	6	5	7	5	5	2	4	5	1	6	3	4
c344	c344.a1	c344.a1.a1	AT3G57290.1	| Symbols: EIF3E, TIF3E1, ATEIF3E-1, INT-6, ATINT6, INT6 | eukaryotic translation initiation factor 3E | chr3:21196786-21199073 REVERSE LENGTH=441	1	6	5	2	6	3	5	6	7	5	5	4	2	4	4	4	7	4	4
c345	c345.a1	c345.a1.a1	AT1G23820.1	| Symbols: SPDS1 | spermidine synthase 1 | chr1:8420278-8422724 FORWARD LENGTH=378	1	3	3	4	2	3	4	3	2	3	4	3	4	6	5	2	5	3	4
c345	c345.a2	c345.a2.a1	AT1G70310.1	| Symbols: SPDS2 | spermidine synthase 2 | chr1:26485497-26487352 REVERSE LENGTH=340	1	1	2	2	2	2	3	3	1	3	2	1	2	3	3	3	2	1	3
c347	c347.a1	c347.a1.a1	AT3G18570.1	| Symbols: | Oleosin family protein | chr3:6396072-6396572 REVERSE LENGTH=166	1	4	3	5	7	4	4	6	7	5	3	4	4	5	4	4	5	3	6
c349	c349.a1	c349.a1.a1	AT2G28790.1	| Symbols: | Pathogenesis-related thaumatin superfamily protein | chr2:12354664-12355413 REVERSE LENGTH=249	1	4	5	2	5	5	4	6	5	5	5	4	3	5	5	4	5	5	4
c351	c351.a1	c351.a1.a1	AT1G64520.1	| Symbols: RPN12a | regulatory particle non-ATPase 12A | chr1:23956459-23958120 FORWARD LENGTH=267	1	5	6	4	5	5	6	6	5	5	4	4	3	3	4	1	5	4	5
c352	c352.a1	c352.a1.a1	AT1G62740.1	| Symbols: Hop2 | stress-inducible protein, putative | chr1:23231026-23233380 FORWARD LENGTH=571	1	2	2	3	3	3	3	5	3	6	3	1	3	2	1	2	3	2	3
c352	c352.a2	c352.a2.a1	AT4G12400.2	| Symbols: Hop3 | stress-inducible protein, putative | chr4:7338866-7341239 REVERSE LENGTH=558	1	3	1	4	3	1	3	3	4	3	3	0	3	3	1	2	3	2	4
c353	c353.a1	c353.a1.a1	AT1G79440.1	| Symbols: ALDH5F1, SSADH1, SSADH | aldehyde dehydrogenase 5F1 | chr1:29882525-29887275 REVERSE LENGTH=528	1	2	5	4	5	6	5	5	5	6	5	5	3	5	4	2	5	6	3
c355	c355.a1	c355.a1.a1	AT5G66780.1	| Symbols: | unknown protein; Has 1807 Blast hits to 1807 proteins in 277 species: Archae - 0; Bacteria - 0; Metazoa - 736; Fungi - 347; Plants - 385; Viruses - 0; Other Eukaryotes - 339 (source: NCBI BLink). | chr5:26663627-26664196 FORWARD LENGTH=121	1	5	5	3	7	6	6	4	4	3	5	3	3	5	5	2	3	4	2
c356	c356.a1	c356.a1.a1	AT3G56310.1	| Symbols: | Melibiase family protein | chr3:20882886-20885745 FORWARD LENGTH=437	1	4	4	5	6	4	3	6	4	3	5	4	3	5	4	3	4	5	4
c357	c357.a1	c357.a1.a1	AT2G22780.1	| Symbols: PMDH1 | peroxisomal NAD-malate dehydrogenase 1 | chr2:9689995-9691923 REVERSE LENGTH=354	1	4	5	6	6	2	3	9	7	8	4	3	3	4	4	0	3	3	5
c358	c358.a1	c358.a1.a1	AT1G03230.1	| Symbols: | Eukaryotic aspartyl protease family protein | chr1:790110-791414 FORWARD LENGTH=434	1	1	3	2	5	5	5	4	6	6	3	1	1	3	4	2	2	3	3
c358	c358.a2	c358.a2.a1	AT1G03220.1	| Symbols: | Eukaryotic aspartyl protease family protein | chr1:787143-788444 FORWARD LENGTH=433	1	2	2	1	4	2	3	3	1	2	3	2	1	1	2	4	2	2	2
c359	c359.a1	c359.a1.a1	AT5G06760.1	| Symbols: LEA4-5 | Late Embryogenesis Abundant 4-5 | chr5:2089754-2090313 REVERSE LENGTH=158	1	5	5	3	5	5	4	4	5	4	6	5	3	5	3	2	5	5	3
c360	c360.a1	c360.a1.a1	AT4G34260.1	| Symbols: FUC95A | 1,2-alpha-L-fucosidases | chr4:16398130-16401591 FORWARD LENGTH=843	1	6	4	3	8	6	6	7	4	6	3	2	2	2	5	3	5	1	4
c361	c361.a1	c361.a1.a1	AT3G03960.1	| Symbols: | TCP-1/cpn60 chaperonin family protein | chr3:1024432-1027604 FORWARD LENGTH=549	1	3	2	2	5	4	3	5	8	4	6	3	4	3	3	2	6	4	5
c362	c362.a1	c362.a1.a1	AT1G56450.1	| Symbols: PBG1 | 20S proteasome beta subunit G1 | chr1:21141970-21144186 FORWARD LENGTH=246	1	5	4	4	5	4	4	6	3	5	5	4	2	4	5	3	4	4	5
c363	c363.a1	c363.a1.a1	AT4G11150.1	| Symbols: TUF, emb2448, TUFF, VHA-E1 | vacuolar ATP synthase subunit E1 | chr4:6800091-6801696 FORWARD LENGTH=230	1	4	3	5	3	3	4	5	5	5	5	5	4	5	4	4	4	5	5
c364	c364.a1	c364.a1.a1	AT3G52990.1	| Symbols: | Pyruvate kinase family protein | chr3:19649046-19652237 FORWARD LENGTH=527	1	7	6	5	2	3	4	4	6	5	6	4	4	2	3	2	4	2	5
c364	c364.a2	c364.a2.a1	AT2G36580.1	| Symbols: | Pyruvate kinase family protein | chr2:15339253-15342781 FORWARD LENGTH=527	1	6	5	5	2	3	3	4	6	5	6	4	4	2	3	2	3	2	5
c366	c366.a1	c366.a1.a1	AT5G18100.1	| Symbols: CSD3 | copper/zinc superoxide dismutase 3 | chr5:5987221-5988706 FORWARD LENGTH=164	1	2	4	4	4	3	4	4	5	3	2	2	2	1	3	2	4	3	3
c367	c367.a1	c367.a1.a1	AT1G16770.1	| Symbols: | unknown protein; Has 109 Blast hits to 109 proteins in 52 species: Archae - 0; Bacteria - 4; Metazoa - 0; Fungi - 71; Plants - 32; Viruses - 0; Other Eukaryotes - 2 (source: NCBI BLink). | chr1:5737900-5739110 FORWARD LENGTH=324	1	5	5	5	5	4	5	5	4	5	3	3	5	2	4	4	4	4	3
c368	c368.a2	c368.a2.a1	AT2G42520.1	| Symbols: | P-loop containing nucleoside triphosphate hydrolases superfamily protein | chr2:17705382-17708744 FORWARD LENGTH=633	1	2	3	2	2	3	3	0	3	2	4	4	3	0	4	2	4	2	1
c369	c369.a1	c369.a1.a1	AT1G29880.1	| Symbols: | glycyl-tRNA synthetase / glycine--tRNA ligase | chr1:10459662-10462781 REVERSE LENGTH=729	1	4	5	3	3	4	4	4	5	4	5	3	7	2	4	1	6	4	3
c371	c371.a1	c371.a1.a1	AT3G54400.1	| Symbols: | Eukaryotic aspartyl protease family protein | chr3:20140291-20142599 REVERSE LENGTH=425	1	4	5	4	6	5	6	7	6	4	4	3	3	1	3	2	4	3	3
c372	c372.a1	c372.a1.a1	AT1G51980.1	| Symbols: | Insulinase (Peptidase family M16) protein | chr1:19323692-19326771 REVERSE LENGTH=503	1	3	3	5	4	3	4	3	3	6	4	5	5	4	3	2	5	4	5
c374	c374.a1	c374.a1.a1	AT1G15340.1	| Symbols: MBD10 | methyl-CPG-binding domain 10 | chr1:5275895-5277474 REVERSE LENGTH=384	1	3	4	4	5	4	3	5	3	5	5	2	4	4	2	2	3	3	3
c374	c374.a2	c374.a2.a1	AT3G15790.1	| Symbols: MBD11, ATMBD11 | methyl-CPG-binding domain 11 | chr3:5343209-5344386 FORWARD LENGTH=254	1	1	1	0	1	2	1	1	1	0	2	2	0	2	2	0	2	2	1
c375	c375.a1	c375.a1.a1	AT5G66680.1	| Symbols: DGL1 | dolichyl-diphosphooligosaccharide-protein glycosyltransferase 48kDa subunit family protein | chr5:26617840-26620581 REVERSE LENGTH=437	1	6	5	4	3	4	5	5	6	4	6	4	3	3	3	1	3	3	5
c376	c376.a1	c376.a1.a1	AT2G34480.1	| Symbols: | Ribosomal protein L18ae/LX family protein | chr2:14532916-14534161 REVERSE LENGTH=178	1	2	3	4	3	4	3	7	6	5	4	3	6	4	4	3	4	5	5
c378	c378.a1	c378.a1.a1	AT1G71250.1	| Symbols: | GDSL-like Lipase/Acylhydrolase superfamily protein | chr1:26860125-26861582 FORWARD LENGTH=374	1	5	4	2	7	5	5	7	5	5	5	1	1	4	3	0	4	1	4
c379	c379.a1	c379.a1.a1	AT5G40760.1	| Symbols: G6PD6 | glucose-6-phosphate dehydrogenase 6 | chr5:16311284-16314556 FORWARD LENGTH=515	1	3	3	2	3	3	2	3	3	3	2	3	2	2	3	2	3	2	2
c380	c380.a1	c380.a1.a1	AT5G19760.1	| Symbols: | Mitochondrial substrate carrier family protein | chr5:6679591-6681845 REVERSE LENGTH=298	1	4	6	3	4	3	4	4	6	4	6	4	3	2	4	2	6	5	3
c381	c381.a1	c381.a1.a1	AT2G43520.1	| Symbols: ATTI2, TI2 | trypsin inhibitor protein 2 | chr2:18068611-18069037 FORWARD LENGTH=90	1	3	4	3	3	4	4	5	4	4	3	4	4	4	4	4	4	5	5
c382	c382.a1	c382.a1.a1	AT2G33380.1	| Symbols: RD20, CLO-3 | Caleosin-related family protein | chr2:14144984-14146374 REVERSE LENGTH=236	1	4	3	6	3	1	2	2	3	1	6	3	3	5	6	4	6	6	6
c385	c385.a1	c385.a1.a1	AT4G35630.1	| Symbols: PSAT | phosphoserine aminotransferase | chr4:16904205-16905497 FORWARD LENGTH=430	1	5	3	3	5	3	4	4	3	4	2	3	3	3	4	2	5	3	4
c385	c385.a2	c385.a2.a1	AT2G17630.1	| Symbols: | Pyridoxal phosphate (PLP)-dependent transferases superfamily protein | chr2:7666637-7667905 FORWARD LENGTH=422	1	3	1	3	3	2	2	2	1	3	2	4	2	1	3	1	3	3	2
c387	c387.a1	c387.a1.a1	AT2G41530.1	| Symbols: ATSFGH, SFGH | S-formylglutathione hydrolase | chr2:17323656-17325430 REVERSE LENGTH=284	1	4	4	5	5	3	5	5	3	5	2	3	2	5	5	3	5	4	3
c389	c389.a1	c389.a1.a1	AT3G04920.1	| Symbols: | Ribosomal protein S24e family protein | chr3:1360989-1362065 FORWARD LENGTH=133	1	4	3	0	2	3	3	5	5	5	4	3	3	4	4	2	4	4	5
c389	c389.a2	c389.a2.a1	AT5G28060.1	| Symbols: | Ribosomal protein S24e family protein | chr5:10069791-10070792 REVERSE LENGTH=133	1	3	1	1	1	3	2	3	2	2	2	1	2	2	3	1	3	3	4
c390	c390.a1	c390.a1.a1	AT4G09600.1	| Symbols: GASA3 | GAST1 protein homolog 3 | chr4:6073014-6073516 REVERSE LENGTH=99	1	4	4	3	3	5	3	6	3	4	4	4	4	6	4	2	3	4	4
c391	c391.a1	c391.a1.a1	AT4G12130.1	| Symbols: | Glycine cleavage T-protein family | chr4:7263640-7265425 FORWARD LENGTH=393	1	6	6	5	6	2	5	4	6	4	4	3	3	3	5	2	3	4	3
c392	c392.a1	c392.a1.a1	AT2G30110.1	| Symbols: ATUBA1, MOS5, UBA1 | ubiquitin-activating enzyme 1 | chr2:12852632-12857369 REVERSE LENGTH=1080	1	3	3	5	5	4	3	4	4	3	5	4	4	4	3	3	3	3	5
c393	c393.a1	c393.a1.a1	AT1G01300.1	| Symbols: | Eukaryotic aspartyl protease family protein | chr1:117065-118522 FORWARD LENGTH=485	1	5	4	2	5	4	5	5	6	5	5	3	2	3	4	2	5	4	2
c395	c395.a1	c395.a1.a1	AT4G02930.1	| Symbols: | GTP binding Elongation factor Tu family protein | chr4:1295751-1298354 REVERSE LENGTH=454	1	4	4	1	5	3	4	5	7	5	4	3	1	3	4	4	5	3	3
c396	c396.a1	c396.a1.a1	AT1G62710.1	| Symbols: BETA-VPE, BETAVPE | beta vacuolar processing enzyme | chr1:23224070-23226857 REVERSE LENGTH=486	1	5	5	5	5	3	4	6	5	6	4	2	4	2	3	3	3	3	5
c397	c397.a1	c397.a1.a1	AT4G18100.1	| Symbols: | Ribosomal protein L32e | chr4:10035715-10036475 REVERSE LENGTH=133	1	3	2	4	4	3	3	5	3	2	3	3	4	3	3	3	3	2	3
c399	c399.a1	c399.a1.a1	AT3G27240.1	| Symbols: | Cytochrome C1 family | chr3:10056144-10058370 REVERSE LENGTH=307	1	3	2	4	3	3	4	4	4	3	4	4	2	4	4	3	3	4	4
c400	c400.a1	c400.a1.a1	AT5G15200.1	| Symbols: | Ribosomal protein S4 | chr5:4935124-4936334 REVERSE LENGTH=198	1	3	3	4	3	3	4	4	4	4	6	5	5	2	3	4	4	1	5
c401	c401.a1	c401.a1.a1	AT3G62700.1	| Symbols: ATMRP10, MRP10, ABCC14 | multidrug resistance-associated protein 10 | chr3:23190428-23195727 REVERSE LENGTH=1539	1	4	3	5	5	3	3	3	3	4	6	4	5	3	4	2	3	3	4
c402	c402.a1	c402.a1.a1	AT5G48180.1	| Symbols: NSP5 | nitrile specifier protein 5 | chr5:19541283-19542358 REVERSE LENGTH=326	1	4	3	3	3	3	2	5	5	3	6	5	2	4	4	3	5	5	3
c403	c403.a1	c403.a1.a1	AT1G04580.1	| Symbols: AAO4, ATAO-4, ATAO2, AO4 | aldehyde oxidase 4 | chr1:1252212-1257510 REVERSE LENGTH=1337	1	3	6	2	7	3	7	10	5	8	3	1	2	1	3	1	3	0	3
c404	c404.a1	c404.a1.a1	AT4G11600.1	| Symbols: ATGPX6, PHGPX, LSC803, GPX6 | glutathione peroxidase 6 | chr4:7010021-7011330 REVERSE LENGTH=232	1	4	6	4	3	5	4	4	4	6	6	4	2	4	4	2	4	3	3
c405	c405.a1	c405.a1.a1	AT5G07830.1	| Symbols: AtGUS2, GUS2 | glucuronidase 2 | chr5:2504168-2506567 FORWARD LENGTH=543	1	2	2	4	4	5	2	5	5	4	4	3	3	3	4	5	4	4	3
c406	c406.a1	c406.a1.a1	AT3G02480.1	| Symbols: | Late embryogenesis abundant protein (LEA) family protein | chr3:512384-512857 FORWARD LENGTH=68	1	6	6	3	3	2	5	4	2	3	6	5	4	2	2	1	4	4	2
c407	c407.a1	c407.a1.a1	AT2G37660.1	| Symbols: | NAD(P)-binding Rossmann-fold superfamily protein | chr2:15795481-15796977 REVERSE LENGTH=325	1	5	5	5	4	6	4	4	3	5	6	2	3	2	3	2	3	3	3
c408	c408.a1	c408.a1.a1	AT1G13060.1	| Symbols: PBE1 | 20S proteasome beta subunit E1 | chr1:4452641-4454663 FORWARD LENGTH=274	1	5	5	5	4	3	5	5	4	5	5	2	3	1	4	3	3	2	4
c408	c408.a2	c408.a2.a1	AT3G26340.1	| Symbols: | N-terminal nucleophile aminohydrolases (Ntn hydrolases) superfamily protein | chr3:9650600-9652572 REVERSE LENGTH=273	1	3	3	4	2	2	4	3	3	3	4	2	3	1	2	3	2	1	3
c409	c409.a1	c409.a1.a1	AT5G42790.1	| Symbols: PAF1, ATPSM30, ARS5 | proteasome alpha subunit F1 | chr5:17159270-17160975 REVERSE LENGTH=278	1	3	3	3	4	5	4	4	5	4	4	4	3	2	5	1	4	6	4
c410	c410.a1	c410.a1.a1	AT1G47260.1	| Symbols: APFI, GAMMA CA2 | gamma carbonic anhydrase 2 | chr1:17321384-17323347 REVERSE LENGTH=278	1	3	3	4	3	3	3	3	3	3	4	3	1	3	4	2	4	4	1
c410	c410.a3	c410.a3.a1	AT1G19580.1	| Symbols: GAMMA CA1 | gamma carbonic anhydrase 1 | chr1:6774937-6777092 FORWARD LENGTH=275	1	0	1	0	2	0	1	1	1	1	2	1	0	1	2	0	0	0	1
c411	c411.a1	c411.a1.a1	AT4G28510.1	| Symbols: ATPHB1, PHB1 | prohibitin 1 | chr4:14084970-14086372 REVERSE LENGTH=288	1	1	2	3	2	1	3	3	3	3	2	4	1	2	3	1	2	3	3
c412	c412.a1	c412.a1.a1	AT5G43600.1	| Symbols: ATAAH-2, UAH | ureidoglycolate amidohydrolase | chr5:17512651-17515280 FORWARD LENGTH=476	1	3	3	4	4	3	5	3	5	4	3	5	3	4	4	3	4	3	4
c414	c414.a2	c414.a2.a1	AT3G59920.1	| Symbols: ATGDI2, GDI2 | RAB GDP dissociation inhibitor 2 | chr3:22135157-22138221 FORWARD LENGTH=444	1	2	3	1	1	0	1	3	2	3	0	0	1	0	0	0	0	0	0
c415	c415.a1	c415.a1.a1	AT5G22810.1	| Symbols: | GDSL-like Lipase/Acylhydrolase superfamily protein | chr5:7621568-7623367 FORWARD LENGTH=337	1	3	3	1	3	4	3	3	5	2	5	2	4	8	4	2	4	6	2
c416	c416.a1	c416.a1.a1	AT2G44310.1	| Symbols: | Calcium-binding EF-hand family protein | chr2:18309285-18309713 FORWARD LENGTH=142	1	3	3	3	6	4	2	3	5	3	4	3	3	5	3	2	4	3	3
c417	c417.a1	c417.a1.a1	AT4G27500.1	| Symbols: PPI1 | proton pump interactor 1 | chr4:13743614-13745900 FORWARD LENGTH=612	1	8	7	4	3	2	3	2	3	1	5	6	6	3	4	2	3	2	2
c418	c418.a1	c418.a1.a1	AT1G53750.1	| Symbols: RPT1A | regulatory particle triple-A 1A | chr1:20065921-20068324 REVERSE LENGTH=426	1	5	3	3	2	4	5	5	4	6	6	2	4	4	3	4	2	3	2
c419	c419.a1	c419.a1.a1	AT5G12040.1	| Symbols: | Nitrilase/cyanide hydratase and apolipoprotein N-acyltransferase family protein | chr5:3885162-3887772 FORWARD LENGTH=369	1	1	4	1	3	5	3	5	4	5	4	4	2	4	5	3	3	5	1
c420	c420.a1	c420.a1.a1	AT1G47128.1	| Symbols: RD21, RD21A | Granulin repeat cysteine protease family protein | chr1:17283139-17285609 REVERSE LENGTH=462	1	4	6	4	5	3	3	3	5	4	8	1	4	2	4	1	3	1	2
c421	c421.a1	c421.a1.a1	AT5G60460.1	| Symbols: | Preprotein translocase Sec, Sec61-beta subunit protein | chr5:24317590-24317919 REVERSE LENGTH=109	1	3	4	4	3	4	3	3	4	3	3	3	4	4	3	4	4	5	4
c423	c423.a1	c423.a1.a1	AT3G12203.1	| Symbols: scpl17 | serine carboxypeptidase-like 17 | chr3:3891357-3893956 REVERSE LENGTH=437	1	3	5	5	4	4	3	4	3	4	5	4	3	2	4	2	2	3	3
c424	c424.a1	c424.a1.a1	AT3G20390.1	| Symbols: | endoribonuclease L-PSP family protein | chr3:7110227-7111695 REVERSE LENGTH=187	1	4	4	4	4	3	3	5	4	4	3	4	3	4	3	3	3	4	3
c425	c425.a1	c425.a1.a1	AT5G19440.1	| Symbols: | NAD(P)-binding Rossmann-fold superfamily protein | chr5:6556493-6558123 FORWARD LENGTH=326	1	3	4	4	2	1	2	4	3	5	1	1	4	1	3	1	1	1	2
c425	c425.a2	c425.a2.a1	AT1G09500.1	| Symbols: | NAD(P)-binding Rossmann-fold superfamily protein | chr1:3066811-3068484 FORWARD LENGTH=325	1	3	1	2	1	1	2	3	0	2	2	4	2	0	2	1	0	1	1
c427	c427.a1	c427.a1.a1	AT3G14310.1	| Symbols: ATPME3, PME3 | pectin methylesterase 3 | chr3:4772214-4775095 REVERSE LENGTH=592	1	2	2	6	3	4	4	4	4	2	3	2	3	3	2	5	4	3	5
c428	c428.a1	c428.a1.a1	AT5G13370.1	| Symbols: | Auxin-responsive GH3 family protein | chr5:4286996-4289424 FORWARD LENGTH=595	1	3	5	3	5	3	3	7	5	5	3	2	1	4	4	1	3	3	2
c429	c429.a1	c429.a1.a1	AT4G02360.1	| Symbols: | Protein of unknown function, DUF538 | chr4:1041179-1041643 FORWARD LENGTH=154	1	5	4	3	4	4	4	5	3	3	4	3	3	2	2	2	3	3	4
c431	c431.a1	c431.a1.a1	AT3G11830.1	| Symbols: | TCP-1/cpn60 chaperonin family protein | chr3:3732734-3736156 FORWARD LENGTH=557	1	4	7	2	5	3	2	5	4	5	3	3	2	3	5	1	4	2	3
c432	c432.a1	c432.a1.a1	AT1G54860.1	| Symbols: | Glycoprotein membrane precursor GPI-anchored | chr1:20457522-20458434 REVERSE LENGTH=200	1	4	3	3	4	3	4	4	4	3	4	3	4	3	3	4	3	3	3
c433	c433.a1	c433.a1.a1	AT3G25800.1	| Symbols: PDF1, PR 65, PP2AA2 | protein phosphatase 2A subunit A2 | chr3:9422822-9425783 REVERSE LENGTH=587	1	4	4	4	5	1	3	5	4	6	3	2	3	1	3	1	1	1	3
c435	c435.a1	c435.a1.a1	AT4G04020.1	| Symbols: FIB | fibrillin | chr4:1932161-1933546 FORWARD LENGTH=318	1	3	4	3	2	2	2	1	1	1	3	3	3	0	2	1	2	2	3
c435	c435.a2	c435.a2.a1	AT4G22240.1	| Symbols: | Plastid-lipid associated protein PAP / fibrillin family protein | chr4:11766090-11767227 REVERSE LENGTH=310	1	2	2	2	2	1	1	1	0	0	3	2	2	0	1	0	1	2	2
c436	c436.a1	c436.a1.a1	AT5G55070.1	| Symbols: | Dihydrolipoamide succinyltransferase | chr5:22347637-22350409 FORWARD LENGTH=464	1	4	3	4	7	3	2	3	5	2	3	3	2	3	3	1	4	5	3
c437	c437.a1	c437.a1.a1	AT2G01470.1	| Symbols: STL2P, ATSEC12 | SEC12P-like 2 protein | chr2:212215-214435 REVERSE LENGTH=393	1	3	4	2	4	5	4	2	4	3	4	4	3	1	7	1	4	4	2
c438	c438.a1	c438.a1.a1	AT3G52300.1	| Symbols: ATPQ | ATP synthase D chain, mitochondrial | chr3:19396689-19398119 FORWARD LENGTH=168	1	4	4	4	4	4	3	3	3	3	2	3	2	5	3	4	3	3	2
c439	c439.a2	c439.a2.a1	AT4G14040.1	| Symbols: EDA38, SBP2 | selenium-binding protein 2 | chr4:8100691-8102828 REVERSE LENGTH=487	1	3	3	3	3	0	1	2	2	4	3	2	2	2	1	0	2	1	0
c440	c440.a1	c440.a1.a1	AT1G08360.1	| Symbols: | Ribosomal protein L1p/L10e family | chr1:2636231-2637694 FORWARD LENGTH=216	1	5	5	2	2	1	2	6	6	3	3	2	2	2	2	2	5	3	5
c441	c441.a1	c441.a1.a1	AT5G54960.1	| Symbols: PDC2 | pyruvate decarboxylase-2 | chr5:22310858-22312681 REVERSE LENGTH=607	1	3	4	3	5	3	4	3	3	3	4	4	3	2	4	4	4	4	2
c442	c442.a1	c442.a1.a1	AT2G19520.1	| Symbols: FVE, ACG1, MSI4, NFC4, NFC04, ATMSI4 | Transducin family protein / WD-40 repeat family protein | chr2:8456006-8459235 FORWARD LENGTH=507	1	4	2	4	5	2	2	3	4	5	3	3	3	3	4	1	3	5	5
c443	c443.a1	c443.a1.a1	AT3G12800.1	| Symbols: SDRB, DECR | short-chain dehydrogenase-reductase B | chr3:4063463-4064757 REVERSE LENGTH=298	1	4	4	4	4	2	4	3	2	5	4	3	3	2	3	1	4	3	4
c444	c444.a1	c444.a1.a1	AT3G18490.1	| Symbols: | Eukaryotic aspartyl protease family protein | chr3:6349090-6350592 REVERSE LENGTH=500	1	4	2	1	4	5	4	4	5	3	4	1	2	3	5	3	3	3	2
c445	c445.a1	c445.a1.a1	AT3G10740.1	| Symbols: ASD1, ARAF1, ARAF, ATASD1 | alpha-L-arabinofuranosidase 1 | chr3:3361031-3364573 REVERSE LENGTH=678	1	4	3	3	3	3	1	6	4	2	4	4	4	3	3	3	3	3	3
c446	c446.a2	c446.a2.a1	AT5G25980.2	| Symbols: TGG2, BGLU37 | glucoside glucohydrolase 2 | chr5:9072730-9075477 FORWARD LENGTH=547	1	0	2	1	1	0	0	1	0	2	1	0	1	1	0	0	0	0	1
c448	c448.a1	c448.a1.a1	AT2G37970.1	| Symbols: SOUL-1 | SOUL heme-binding family protein | chr2:15891027-15891704 FORWARD LENGTH=225	1	5	4	5	5	1	3	3	2	2	4	2	4	2	3	2	3	3	5
c449	c449.a1	c449.a1.a1	AT2G21160.1	| Symbols: | Translocon-associated protein (TRAP), alpha subunit | chr2:9068428-9070207 FORWARD LENGTH=258	1	4	3	4	4	3	4	4	3	4	4	2	4	3	2	4	2	2	5
c451	c451.a1	c451.a1.a1	AT3G15090.1	| Symbols: | GroES-like zinc-binding alcohol dehydrogenase family protein | chr3:5076847-5078870 FORWARD LENGTH=366	1	5	5	1	5	3	4	3	5	4	4	3	1	3	4	1	3	4	0
c453	c453.a1	c453.a1.a1	AT2G20580.1	| Symbols: RPN1A, ATRPN1A | 26S proteasome regulatory subunit S2 1A | chr2:8859211-8864699 FORWARD LENGTH=891	1	4	1	1	3	5	1	5	5	2	4	3	2	4	4	2	5	3	1
c453	c453.a2	c453.a2.a1	AT4G28470.1	| Symbols: RPN1B, ATRPN1B | 26S proteasome regulatory subunit S2 1B | chr4:14067082-14072357 REVERSE LENGTH=891	1	2	1	2	1	3	1	2	3	2	3	2	3	2	3	3	2	1	2
c454	c454.a1	c454.a1.a1	AT3G01910.1	| Symbols: SOX, AT-SO, AtSO | sulfite oxidase | chr3:314919-317274 REVERSE LENGTH=393	1	5	4	5	5	3	2	3	3	5	5	3	3	3	1	2	2	2	3
c455	c455.a1	c455.a1.a1	AT4G34110.1	| Symbols: PAB2, PABP2, ATPAB2 | poly(A) binding protein 2 | chr4:16336732-16339892 FORWARD LENGTH=629	1	4	5	3	5	2	3	4	3	3	4	5	6	4	1	2	3	2	2
c456	c456.a1	c456.a1.a1	AT5G17380.1	| Symbols: | Thiamine pyrophosphate dependent pyruvate decarboxylase family protein | chr5:5724920-5726720 REVERSE LENGTH=572	1	5	2	5	3	2	5	4	3	5	3	3	1	1	3	1	5	2	3
c457	c457.a1	c457.a1.a1	AT2G46750.1	| Symbols: | D-arabinono-1,4-lactone oxidase family protein | chr2:19208443-19210909 REVERSE LENGTH=591	1	3	4	2	4	6	4	6	7	3	2	2	2	2	2	2	2	3	2
c458	c458.a1	c458.a1.a1	AT5G14450.1	| Symbols: | GDSL-like Lipase/Acylhydrolase superfamily protein | chr5:4658488-4660034 FORWARD LENGTH=389	1	3	5	0	5	4	5	5	3	5	3	2	1	2	5	1	5	5	2
c459	c459.a1	c459.a1.a1	AT1G71691.2	| Symbols: | GDSL-like Lipase/Acylhydrolase superfamily protein | chr1:26949395-26951480 REVERSE LENGTH=384	1	6	5	2	5	2	3	6	5	3	4	3	4	2	1	0	2	3	2
c460	c460.a1	c460.a1.a1	AT5G13520.1	| Symbols: | peptidase M1 family protein | chr5:4342117-4344571 REVERSE LENGTH=616	1	7	2	3	4	3	3	4	3	2	4	4	2	2	3	2	2	4	5
c461	c461.a1	c461.a1.a1	AT3G22630.1	| Symbols: PBD1, PRCGB | 20S proteasome beta subunit D1 | chr3:8009709-8010774 REVERSE LENGTH=204	1	3	3	4	3	2	2	4	2	3	2	2	1	1	2	2	2	3	4
c462	c462.a1	c462.a1.a1	AT1G66240.1	| Symbols: ATX1, ATATX1 | homolog of anti-oxidant 1 | chr1:24686445-24687327 REVERSE LENGTH=106	1	3	3	1	4	3	4	5	4	4	4	3	2	3	3	1	3	4	2
c464	c464.a1	c464.a1.a1	AT5G53560.1	| Symbols: ATB5-A, B5 #2, ATCB5-E, CB5-E | cytochrome B5 isoform E | chr5:21759628-21760353 FORWARD LENGTH=134	1	4	3	3	4	3	4	4	5	2	3	3	5	3	4	2	1	1	3
c466	c466.a1	c466.a1.a1	AT3G56350.1	| Symbols: | Iron/manganese superoxide dismutase family protein | chr3:20894155-20895625 REVERSE LENGTH=241	1	6	7	2	4	2	3	6	2	6	6	2	4	2	1	2	3	1	1
c467	c467.a1	c467.a1.a1	AT4G23630.1	| Symbols: BTI1, RTNLB1 | VIRB2-interacting protein 1 | chr4:12318070-12319574 FORWARD LENGTH=275	1	4	4	2	4	1	4	6	6	3	2	3	3	3	2	1	4	4	2
c471	c471.a1	c471.a1.a1	AT2G21490.1	| Symbols: LEA | dehydrin LEA | chr2:9206209-9207040 REVERSE LENGTH=185	1	4	5	2	5	3	2	5	4	1	3	3	3	1	3	3	4	3	2
c473	c473.a1	c473.a1.a1	AT3G10020.1	| Symbols: | unknown protein; FUNCTIONS IN: molecular_function unknown; INVOLVED IN: response to oxidative stress, anaerobic respiration; LOCATED IN: cellular_component unknown; EXPRESSED IN: 23 plant structures; EXPRESSED DURING: 13 growth stages; Has 47 Blast hits to 47 proteins in 12 species: Archae - 0; Bacteria - 0; Metazoa - 1; Fungi - 0; Plants - 46; Viruses - 0; Other Eukaryotes - 0 (sour…	1	5	5	4	3	3	5	4	1	4	3	3	3	2	3	2	3	2	3
c474	c474.a1	c474.a1.a1	AT3G20050.1	| Symbols: ATTCP-1, TCP-1 | T-complex protein 1 alpha subunit | chr3:6998544-7002266 REVERSE LENGTH=545	1	4	2	2	4	4	2	4	2	5	3	4	1	5	2	2	2	5	3
c475	c475.a1	c475.a1.a1	AT5G44720.1	| Symbols: | Molybdenum cofactor sulfurase family protein | chr5:18043086-18045275 FORWARD LENGTH=308	1	5	5	3	2	3	4	2	6	3	3	3	4	3	3	0	2	2	2
c476	c476.a1	c476.a1.a1	AT5G13690.1	| Symbols: CYL1, NAGLU | alpha-N-acetylglucosaminidase family / NAGLU family | chr5:4415808-4420159 FORWARD LENGTH=806	1	3	3	3	4	2	3	3	6	2	5	2	3	3	2	2	1	2	4
c477	c477.a1	c477.a1.a1	AT5G40370.1	| Symbols: | Glutaredoxin family protein | chr5:16147826-16149052 REVERSE LENGTH=111	1	4	5	1	5	3	4	5	3	5	3	3	3	2	4	1	3	4	0
c478	c478.a1	c478.a1.a1	AT2G43090.1	| Symbols: | Aconitase/3-isopropylmalate dehydratase protein | chr2:17918957-17919712 FORWARD LENGTH=251	1	2	3	2	3	4	2	3	3	4	4	4	3	4	2	0	2	5	2
c482	c482.a1	c482.a1.a1	AT5G43060.1	| Symbols: | Granulin repeat cysteine protease family protein | chr5:17269784-17272117 REVERSE LENGTH=463	1	4	4	2	3	4	4	4	4	4	2	2	2	3	4	2	3	3	2
c483	c483.a1	c483.a1.a1	AT3G55260.1	| Symbols: HEXO1, ATHEX2 | beta-hexosaminidase 1 | chr3:20489317-20492858 FORWARD LENGTH=541	1	4	3	1	2	4	2	1	2	3	2	3	3	2	3	2	3	3	2
c483	c483.a2	c483.a2.a1	AT1G65590.1	| Symbols: HEXO3, ATHEX1 | beta-hexosaminidase 3 | chr1:24385996-24390989 FORWARD LENGTH=535	1	0	0	0	2	0	1	3	1	1	0	0	0	0	0	0	0	0	0
c484	c484.a1	c484.a1.a1	AT3G13930.1	| Symbols: | Dihydrolipoamide acetyltransferase, long form protein | chr3:4596240-4600143 FORWARD LENGTH=539	1	2	4	2	6	2	5	5	5	3	2	2	3	3	4	1	3	2	1
c486	c486.a2	c486.a2.a1	AT1G09210.1	| Symbols: CRT1b, AtCRT1b | calreticulin 1b | chr1:2973217-2976655 REVERSE LENGTH=424	1	2	3	2	2	2	3	2	2	1	2	2	2	2	1	2	2	1	1
c487	c487.a1	c487.a1.a1	AT5G13450.1	| Symbols: ATP5 | delta subunit of Mt ATP synthase | chr5:4310558-4311941 REVERSE LENGTH=238	1	4	4	1	3	4	2	3	3	4	4	3	3	3	4	2	4	3	1
c488	c488.a1	c488.a1.a1	AT3G17940.1	| Symbols: | Galactose mutarotase-like superfamily protein | chr3:6143707-6145244 REVERSE LENGTH=341	1	3	3	3	4	3	4	3	2	4	3	5	3	1	3	1	3	4	3
c489	c489.a1	c489.a1.a1	AT4G09010.1	| Symbols: APX4, TL29 | ascorbate peroxidase 4 | chr4:5777502-5779338 REVERSE LENGTH=349	1	4	5	4	4	2	4	3	4	3	3	2	5	3	2	0	2	2	3
c490	c490.a1	c490.a1.a1	AT5G27670.1	| Symbols: HTA7 | histone H2A 7 | chr5:9792807-9793365 REVERSE LENGTH=150	1	3	3	2	2	3	3	4	5	1	5	2	4	4	3	0	4	3	2
c492	c492.a1	c492.a1.a1	AT4G11010.1	| Symbols: NDPK3 | nucleoside diphosphate kinase 3 | chr4:6732780-6734298 REVERSE LENGTH=238	1	4	2	3	6	3	3	3	3	4	3	4	1	3	3	2	3	3	3
c493	c493.a1	c493.a1.a1	AT1G22840.1	| Symbols: CYTC-1, ATCYTC-A | CYTOCHROME C-1 | chr1:8079384-8080286 FORWARD LENGTH=114	1	3	4	2	3	3	2	2	2	3	2	3	3	2	2	2	2	4	2
c493	c493.a2	c493.a2.a1	AT4G10040.1	| Symbols: CYTC-2 | cytochrome c-2 | chr4:6277083-6278281 FORWARD LENGTH=112	1	0	3	0	0	0	0	2	0	2	0	0	3	2	0	2	0	3	2
c495	c495.a1	c495.a1.a1	AT3G02530.1	| Symbols: | TCP-1/cpn60 chaperonin family protein | chr3:528806-532457 REVERSE LENGTH=535	1	4	4	2	3	3	3	3	4	4	5	1	2	3	2	1	4	2	3
c496	c496.a1	c496.a1.a1	AT1G67730.1	| Symbols: YBR159, KCR1, ATKCR1 | beta-ketoacyl reductase 1 | chr1:25391676-25393365 FORWARD LENGTH=318	1	5	3	3	3	4	3	3	1	3	3	3	3	2	3	3	1	4	5
c497	c497.a1	c497.a1.a1	AT5G48100.1	| Symbols: TT10, LAC15, ATLAC15 | Laccase/Diphenol oxidase family protein | chr5:19489530-19492582 REVERSE LENGTH=565	1	3	4	2	6	3	5	5	4	4	1	1	2	2	4	0	4	2	3
c498	c498.a2	c498.a2.a1	AT5G16130.1	| Symbols: | Ribosomal protein S7e family protein | chr5:5268984-5269912 FORWARD LENGTH=190	1	2	3	2	2	2	2	2	3	2	2	1	1	2	2	0	1	2	2
c499	c499.a2	c499.a2.a1	AT5G23900.1	| Symbols: | Ribosomal protein L13e family protein | chr5:8064176-8065081 REVERSE LENGTH=206	1	0	1	0	1	0	0	2	2	1	0	0	0	0	0	0	0	1	0
c500	c500.a1	c500.a1.a1	AT3G22110.1	| Symbols: PAC1 | 20S proteasome alpha subunit C1 | chr3:7792819-7793571 REVERSE LENGTH=250	1	3	4	2	5	3	2	5	3	3	3	2	3	4	3	1	3	2	2
c501	c501.a1	c501.a1.a1	AT3G60245.1	| Symbols: | Zinc-binding ribosomal protein family protein | chr3:22268803-22269750 FORWARD LENGTH=92	1	2	2	1	1	3	5	2	3	3	3	3	2	5	4	2	3	4	2
c503	c503.a2	c503.a2.a1	AT4G26870.1	| Symbols: | Class II aminoacyl-tRNA and biotin synthetases superfamily protein | chr4:13505381-13507619 FORWARD LENGTH=532	1	0	0	1	0	0	0	2	2	2	0	0	1	0	0	0	1	0	2
c505	c505.a1	c505.a1.a1	AT5G60160.1	| Symbols: | Zn-dependent exopeptidases superfamily protein | chr5:24223887-24226783 REVERSE LENGTH=477	1	3	3	1	4	2	1	4	3	4	3	2	2	2	5	3	3	2	3
c507	c507.a1	c507.a1.a1	AT3G63410.1	| Symbols: APG1, VTE3, IEP37, E37 | S-adenosyl-L-methionine-dependent methyltransferases superfamily protein | chr3:23415816-23417002 REVERSE LENGTH=338	1	3	2	2	2	3	3	3	4	3	4	3	2	3	4	1	3	3	2
c508	c508.a1	c508.a1.a1	AT4G38680.1	| Symbols: GRP2, CSDP2, CSP2, ATCSP2 | glycine rich protein 2 | chr4:18072240-18072851 REVERSE LENGTH=203	1	2	5	2	4	3	3	2	4	4	3	1	2	3	2	2	4	2	2
c509	c509.a1	c509.a1.a1	AT1G04660.1	| Symbols: | glycine-rich protein | chr1:1300668-1301306 REVERSE LENGTH=212	1	3	3	3	3	3	2	3	3	3	3	3	3	3	3	3	3	3	3
c512	c512.a1	c512.a1.a1	AT2G17840.1	| Symbols: ERD7 | Senescence/dehydration-associated protein-related | chr2:7755923-7757798 REVERSE LENGTH=452	1	3	4	2	1	1	4	4	6	5	3	2	3	4	1	2	2	3	4
c513	c513.a1	c513.a1.a1	AT1G07750.1	| Symbols: | RmlC-like cupins superfamily protein | chr1:2404300-2405863 REVERSE LENGTH=356	1	4	6	3	2	3	3	4	4	2	2	1	4	4	4	1	2	2	1
c514	c514.a1	c514.a1.a1	AT5G47870.1	| Symbols: | FUNCTIONS IN: molecular_function unknown; INVOLVED IN: biological_process unknown; LOCATED IN: chloroplast; EXPRESSED IN: 22 plant structures; EXPRESSED DURING: 13 growth stages; BEST Arabidopsis thaliana protein match is: cobalt ion binding (TAIR:AT1G71310.1); Has 1807 Blast hits to 1807 proteins in 277 species: Archae - 0; Bacteria - 0; Metazoa - 736; Fungi - 347; Plants - 385; Vir…	1	3	4	3	3	3	3	3	3	3	3	3	3	1	3	1	3	3	3
c516	c516.a2	c516.a2.a1	AT3G22230.1	| Symbols: | Ribosomal L27e protein family | chr3:7844136-7844543 REVERSE LENGTH=135	1	0	0	1	0	2	2	3	3	3	2	1	2	1	4	0	3	2	3
c517	c517.a1	c517.a1.a1	AT5G26360.1	| Symbols: | TCP-1/cpn60 chaperonin family protein | chr5:9255561-9258891 REVERSE LENGTH=555	1	5	4	1	3	1	3	5	5	3	5	2	1	2	2	0	3	1	2
c518	c518.a1	c518.a1.a1	AT5G08380.1	| Symbols: AtAGAL1, AGAL1 | alpha-galactosidase 1 | chr5:2694851-2697616 REVERSE LENGTH=410	1	4	1	1	5	5	5	2	2	4	3	3	2	1	3	2	3	5	0
c519	c519.a1	c519.a1.a1	AT5G52470.1	| Symbols: FIB1, FBR1, ATFIB1, ATFBR1, SKIP7 | fibrillarin 1 | chr5:21294290-21296509 FORWARD LENGTH=308	1	2	1	1	4	2	2	2	3	4	2	3	1	3	3	2	3	3	4
c519	c519.a2	c519.a2.a1	AT4G25630.1	| Symbols: FIB2, ATFIB2 | fibrillarin 2 | chr4:13074239-13076205 FORWARD LENGTH=320	1	1	0	0	3	2	1	4	4	4	2	2	0	2	2	1	3	2	3
c520	c520.a1	c520.a1.a1	AT1G06000.1	| Symbols: | UDP-Glycosyltransferase superfamily protein | chr1:1820495-1821802 REVERSE LENGTH=435	1	3	4	2	4	3	4	4	1	3	3	1	2	1	4	1	1	4	4
c522	c522.a1	c522.a1.a1	AT3G16190.1	| Symbols: | Isochorismatase family protein | chr3:5489883-5491195 REVERSE LENGTH=196	1	5	5	3	4	3	5	4	3	5	2	2	1	2	2	2	2	2	3
c523	c523.a1	c523.a1.a1	AT5G64260.1	| Symbols: EXL2 | EXORDIUM like 2 | chr5:25703980-25704897 FORWARD LENGTH=305	1	3	7	4	3	2	2	4	2	3	3	3	4	2	1	1	1	2	3
c525	c525.a1	c525.a1.a1	AT5G13560.1	| Symbols: | unknown protein; BEST Arabidopsis thaliana protein match is: unknown protein (TAIR:AT2G37370.1); Has 12055 Blast hits to 8846 proteins in 811 species: Archae - 217; Bacteria - 1046; Metazoa - 6104; Fungi - 1115; Plants - 528; Viruses - 14; Other Eukaryotes - 3031 (source: NCBI BLink). | chr5:4361579-4366318 REVERSE LENGTH=679	1	2	4	2	2	3	4	3	2	2	4	5	3	2	3	2	2	4	2
c527	c527.a1	c527.a1.a1	AT4G25130.1	| Symbols: PMSR4 | peptide met sulfoxide reductase 4 | chr4:12898802-12899998 REVERSE LENGTH=258	1	3	3	3	4	3	4	4	2	3	3	2	2	3	3	2	2	3	2
c529	c529.a1	c529.a1.a1	AT5G39130.1	| Symbols: | RmlC-like cupins superfamily protein | chr5:15665638-15666413 REVERSE LENGTH=222	1	3	1	2	2	2	1	1	2	2	2	1	2	1	2	2	2	2	2
c532	c532.a1	c532.a1.a1	AT1G17100.1	| Symbols: | SOUL heme-binding family protein | chr1:5844766-5845539 FORWARD LENGTH=232	1	4	2	1	3	3	4	3	3	3	3	3	2	2	3	2	3	2	1
c533	c533.a1	c533.a1.a1	AT1G04690.1	| Symbols: KAB1, KV-BETA1 | potassium channel beta subunit 1 | chr1:1313662-1315420 FORWARD LENGTH=328	1	3	3	2	3	3	3	5	4	2	4	2	2	3	3	1	3	1	1
c534	c534.a1	c534.a1.a1	AT4G17170.1	| Symbols: AT-RAB2, ATRABB1C, ATRAB2A, RAB2A, RABB1C, ATRAB-B1B, RAB-B1B | RAB GTPase homolog B1C | chr4:9644908-9646220 REVERSE LENGTH=211	1	3	3	2	1	2	4	4	3	2	4	2	3	2	2	1	2	2	3
c535	c535.a1	c535.a1.a1	AT2G32730.1	| Symbols: | 26S proteasome regulatory complex, non-ATPase subcomplex, Rpn2/Psmd1 subunit | chr2:13880189-13885464 FORWARD LENGTH=1004	1	4	4	3	5	0	2	4	3	5	2	0	3	1	0	2	2	1	6
c535	c535.a2	c535.a2.a1	AT1G04810.1	| Symbols: | 26S proteasome regulatory complex, non-ATPase subcomplex, Rpn2/Psmd1 subunit | chr1:1350304-1355261 FORWARD LENGTH=1001	1	2	2	2	4	0	1	3	2	3	2	1	2	0	1	2	2	0	4
c536	c536.a1	c536.a1.a1	AT1G27950.1	| Symbols: LTPG1 | glycosylphosphatidylinositol-anchored lipid protein transfer 1 | chr1:9740740-9741991 FORWARD LENGTH=193	1	3	4	2	4	0	5	8	6	6	0	0	0	3	3	0	3	2	2
c537	c537.a2	c537.a2.a1	AT5G47930.1	| Symbols: | Zinc-binding ribosomal protein family protein | chr5:19406423-19407329 REVERSE LENGTH=84	1	0	2	0	0	0	1	1	1	1	1	1	1	2	2	1	1	1	0
c538	c538.a1	c538.a1.a1	AT1G09620.1	| Symbols: | ATP binding;leucine-tRNA ligases;aminoacyl-tRNA ligases;nucleotide binding;ATP binding;aminoacyl-tRNA ligases | chr1:3113077-3116455 REVERSE LENGTH=1091	1	2	5	4	7	1	3	3	5	5	1	1	0	2	2	0	1	1	5
c539	c539.a1	c539.a1.a1	AT4G22670.1	| Symbols: AtHip1, HIP1, TPR11 | HSP70-interacting protein 1 | chr4:11918236-11920671 FORWARD LENGTH=441	1	3	3	2	2	2	4	2	2	2	4	2	3	2	3	2	3	4	3
c540	c540.a1	c540.a1.a1	AT4G24620.1	| Symbols: PGI1, PGI | phosphoglucose isomerase 1 | chr4:12708972-12712610 REVERSE LENGTH=613	1	5	5	2	2	3	3	4	2	4	4	4	2	1	2	0	1	2	1
c541	c541.a2	c541.a2.a1	AT1G77490.1	| Symbols: TAPX | thylakoidal ascorbate peroxidase | chr1:29117688-29120046 FORWARD LENGTH=426	1	3	2	0	1	1	1	1	1	1	0	0	0	0	0	0	1	1	0
c542	c542.a1	c542.a1.a1	AT1G59900.1	| Symbols: AT-E1 ALPHA, E1 ALPHA | pyruvate dehydrogenase complex E1 alpha subunit | chr1:22051368-22053660 FORWARD LENGTH=389	1	3	2	1	3	1	3	3	3	3	1	1	0	2	0	0	2	1	1
c542	c542.a2	c542.a2.a1	AT1G24180.1	| Symbols: IAR4 | Thiamin diphosphate-binding fold (THDP-binding) superfamily protein | chr1:8560777-8563382 REVERSE LENGTH=393	1	1	1	1	1	1	2	1	1	3	1	0	1	2	1	0	2	2	2
c543	c543.a1	c543.a1.a1	AT5G62530.1	| Symbols: ALDH12A1, ATP5CDH, P5CDH | aldehyde dehydrogenase 12A1 | chr5:25099768-25103159 REVERSE LENGTH=556	1	4	4	2	3	2	2	4	2	1	2	3	4	3	2	2	1	2	1
c544	c544.a1	c544.a1.a1	AT1G74020.1	| Symbols: SS2 | strictosidine synthase 2 | chr1:27835289-27837277 REVERSE LENGTH=335	1	3	2	3	2	2	2	3	3	4	3	3	3	3	2	2	2	3	2
c545	c545.a1	c545.a1.a1	AT4G37000.1	| Symbols: ACD2, ATRCCR | accelerated cell death 2 (ACD2) | chr4:17442627-17443762 FORWARD LENGTH=319	1	3	3	3	3	2	4	3	4	2	3	4	3	2	2	1	4	2	0
c546	c546.a1	c546.a1.a1	AT5G38470.1	| Symbols: RAD23D | Rad23 UV excision repair protein family | chr5:15404720-15407500 FORWARD LENGTH=378	1	2	2	3	3	3	3	4	4	4	3	2	3	1	2	2	3	1	3
c547	c547.a1	c547.a1.a1	AT1G17260.1	| Symbols: AHA10 | autoinhibited H(+)-ATPase isoform 10 | chr1:5904058-5908898 FORWARD LENGTH=947	1	2	3	1	3	2	2	2	2	2	2	2	1	0	2	0	2	1	1
c547	c547.a2	c547.a2.a1	AT2G18960.1	| Symbols: AHA1, PMA, OST2, HA1 | H(+)-ATPase 1 | chr2:8221858-8227268 FORWARD LENGTH=949	1	1	1	0	2	0	1	4	4	4	1	0	0	0	0	0	0	1	0
c549	c549.a1	c549.a1.a1	AT5G05480.1	| Symbols: | Peptide-N4-(N-acetyl-beta-glucosaminyl)asparagine amidase A protein | chr5:1622338-1624164 REVERSE LENGTH=608	1	3	2	2	3	3	3	3	3	3	2	3	3	2	2	2	3	2	2
c550	c550.a1	c550.a1.a1	AT1G09010.1	| Symbols: | glycoside hydrolase family 2 protein | chr1:2895259-2899287 REVERSE LENGTH=944	1	3	3	4	4	2	4	4	4	4	3	3	0	0	2	0	4	2	3
c551	c551.a1	c551.a1.a1	AT3G44110.1	| Symbols: ATJ3, ATJ | DNAJ homologue 3 | chr3:15869115-15871059 REVERSE LENGTH=420	1	2	2	2	3	4	2	5	3	2	3	1	2	3	2	1	3	3	5
c552	c552.a1	c552.a1.a1	AT1G01620.1	| Symbols: PIP1C, TMP-B, PIP1;3 | plasma membrane intrinsic protein 1C | chr1:225986-227176 REVERSE LENGTH=286	1	1	2	4	1	0	4	2	2	2	5	2	1	2	2	1	3	2	2
c553	c553.a1	c553.a1.a1	AT1G19140.1	| Symbols: | FUNCTIONS IN: molecular_function unknown; INVOLVED IN: ubiquinone biosynthetic process; LOCATED IN: mitochondrion; EXPRESSED IN: 24 plant structures; EXPRESSED DURING: 15 growth stages; CONTAINS InterPro DOMAIN/s: COQ9 (InterPro:IPR013718), Ubiquinone biosynthesis protein COQ9 (InterPro:IPR012762); Has 748 Blast hits to 748 proteins in 260 species: Archae - 0; Bacteria - 218; Metazoa…	1	2	2	2	2	3	3	2	3	3	3	3	3	1	3	4	2	3	2
c554	c554.a1	c554.a1.a1	AT5G54430.1	| Symbols: ATPHOS32, PHOS32 | Adenine nucleotide alpha hydrolases-like superfamily protein | chr5:22097563-22099693 REVERSE LENGTH=242	1	3	3	3	5	3	2	2	2	1	4	2	2	3	3	2	4	3	1
c555	c555.a1	c555.a1.a1	AT2G32920.1	| Symbols: ATPDIL2-3, PDI9, ATPDI9, PDIL2-3 | PDI-like 2-3 | chr2:13962502-13965406 REVERSE LENGTH=440	1	4	3	2	2	3	2	3	1	4	3	2	3	2	2	1	1	2	3
c556	c556.a1	c556.a1.a1	AT1G75280.1	| Symbols: | NmrA-like negative transcriptional regulator family protein | chr1:28252030-28253355 FORWARD LENGTH=310	1	4	4	4	4	4	2	2	3	2	2	2	2	1	1	2	1	3	2
c558	c558.a1	c558.a1.a1	AT1G06290.1	| Symbols: ACX3, ATACX3 | acyl-CoA oxidase 3 | chr1:1922423-1926002 FORWARD LENGTH=675	1	4	2	1	3	3	2	6	4	2	2	2	1	2	3	2	3	3	1
c559	c559.a1	c559.a1.a1	AT5G17770.1	| Symbols: ATCBR, CBR1, CBR | NADH:cytochrome B5 reductase 1 | chr5:5864543-5866495 REVERSE LENGTH=281	1	4	4	2	4	2	2	3	1	1	6	1	3	3	3	1	2	1	4
c562	c562.a1	c562.a1.a1	AT3G54470.1	| Symbols: | uridine 5'-monophosphate synthase / UMP synthase (PYRE-F) (UMPS) | chr3:20168285-20170245 REVERSE LENGTH=476	1	2	3	2	3	1	4	3	3	3	1	1	2	2	2	2	4	2	4
c563	c563.a1	c563.a1.a1	AT3G44100.1	| Symbols: | MD-2-related lipid recognition domain-containing protein | chr3:15866162-15867273 REVERSE LENGTH=152	1	3	2	2	3	3	3	3	1	4	1	2	2	2	3	3	2	3	4
c564	c564.a1	c564.a1.a1	AT5G04885.1	| Symbols: | Glycosyl hydrolase family protein | chr5:1423369-1426628 FORWARD LENGTH=665	1	3	1	3	1	2	4	2	3	6	2	3	3	1	3	0	1	2	2
c565	c565.a1	c565.a1.a1	AT3G11710.1	| Symbols: ATKRS-1 | lysyl-tRNA synthetase 1 | chr3:3702359-3705613 REVERSE LENGTH=626	1	5	2	1	2	3	2	2	1	3	4	2	1	3	3	1	3	4	2
c566	c566.a1	c566.a1.a1	AT2G21720.1	| Symbols: | Plant protein of unknown function (DUF639) | chr2:9273696-9276802 FORWARD LENGTH=734	1	4	3	2	4	2	5	3	2	5	2	2	1	2	3	1	2	2	0
c567	c567.a1	c567.a1.a1	AT4G37550.1	| Symbols: | Acetamidase/Formamidase family protein | chr4:17643684-17645729 FORWARD LENGTH=452	1	2	3	2	5	3	2	3	3	3	1	1	2	3	3	2	2	2	3
c568	c568.a1	c568.a1.a1	AT4G29840.1	| Symbols: MTO2, TS | Pyridoxal-5'-phosphate-dependent enzyme family protein | chr4:14599434-14601014 REVERSE LENGTH=526	1	3	1	1	2	3	2	4	5	2	3	1	3	3	2	2	4	2	2
c569	c569.a1	c569.a1.a1	AT2G47770.1	| Symbols: ATTSPO, TSPO | TSPO(outer membrane tryptophan-rich sensory protein)-related | chr2:19568701-19569291 FORWARD LENGTH=196	1	3	2	3	3	2	3	2	3	2	3	3	3	3	3	1	2	2	2
c571	c571.a1	c571.a1.a1	AT3G23490.1	| Symbols: CYN | cyanase | chr3:8423238-8424415 REVERSE LENGTH=168	1	2	2	1	2	3	2	2	2	2	3	3	3	4	2	1	4	3	2
c572	c572.a1	c572.a1.a1	AT3G48890.1	| Symbols: ATMP2, ATMAPR3, MSBP2, MAPR3 | membrane-associated progesterone binding protein 3 | chr3:18129669-18131353 FORWARD LENGTH=233	1	2	2	2	2	0	2	1	1	2	2	2	2	2	2	0	2	2	1
c572	c572.a2	c572.a2.a1	AT5G52240.1	| Symbols: MSBP1, ATMP1, AtMAPR5 | membrane steroid binding protein 1 | chr5:21213121-21214557 FORWARD LENGTH=220	1	2	3	2	3	1	2	1	2	2	2	1	2	0	2	0	1	0	1
c574	c574.a1	c574.a1.a1	AT5G24400.1	| Symbols: EMB2024, PGL3 | NagB/RpiA/CoA transferase-like superfamily protein | chr5:8330532-8331784 REVERSE LENGTH=325	1	4	2	3	3	3	3	2	1	3	3	2	2	2	3	0	3	3	2
c575	c575.a1	c575.a1.a1	AT5G63030.1	| Symbols: | Thioredoxin superfamily protein | chr5:25286352-25287517 FORWARD LENGTH=125	1	3	5	3	5	2	2	2	2	2	2	2	3	1	2	2	1	3	2
c576	c576.a1	c576.a1.a1	AT3G53990.1	| Symbols: | Adenine nucleotide alpha hydrolases-like superfamily protein | chr3:19989658-19991019 REVERSE LENGTH=160	1	3	2	4	3	2	3	4	2	3	3	2	2	2	2	1	2	2	4
c577	c577.a1	c577.a1.a1	AT2G26740.1	| Symbols: ATSEH, SEH | soluble epoxide hydrolase | chr2:11393148-11394257 REVERSE LENGTH=321	1	2	2	2	1	3	2	3	2	2	3	2	3	3	3	2	2	3	3
c578	c578.a1	c578.a1.a1	AT4G03050.2	| Symbols: AOP3 | 2-oxoglutarate (2OG) and Fe(II)-dependent oxygenase superfamily protein | chr4:1344332-1346127 FORWARD LENGTH=361	1	5	6	5	3	2	2	2	2	2	3	3	2	2	1	3	1	0	3
c579	c579.a1	c579.a1.a1	AT2G21410.1	| Symbols: VHA-A2 | vacuolar proton ATPase A2 | chr2:9162703-9168141 FORWARD LENGTH=821	1	2	0	2	2	2	1	1	1	1	2	2	2	2	2	2	2	2	1
c579	c579.a2	c579.a2.a1	AT4G39080.1	| Symbols: VHA-A3 | vacuolar proton ATPase A3 | chr4:18209513-18214752 FORWARD LENGTH=821	1	3	1	1	3	1	0	2	1	1	2	2	1	2	2	2	1	1	1
c580	c580.a1	c580.a1.a1	AT5G66420.2	| Symbols: | LOCATED IN: cellular_component unknown; EXPRESSED IN: 23 plant structures; EXPRESSED DURING: 13 growth stages; CONTAINS InterPro DOMAIN/s: Uncharacterised conserved protein UCP033271 (InterPro:IPR008322), TIM-barrel signal transduction protein, predicted (InterPro:IPR009215); Has 1232 Blast hits to 1230 proteins in 311 species: Archae - 18; Bacteria - 959; Metazoa - 1; Fungi - 84; Pl…	1	4	3	3	5	1	3	2	5	3	2	1	3	0	1	0	2	0	3
c582	c582.a1	c582.a1.a1	AT1G12064.1	| Symbols: | unknown protein; LOCATED IN: endomembrane system; Has 35333 Blast hits to 34131 proteins in 2444 species: Archae - 798; Bacteria - 22429; Metazoa - 974; Fungi - 991; Plants - 531; Viruses - 0; Other Eukaryotes - 9610 (source: NCBI BLink). | chr1:4077705-4078034 REVERSE LENGTH=109	1	0	2	3	1	3	1	4	4	3	2	1	1	2	2	1	2	4	4
c583	c583.a1	c583.a1.a1	AT4G38810.2	| Symbols: | Calcium-binding EF-hand family protein | chr4:18115607-18118860 REVERSE LENGTH=375	1	4	4	4	4	3	1	4	2	5	1	1	3	1	0	1	1	1	5
c584	c584.a1	c584.a1.a1	AT1G29250.1	| Symbols: | Alba DNA/RNA-binding protein | chr1:10223461-10224592 REVERSE LENGTH=130	1	3	3	0	3	2	3	4	3	3	2	2	2	2	3	2	3	2	3
c586	c586.a1	c586.a1.a1	AT3G50980.1	| Symbols: XERO1 | dehydrin xero 1 | chr3:18942034-18942721 FORWARD LENGTH=128	1	3	3	3	3	3	2	3	3	2	3	2	2	1	2	2	2	2	2
c587	c587.a1	c587.a1.a1	AT1G71950.1	| Symbols: | Proteinase inhibitor, propeptide | chr1:27080453-27081573 REVERSE LENGTH=136	1	1	3	2	2	2	2	3	4	2	4	2	2	1	3	2	3	2	2
c589	c589.a1	c589.a1.a1	AT2G43710.1	| Symbols: SSI2, FAB2 | Plant stearoyl-acyl-carrier-protein desaturase family protein | chr2:18120107-18122495 FORWARD LENGTH=401	1	4	4	4	3	2	2	3	3	3	4	1	3	0	1	1	2	1	2
c590	c590.a1	c590.a1.a1	AT2G34040.1	| Symbols: | Apoptosis inhibitory protein 5 (API5) | chr2:14377957-14382246 REVERSE LENGTH=553	1	3	3	2	4	3	3	1	3	3	2	1	2	2	3	1	3	3	1
c591	c591.a1	c591.a1.a1	AT5G09900.1	| Symbols: EMB2107, RPN5A, MSA | 26S proteasome regulatory subunit, putative (RPN5) | chr5:3089462-3092434 REVERSE LENGTH=442	1	2	2	1	2	2	4	2	2	3	2	2	2	2	3	2	3	2	2
c592	c592.a1	c592.a1.a1	AT3G17020.1	| Symbols: | Adenine nucleotide alpha hydrolases-like superfamily protein | chr3:5802728-5804063 REVERSE LENGTH=163	1	2	4	2	4	1	2	3	3	2	3	3	1	2	2	1	2	3	1
c593	c593.a1	c593.a1.a1	AT3G17770.1	| Symbols: | Dihydroxyacetone kinase | chr3:6081973-6085957 REVERSE LENGTH=595	1	2	2	2	2	4	2	3	2	1	3	2	3	3	2	1	2	3	2
c595	c595.a1	c595.a1.a1	AT5G59310.1	| Symbols: LTP4 | lipid transfer protein 4 | chr5:23925296-23925772 REVERSE LENGTH=112	1	2	2	3	2	3	2	2	2	1	3	3	3	2	3	1	2	2	2
c597	c597.a1	c597.a1.a1	AT4G13200.1	| Symbols: | unknown protein; FUNCTIONS IN: molecular_function unknown; INVOLVED IN: biological_process unknown; LOCATED IN: thylakoid, chloroplast thylakoid membrane, chloroplast, plastoglobule; EXPRESSED IN: 22 plant structures; EXPRESSED DURING: 13 growth stages; Has 97 Blast hits to 97 proteins in 46 species: Archae - 0; Bacteria - 65; Metazoa - 2; Fungi - 0; Plants - 28; Viruses - 0; Other E…	1	1	2	3	3	3	1	3	2	2	3	3	1	2	3	2	2	3	2
c598	c598.a1	c598.a1.a1	AT1G07080.1	| Symbols: | Thioredoxin superfamily protein | chr1:2170069-2171861 FORWARD LENGTH=265	1	4	2	1	2	2	3	5	3	2	2	2	1	3	2	2	2	2	2
c599	c599.a1	c599.a1.a1	AT4G29120.1	| Symbols: | 6-phosphogluconate dehydrogenase family protein | chr4:14350861-14351865 FORWARD LENGTH=334	1	3	2	4	2	4	2	2	2	1	2	3	2	2	3	1	3	2	2
c600	c600.a1	c600.a1.a1	AT2G19760.1	| Symbols: PFN1, PRF1 | profilin 1 | chr2:8517074-8518067 REVERSE LENGTH=131	1	2	2	1	3	2	3	3	3	3	2	3	2	2	2	0	2	3	2
c601	c601.a1	c601.a1.a1	AT2G29450.1	| Symbols: ATGSTU5, ATGSTU1, AT103-1A, GSTU5 | glutathione S-transferase tau 5 | chr2:12624774-12625566 REVERSE LENGTH=224	1	2	3	5	2	3	2	3	3	3	2	2	2	2	2	2	2	2	2
c602	c602.a1	c602.a1.a1	AT1G12310.1	| Symbols: | Calcium-binding EF-hand family protein | chr1:4187500-4187946 REVERSE LENGTH=148	1	0	1	2	3	2	1	4	2	1	3	2	2	1	2	0	3	3	1
c602	c602.a2	c602.a2.a1	AT1G62820.1	| Symbols: | Calcium-binding EF-hand family protein | chr1:23263822-23264268 REVERSE LENGTH=148	1	1	3	2	1	1	1	4	1	1	1	1	1	0	1	0	1	1	1
c603	c603.a1	c603.a1.a1	AT1G09430.1	| Symbols: ACLA-3 | ATP-citrate lyase A-3 | chr1:3042135-3044978 FORWARD LENGTH=424	1	3	2	2	1	2	2	0	2	4	3	2	2	1	1	2	3	1	0
c604	c604.a1	c604.a1.a1	AT1G04560.1	| Symbols: | AWPM-19-like family protein | chr1:1245070-1245888 FORWARD LENGTH=186	1	2	5	3	4	2	0	3	4	0	4	1	3	1	1	0	3	0	2
c605	c605.a1	c605.a1.a1	AT1G75950.1	| Symbols: SKP1, ASK1, ATSKP1, SKP1A, UIP1 | S phase kinase-associated protein 1 | chr1:28516715-28517454 FORWARD LENGTH=160	1	3	1	1	4	3	2	3	3	3	2	2	2	2	1	2	2	3	2
c607	c607.a1	c607.a1.a1	AT2G21870.1	| Symbols: MGP1 | copper ion binding;cobalt ion binding;zinc ion binding | chr2:9320456-9322618 REVERSE LENGTH=240	1	2	0	4	2	0	1	2	2	4	3	2	3	2	2	3	3	2	3
c608	c608.a1	c608.a1.a1	AT5G49650.1	| Symbols: XK-2, XK2 | xylulose kinase-2 | chr5:20152898-20155574 FORWARD LENGTH=558	1	2	2	2	1	1	1	1	2	1	3	5	2	2	2	2	3	5	2
c609	c609.a1	c609.a1.a1	AT1G30360.1	| Symbols: ERD4 | Early-responsive to dehydration stress protein (ERD4) | chr1:10715892-10718799 FORWARD LENGTH=724	1	4	1	2	0	1	2	3	2	3	3	1	4	4	2	0	3	2	2
c610	c610.a1	c610.a1.a1	AT1G53070.1	| Symbols: | Legume lectin family protein | chr1:19778371-19779189 FORWARD LENGTH=272	1	2	2	1	4	3	2	2	4	2	2	1	1	3	4	0	3	2	1
c611	c611.a1	c611.a1.a1	AT5G14040.1	| Symbols: PHT3;1 | phosphate transporter 3;1 | chr5:4531059-4532965 REVERSE LENGTH=375	1	2	4	1	2	4	2	1	4	3	3	1	1	3	2	1	2	3	1
c612	c612.a1	c612.a1.a1	AT1G50480.1	| Symbols: THFS | 10-formyltetrahydrofolate synthetase | chr1:18702064-18704687 FORWARD LENGTH=634	1	2	2	1	1	4	3	4	1	3	0	3	2	4	2	2	2	4	2
c613	c613.a1	c613.a1.a1	AT4G09670.1	| Symbols: | Oxidoreductase family protein | chr4:6107382-6109049 REVERSE LENGTH=362	1	2	2	2	4	2	2	4	3	4	2	2	1	1	2	1	2	3	1
c614	c614.a1	c614.a1.a1	AT1G43670.1	| Symbols: | Inositol monophosphatase family protein | chr1:16468184-16470347 FORWARD LENGTH=341	1	2	2	1	4	3	2	4	3	2	3	1	1	3	2	1	3	2	1
c615	c615.a1	c615.a1.a1	AT3G09500.1	| Symbols: | Ribosomal L29 family protein | chr3:2917047-2917895 FORWARD LENGTH=123	1	2	0	0	1	1	1	5	3	2	1	0	0	1	1	1	1	2	4
c616	c616.a1	c616.a1.a1	AT4G15390.1	| Symbols: | HXXXD-type acyl-transferase family protein | chr4:8792941-8794281 REVERSE LENGTH=446	1	2	2	2	2	4	2	4	2	2	3	2	1	3	2	2	2	3	1
c617	c617.a1	c617.a1.a1	AT5G46230.1	| Symbols: | Protein of unknown function, DUF538 | chr5:18742593-18743024 REVERSE LENGTH=143	1	3	3	3	3	2	2	3	3	3	2	1	2	2	2	1	2	2	1
c618	c618.a1	c618.a1.a1	AT3G25220.1	| Symbols: FKBP15-1 | FK506-binding protein 15 kD-1 | chr3:9182691-9184463 FORWARD LENGTH=153	1	2	2	2	2	1	3	3	2	3	3	2	1	2	2	1	2	2	1
c618	c618.a2	c618.a2.a1	AT5G48580.1	| Symbols: FKBP15-2 | FK506- and rapamycin-binding protein 15 kD-2 | chr5:19696156-19697304 REVERSE LENGTH=163	1	2	1	1	1	1	2	3	2	2	2	2	1	2	3	1	2	2	1
c619	c619.a1	c619.a1.a1	AT1G54050.1	| Symbols: | HSP20-like chaperones superfamily protein | chr1:20179558-20180122 REVERSE LENGTH=155	1	1	2	2	3	3	3	0	3	5	4	2	2	1	3	1	2	2	1
c620	c620.a1	c620.a1.a1	AT3G28940.1	| Symbols: | AIG2-like (avirulence induced gene) family protein | chr3:10968324-10969311 REVERSE LENGTH=169	1	4	3	2	3	2	3	5	2	2	3	2	2	0	2	0	0	3	2
c622	c622.a1	c622.a1.a1	AT1G04170.1	| Symbols: EIF2 GAMMA | eukaryotic translation initiation factor 2 gamma subunit | chr1:1097423-1099702 FORWARD LENGTH=465	1	2	2	2	1	3	2	4	3	3	2	3	0	2	2	0	3	3	2
c623	c623.a1	c623.a1.a1	AT1G53280.1	| Symbols: | Class I glutamine amidotransferase-like superfamily protein | chr1:19864942-19867341 REVERSE LENGTH=438	1	2	2	2	4	1	2	2	3	3	2	2	2	2	2	2	1	1	1
c624	c624.a1	c624.a1.a1	AT5G62740.1	| Symbols: HIR1, ATHIR1 | SPFH/Band 7/PHB domain-containing membrane-associated protein family | chr5:25201320-25202535 FORWARD LENGTH=286	1	2	1	2	1	1	3	3	1	2	1	2	2	1	0	1	1	0	2
c625	c625.a1	c625.a1.a1	AT4G39660.1	| Symbols: AGT2 | alanine:glyoxylate aminotransferase 2 | chr4:18406797-18409262 FORWARD LENGTH=476	1	2	1	1	2	3	1	3	3	1	1	3	2	1	4	2	4	4	1
c626	c626.a1	c626.a1.a1	AT1G12780.1	| Symbols: UGE1, ATUGE1 | UDP-D-glucose/UDP-D-galactose 4-epimerase 1 | chr1:4356124-4358120 REVERSE LENGTH=351	1	1	1	1	3	0	2	3	3	2	1	0	0	0	3	0	3	4	4
c626	c626.a2	c626.a2.a1	AT1G63180.1	| Symbols: UGE3 | UDP-D-glucose/UDP-D-galactose 4-epimerase 3 | chr1:23427559-23429384 REVERSE LENGTH=351	1	1	1	1	2	0	1	3	2	1	1	0	0	0	2	0	2	4	3
c626	c626.a3	c626.a3.a1	AT4G10960.1	| Symbols: UGE5 | UDP-D-glucose/UDP-D-galactose 4-epimerase 5 | chr4:6716083-6718472 REVERSE LENGTH=351	1	1	1	1	1	0	1	1	1	1	0	0	0	0	0	0	0	1	2
c627	c627.a1	c627.a1.a1	AT3G28715.1	| Symbols: | ATPase, V0/A0 complex, subunit C/D | chr3:10778025-10780350 FORWARD LENGTH=351	1	3	3	2	3	1	4	3	3	3	2	1	2	2	2	1	1	2	2
c629	c629.a1	c629.a1.a1	AT3G20630.1	| Symbols: UBP14, TTN6, ATUBP14, PER1 | ubiquitin-specific protease 14 | chr3:7203001-7208340 REVERSE LENGTH=797	1	4	3	3	1	3	2	1	2	2	3	2	1	2	2	1	2	2	1
c630	c630.a1	c630.a1.a1	AT2G35605.1	| Symbols: | SWIB/MDM2 domain superfamily protein | chr2:14946161-14947027 FORWARD LENGTH=109	1	2	1	1	3	2	2	4	2	3	2	2	1	3	3	2	2	2	3
c631	c631.a1	c631.a1.a1	AT5G05780.1	| Symbols: RPN8A, AE3, ATHMOV34 | RP non-ATPase subunit 8A | chr5:1735862-1738176 FORWARD LENGTH=308	1	3	0	0	3	3	2	4	3	3	2	1	1	2	3	1	2	2	3
c632	c632.a1	c632.a1.a1	AT1G51710.1	| Symbols: UBP6, ATUBP6 | ubiquitin-specific protease 6 | chr1:19175805-19179894 REVERSE LENGTH=482	1	4	4	3	3	3	0	4	0	5	3	2	1	3	0	0	2	1	3
c633	c633.a1	c633.a1.a1	AT2G22420.1	| Symbols: | Peroxidase superfamily protein | chr2:9513341-9514484 FORWARD LENGTH=329	1	3	5	1	3	3	2	2	3	2	3	2	1	2	1	1	2	1	1
c635	c635.a1	c635.a1.a1	AT3G02760.1	| Symbols: | Class II aaRS and biotin synthetases superfamily protein | chr3:597588-600650 REVERSE LENGTH=883	1	2	2	1	2	3	1	3	3	3	1	3	2	1	0	1	2	2	2
c637	c637.a1	c637.a1.a1	AT4G37050.1	| Symbols: PLP4, PLA V, AtPLAIVC | PATATIN-like protein 4 | chr4:17457261-17459642 REVERSE LENGTH=428	1	3	3	3	4	2	1	4	1	4	1	2	2	3	1	1	1	1	2
c639	c639.a1	c639.a1.a1	AT3G52230.1	| Symbols: | unknown protein; FUNCTIONS IN: molecular_function unknown; INVOLVED IN: biological_process unknown; LOCATED IN: chloroplast outer membrane, chloroplast thylakoid membrane, chloroplast, chloroplast envelope; EXPRESSED IN: 24 plant structures; EXPRESSED DURING: 13 growth stages; Has 29 Blast hits to 29 proteins in 12 species: Archae - 0; Bacteria - 0; Metazoa - 3; Fungi - 0; Plants - 2…	1	3	3	2	3	1	2	3	3	2	2	2	2	2	1	0	2	1	3
c641	c641.a1	c641.a1.a1	AT5G65020.1	| Symbols: ANNAT2 | annexin 2 | chr5:25973915-25975554 FORWARD LENGTH=317	1	2	1	3	1	1	3	2	1	1	3	3	2	2	2	1	3	2	2
c643	c643.a1	c643.a1.a1	AT2G02850.1	| Symbols: ARPN | plantacyanin | chr2:826630-827720 REVERSE LENGTH=129	1	2	2	2	2	2	2	3	2	3	2	2	2	2	2	2	2	2	1
c644	c644.a1	c644.a1.a1	AT5G26830.1	| Symbols: | Threonyl-tRNA synthetase | chr5:9437351-9441568 FORWARD LENGTH=709	1	3	1	1	2	2	3	2	2	3	2	2	2	2	2	1	3	2	1
c645	c645.a1	c645.a1.a1	AT1G10840.1	| Symbols: TIF3H1 | translation initiation factor 3 subunit H1 | chr1:3607885-3610299 REVERSE LENGTH=337	1	1	2	2	2	2	3	3	2	2	2	2	1	2	2	2	2	2	1
c646	c646.a1	c646.a1.a1	AT3G16110.1	| Symbols: ATPDIL1-6, ATPDI4, PDI4, PDIL1-6 | PDI-like 1-6 | chr3:5460955-5463666 REVERSE LENGTH=534	1	1	2	1	3	2	1	4	3	2	3	2	2	2	2	1	3	2	1
c647	c647.a1	c647.a1.a1	AT4G27530.1	| Symbols: | unknown protein; BEST Arabidopsis thaliana protein match is: unknown protein (TAIR:AT5G53895.1); Has 14 Blast hits to 14 proteins in 3 species: Archae - 0; Bacteria - 0; Metazoa - 0; Fungi - 0; Plants - 14; Viruses - 0; Other Eukaryotes - 0 (source: NCBI BLink). | chr4:13752640-13753122 FORWARD LENGTH=130	1	2	2	1	3	2	2	3	3	2	2	2	1	1	2	1	2	2	2
c648	c648.a2	c648.a2.a1	AT2G17390.1	| Symbols: AKR2B | ankyrin repeat-containing 2B | chr2:7555870-7557743 FORWARD LENGTH=344	1	2	2	2	1	1	1	3	2	2	1	1	1	1	1	1	2	2	1
c649	c649.a1	c649.a1.a1	AT5G21990.1	| Symbols: TPR7 | Tetratricopeptide repeat (TPR)-like superfamily protein | chr5:7273395-7276318 FORWARD LENGTH=554	1	3	3	2	3	2	2	2	2	3	3	1	2	0	1	1	1	1	1
c650	c650.a1	c650.a1.a1	AT5G25900.1	| Symbols: GA3, CYP701A3, ATKO1 | GA requiring 3 | chr5:9036073-9038278 FORWARD LENGTH=509	1	3	3	2	2	1	0	3	3	3	2	1	2	1	0	1	2	0	3
c651	c651.a1	c651.a1.a1	AT5G54500.1	| Symbols: FQR1 | flavodoxin-like quinone reductase 1 | chr5:22124674-22126256 FORWARD LENGTH=204	1	2	3	2	2	3	1	2	2	2	2	2	1	2	1	2	3	2	2
c652	c652.a1	c652.a1.a1	AT2G21060.1	| Symbols: ATGRP2B, ATCSP4, GRP2B | glycine-rich protein 2B | chr2:9036983-9037588 REVERSE LENGTH=201	1	1	1	2	2	2	2	2	2	3	3	2	2	2	2	2	2	2	2
c653	c653.a1	c653.a1.a1	AT1G65880.1	| Symbols: BZO1 | benzoyloxyglucosinolate 1 | chr1:24508633-24510737 REVERSE LENGTH=580	1	4	4	3	1	1	2	3	2	3	2	2	3	1	1	0	3	1	2
c654	c654.a1	c654.a1.a1	AT2G24580.1	| Symbols: | FAD-dependent oxidoreductase family protein | chr2:10444928-10446178 REVERSE LENGTH=416	1	4	3	1	3	2	2	3	3	3	2	1	2	1	1	1	1	1	2
c655	c655.a1	c655.a1.a1	AT1G21720.1	| Symbols: PBC1 | proteasome beta subunit C1 | chr1:7626394-7628070 FORWARD LENGTH=204	1	3	3	2	3	1	2	4	3	2	3	1	0	2	2	2	2	2	3
c656	c656.a1	c656.a1.a1	AT2G37220.1	| Symbols: | RNA-binding (RRM/RBD/RNP motifs) family protein | chr2:15634980-15636331 REVERSE LENGTH=289	1	2	2	2	2	2	2	2	2	3	2	3	1	2	2	0	2	3	2
c657	c657.a1	c657.a1.a1	AT5G55160.1	| Symbols: SUM2, SUMO 2, SUMO2, ATSUMO2 | small ubiquitin-like modifier 2 | chr5:22383747-22384772 REVERSE LENGTH=103	1	2	3	0	3	2	2	4	4	3	3	1	1	1	1	0	2	2	1
c658	c658.a1	c658.a1.a1	AT1G16850.1	| Symbols: | unknown protein; FUNCTIONS IN: molecular_function unknown; INVOLVED IN: response to salt stress; LOCATED IN: endomembrane system; EXPRESSED IN: leaf apex, leaf whorl, male gametophyte, flower, leaf; EXPRESSED DURING: LP.06 six leaves visible, LP.04 four leaves visible, LP.10 ten leaves visible, petal differentiation and expansion stage, LP.08 eight leaves visible; BEST Arabidopsis th…	1	4	3	2	1	2	1	3	2	2	3	2	3	0	2	1	1	2	0
c659	c659.a1	c659.a1.a1	AT5G46070.1	| Symbols: | Guanylate-binding family protein | chr5:18683468-18688397 FORWARD LENGTH=1082	1	2	3	1	2	1	3	5	5	3	2	0	3	0	2	0	1	1	2
c660	c660.a1	c660.a1.a1	AT5G38530.1	| Symbols: TSBtype2 | tryptophan synthase beta type 2 | chr5:15424097-15426294 FORWARD LENGTH=506	1	3	3	2	2	1	3	3	2	3	1	1	2	1	2	1	1	1	2
c661	c661.a2	c661.a2.a1	AT1G80230.1	| Symbols: | Rubredoxin-like superfamily protein | chr1:30169784-30170999 REVERSE LENGTH=171	1	1	1	1	2	1	0	2	1	2	1	1	0	1	1	0	1	1	1
c662	c662.a1	c662.a1.a1	AT2G23350.1	| Symbols: PAB4, PABP4 | poly(A) binding protein 4 | chr2:9943209-9946041 FORWARD LENGTH=662	1	1	2	4	3	3	1	2	1	4	2	1	2	1	2	1	0	2	2
c663	c663.a1	c663.a1.a1	AT4G01050.1	| Symbols: TROL | thylakoid rhodanese-like | chr4:455874-458175 FORWARD LENGTH=466	1	4	3	3	3	1	2	3	2	2	4	1	1	0	2	1	1	1	1
c664	c664.a1	c664.a1.a1	AT2G02390.1	| Symbols: ATGSTZ1, GST18, GSTZ1 | glutathione S-transferase zeta 1 | chr2:629015-630955 FORWARD LENGTH=221	1	3	3	0	3	3	2	2	3	2	3	1	0	0	4	0	4	3	1
c665	c665.a1	c665.a1.a1	AT2G45510.1	| Symbols: CYP704A2 | cytochrome P450, family 704, subfamily A, polypeptide 2 | chr2:18753085-18754944 FORWARD LENGTH=511	1	4	3	0	2	1	3	1	2	2	2	1	1	1	3	1	1	2	2
c667	c667.a1	c667.a1.a1	AT3G04790.1	| Symbols: | Ribose 5-phosphate isomerase, type A protein | chr3:1313365-1314195 FORWARD LENGTH=276	1	3	3	2	2	2	3	2	2	2	2	2	2	1	2	0	2	2	2
c668	c668.a1	c668.a1.a1	AT5G11680.1	| Symbols: | FUNCTIONS IN: molecular_function unknown; INVOLVED IN: biological_process unknown; LOCATED IN: cytosol, plasma membrane; EXPRESSED IN: 26 plant structures; EXPRESSED DURING: 15 growth stages; CONTAINS InterPro DOMAIN/s: WW-domain-binding protein (InterPro:IPR018826); Has 1807 Blast hits to 1807 proteins in 277 species: Archae - 0; Bacteria - 0; Metazoa - 736; Fungi - 347; Plants - 38…	1	4	3	2	2	1	2	4	3	2	3	0	2	1	2	0	2	1	2
c669	c669.a1	c669.a1.a1	AT4G05420.1	| Symbols: DDB1A | damaged DNA binding protein 1A | chr4:2746288-2752663 FORWARD LENGTH=1088	1	2	1	2	1	2	1	2	1	2	2	2	1	1	3	1	3	3	2
c669	c669.a2	c669.a2.a1	AT4G21100.1	| Symbols: DDB1B | damaged DNA binding protein 1B | chr4:11258916-11265309 REVERSE LENGTH=1088	1	1	0	1	0	1	0	3	1	0	1	1	1	0	1	0	2	1	0
c670	c670.a1	c670.a1.a1	AT3G23570.1	| Symbols: | alpha/beta-Hydrolases superfamily protein | chr3:8458052-8459608 REVERSE LENGTH=239	1	3	3	2	2	2	2	2	2	3	2	1	2	1	2	2	1	2	1
c672	c672.a1	c672.a1.a1	AT5G35660.1	| Symbols: | Glycine-rich protein family | chr5:13852609-13853717 REVERSE LENGTH=343	1	4	3	3	2	2	2	2	2	2	3	2	2	1	2	0	1	0	1
c677	c677.a1	c677.a1.a1	AT5G62490.1	| Symbols: ATHVA22B, HVA22B | HVA22 homologue B | chr5:25090206-25091345 FORWARD LENGTH=167	1	2	3	2	3	1	3	3	2	2	4	1	3	0	2	0	2	1	1
c678	c678.a1	c678.a1.a1	AT2G35490.1	| Symbols: | Plastid-lipid associated protein PAP / fibrillin family protein | chr2:14912309-14913797 REVERSE LENGTH=376	1	2	2	2	2	2	2	2	2	2	3	2	2	1	1	1	2	1	2
c680	c680.a1	c680.a1.a1	AT5G04590.1	| Symbols: SIR | sulfite reductase | chr5:1319404-1322298 FORWARD LENGTH=642	1	3	2	1	2	2	3	3	4	3	2	1	3	0	2	0	3	2	1
c681	c681.a1	c681.a1.a1	AT1G19320.1	| Symbols: | Pathogenesis-related thaumatin superfamily protein | chr1:6679327-6680178 FORWARD LENGTH=247	1	2	2	0	2	2	2	4	2	2	2	2	0	3	2	1	2	2	0
c682	c682.a1	c682.a1.a1	AT2G02100.1	| Symbols: LCR69, PDF2.2 | low-molecular-weight cysteine-rich 69 | chr2:528397-528885 FORWARD LENGTH=77	1	2	2	1	2	2	2	2	2	2	2	1	2	2	2	2	2	2	2
c683	c683.a1	c683.a1.a1	AT2G45140.1	| Symbols: PVA12 | plant VAP homolog 12 | chr2:18611029-18612971 FORWARD LENGTH=239	1	1	3	2	2	1	2	2	2	3	1	2	2	1	2	0	2	2	3
c684	c684.a1	c684.a1.a1	AT4G34490.1	| Symbols: ATCAP1, CAP 1, CAP1 | cyclase associated protein 1 | chr4:16484896-16487355 REVERSE LENGTH=476	1	3	2	1	1	2	3	0	1	1	1	3	2	3	1	2	2	1	1
c687	c687.a1	c687.a1.a1	AT4G03520.1	| Symbols: ATHM2 | Thioredoxin superfamily protein | chr4:1562585-1564055 REVERSE LENGTH=186	1	3	3	2	1	2	1	3	3	2	2	1	1	1	2	1	1	2	2
c689	c689.a1	c689.a1.a1	AT4G16210.1	| Symbols: ECHIA, E-COAH-2 | enoyl-CoA hydratase/isomerase A | chr4:9176864-9177978 REVERSE LENGTH=265	1	3	3	2	3	2	2	4	3	4	1	0	0	1	1	0	2	2	2
c690	c690.a1	c690.a1.a1	AT3G02780.1	| Symbols: IPP2, IPIAT1, IDI2 | isopentenyl pyrophosphate:dimethylallyl pyrophosphate isomerase 2 | chr3:602578-604648 REVERSE LENGTH=284	1	1	1	4	0	1	2	1	1	1	2	1	1	2	3	0	2	3	2
c690	c690.a2	c690.a2.a1	AT5G16440.1	| Symbols: IPP1 | isopentenyl diphosphate isomerase 1 | chr5:5371765-5373575 FORWARD LENGTH=291	1	1	1	3	0	1	1	1	0	0	1	2	1	3	3	0	1	3	1
c692	c692.a1	c692.a1.a1	AT5G58710.1	| Symbols: ROC7 | rotamase CYP 7 | chr5:23717840-23719495 FORWARD LENGTH=204	1	2	1	1	3	3	0	4	2	3	2	0	0	1	3	0	2	2	3
c695	c695.a1	c695.a1.a1	AT5G23250.1	| Symbols: | Succinyl-CoA ligase, alpha subunit | chr5:7830460-7832491 FORWARD LENGTH=341	1	3	2	1	3	1	2	3	2	2	1	1	1	2	2	1	0	1	0
c695	c695.a2	c695.a2.a1	AT5G08300.1	| Symbols: | Succinyl-CoA ligase, alpha subunit | chr5:2667579-2669672 FORWARD LENGTH=347	1	3	1	1	2	1	2	3	2	2	1	1	1	2	2	1	1	2	0
c697	c697.a1	c697.a1.a1	AT3G07680.1	| Symbols: | emp24/gp25L/p24 family/GOLD family protein | chr3:2455627-2456652 FORWARD LENGTH=208	1	3	2	2	2	2	2	5	2	2	2	1	3	0	2	0	3	1	2
c700	c700.a2	c700.a2.a1	AT5G66880.1	| Symbols: SNRK2-3, SNRK2.3, SRK2I | sucrose nonfermenting 1(SNF1)-related protein kinase 2.3 | chr5:26710697-26712732 FORWARD LENGTH=361	1	0	0	1	1	1	1	2	2	1	0	1	0	1	1	1	1	1	2
c701	c701.a1	c701.a1.a1	AT5G11560.1	| Symbols: | catalytics | chr5:3709734-3713994 REVERSE LENGTH=982	1	2	3	2	1	2	2	2	1	2	2	2	2	0	2	0	2	3	1
c702	c702.a1	c702.a1.a1	AT1G30630.1	| Symbols: | Coatomer epsilon subunit | chr1:10858546-10860173 REVERSE LENGTH=292	1	2	2	2	2	1	3	1	2	1	3	1	1	0	2	2	3	0	2
c703	c703.a1	c703.a1.a1	AT2G31670.1	| Symbols: | Stress responsive alpha-beta barrel domain protein | chr2:13472699-13473490 REVERSE LENGTH=263	1	3	3	1	3	2	4	3	1	3	1	1	0	1	2	0	1	2	0
c704	c704.a1	c704.a1.a1	AT1G32560.1	| Symbols: | Late embryogenesis abundant protein, group 1 protein | chr1:11774528-11775032 FORWARD LENGTH=134	1	4	4	1	5	3	0	3	3	1	5	2	1	1	0	0	0	0	0
c705	c705.a1	c705.a1.a1	AT3G19420.1	| Symbols: ATPEN2, PEN2 | PTEN 2 | chr3:6731824-6735354 FORWARD LENGTH=611	1	2	2	2	1	2	1	2	2	2	2	2	2	2	1	1	2	2	2
c706	c706.a1	c706.a1.a1	AT5G66170.3	| Symbols: STR18 | sulfurtransferase 18 | chr5:26447828-26448586 FORWARD LENGTH=136	1	1	1	1	2	1	2	2	3	2	3	1	1	1	2	1	3	3	1
c707	c707.a1	c707.a1.a1	AT1G29350.1	| Symbols: | Kinase-related protein of unknown function (DUF1296) | chr1:10268761-10273613 REVERSE LENGTH=831	1	2	0	1	3	1	2	3	2	2	3	1	2	2	2	1	2	2	1
c708	c708.a1	c708.a1.a1	AT3G61440.1	| Symbols: ATCYSC1, ARATH;BSAS3;1, CYSC1 | cysteine synthase C1 | chr3:22735885-22737792 FORWARD LENGTH=368	1	1	2	2	2	1	2	2	2	4	2	1	2	1	1	1	2	1	3
c710	c710.a1	c710.a1.a1	AT5G48300.1	| Symbols: ADG1, APS1 | ADP glucose pyrophosphorylase 1 | chr5:19570326-19572557 FORWARD LENGTH=520	1	4	2	1	2	1	1	1	2	1	2	2	1	2	2	2	2	3	1
c711	c711.a1	c711.a1.a1	AT1G20200.1	| Symbols: EMB2719, HAP15 | PAM domain (PCI/PINT associated module) protein | chr1:7001409-7004154 REVERSE LENGTH=488	1	2	1	2	2	0	3	4	2	3	1	2	2	1	3	0	1	1	2
c712	c712.a1	c712.a1.a1	AT1G12840.1	| Symbols: DET3, ATVHA-C | vacuolar ATP synthase subunit C (VATC) / V-ATPase C subunit / vacuolar proton pump C subunit (DET3) | chr1:4375584-4378220 FORWARD LENGTH=375	1	1	1	3	4	1	1	1	1	2	3	2	3	3	1	3	0	2	3
c714	c714.a1	c714.a1.a1	AT3G62530.1	| Symbols: | ARM repeat superfamily protein | chr3:23132219-23133121 FORWARD LENGTH=221	1	2	1	1	4	1	2	5	2	2	1	1	1	1	1	1	2	1	2
c715	c715.a1	c715.a1.a1	AT1G48610.1	| Symbols: | AT hook motif-containing protein | chr1:17971027-17972798 REVERSE LENGTH=212	1	0	0	2	2	3	2	1	1	1	1	1	1	2	1	2	2	4	3
c716	c716.a1	c716.a1.a1	AT1G02816.1	| Symbols: | Protein of unknown function, DUF538 | chr1:621637-622137 FORWARD LENGTH=166	1	1	1	2	1	1	1	2	2	1	1	2	3	1	2	2	1	2	2
c718	c718.a1	c718.a1.a1	AT1G44575.1	| Symbols: NPQ4, PSBS | Chlorophyll A-B binding family protein | chr1:16871768-16873194 FORWARD LENGTH=265	1	5	5	3	1	1	1	1	2	0	2	2	1	0	0	0	1	1	1
c719	c719.a1	c719.a1.a1	AT3G26380.1	| Symbols: | Melibiase family protein | chr3:9660140-9663145 FORWARD LENGTH=647	1	1	2	0	4	1	3	6	3	4	1	0	1	1	0	0	0	2	1
c721	c721.a2	c721.a2.a1	AT2G30050.1	| Symbols: | transducin family protein / WD-40 repeat family protein | chr2:12825540-12826448 FORWARD LENGTH=302	1	0	0	2	0	1	0	0	1	1	1	0	2	1	1	2	1	1	2
c722	c722.a1	c722.a1.a1	AT5G64350.1	| Symbols: FKBP12, ATFKBP12 | FK506-binding protein 12 | chr5:25734810-25735990 REVERSE LENGTH=112	1	1	2	2	3	1	2	2	2	2	2	1	2	1	1	1	1	2	2
c723	c723.a1	c723.a1.a1	AT5G36210.1	| Symbols: | alpha/beta-Hydrolases superfamily protein | chr5:14248202-14253272 REVERSE LENGTH=730	1	2	0	2	1	2	3	2	3	1	2	1	1	1	2	0	2	2	1
c724	c724.a1	c724.a1.a1	AT5G40770.1	| Symbols: ATPHB3, PHB3 | prohibitin 3 | chr5:16315589-16316621 REVERSE LENGTH=277	1	2	2	2	2	2	0	1	1	3	1	2	2	2	2	0	2	2	2
c725	c725.a1	c725.a1.a1	AT1G54010.1	| Symbols: | GDSL-like Lipase/Acylhydrolase superfamily protein | chr1:20158854-20160747 REVERSE LENGTH=386	1	1	2	2	2	2	1	4	2	2	1	2	1	0	3	0	1	2	2
c726	c726.a1	c726.a1.a1	AT1G73190.1	| Symbols: ALPHA-TIP, TIP3;1 | Aquaporin-like superfamily protein | chr1:27522155-27523171 FORWARD LENGTH=268	1	2	2	3	2	1	1	3	2	3	1	1	2	1	1	1	1	2	2
c727	c727.a1	c727.a1.a1	AT3G05190.1	| Symbols: | D-aminoacid aminotransferase-like PLP-dependent enzymes superfamily protein | chr3:1471457-1475067 FORWARD LENGTH=555	1	3	5	3	2	1	1	3	2	3	3	0	1	0	1	0	1	2	1
c728	c728.a1	c728.a1.a1	AT2G25970.1	| Symbols: | KH domain-containing protein | chr2:11071844-11075604 REVERSE LENGTH=632	1	1	2	0	2	1	2	2	2	2	2	2	2	2	2	0	2	2	1
c729	c729.a1	c729.a1.a1	AT5G67590.1	| Symbols: FRO1 | NADH-ubiquinone oxidoreductase-related | chr5:26958073-26959356 FORWARD LENGTH=154	1	3	3	2	2	1	1	2	2	2	2	1	1	1	1	1	1	1	1
c730	c730.a1	c730.a1.a1	AT5G42570.1	| Symbols: | B-cell receptor-associated 31-like | chr5:17021459-17022497 REVERSE LENGTH=218	1	2	2	3	2	1	1	2	3	1	2	1	2	1	2	0	2	1	2
c731	c731.a1	c731.a1.a1	AT4G28440.1	| Symbols: | Nucleic acid-binding, OB-fold-like protein | chr4:14060054-14060970 FORWARD LENGTH=153	1	2	1	3	3	0	2	2	2	2	1	0	1	2	1	2	2	2	1
c732	c732.a1	c732.a1.a1	AT1G67680.1	| Symbols: | SRP72 RNA-binding domain | chr1:25365962-25368464 REVERSE LENGTH=664	1	4	3	1	3	1	2	2	3	1	2	2	0	1	1	0	4	1	1
c734	c734.a1	c734.a1.a1	AT5G38160.1	| Symbols: | Bifunctional inhibitor/lipid-transfer protein/seed storage 2S albumin superfamily protein | chr5:15225836-15226147 FORWARD LENGTH=103	1	1	2	2	2	1	2	2	2	1	2	2	2	2	1	1	2	2	2
c737	c737.a1	c737.a1.a1	AT2G14260.2	| Symbols: PIP | proline iminopeptidase | chr2:6041441-6043475 REVERSE LENGTH=329	1	2	2	1	3	3	2	3	2	2	0	2	0	2	1	3	1	0	1
c738	c738.a1	c738.a1.a1	AT5G66090.1	| Symbols: | unknown protein; FUNCTIONS IN: molecular_function unknown; LOCATED IN: chloroplast, chloroplast stroma; EXPRESSED IN: 21 plant structures; EXPRESSED DURING: 13 growth stages; Has 30201 Blast hits to 17322 proteins in 780 species: Archae - 12; Bacteria - 1396; Metazoa - 17338; Fungi - 3422; Plants - 5037; Viruses - 0; Other Eukaryotes - 2996 (source: NCBI BLink). | chr5:26425831-26426…	1	3	1	1	2	1	1	2	2	2	2	4	1	0	2	0	2	2	0
c739	c739.a1	c739.a1.a1	AT3G51840.1	| Symbols: ACX4, ATSCX, ATG6 | acyl-CoA oxidase 4 | chr3:19225653-19229008 REVERSE LENGTH=436	1	2	4	1	3	1	2	2	2	2	0	2	1	1	2	0	1	1	1
c740	c740.a1	c740.a1.a1	AT2G20360.1	| Symbols: | NAD(P)-binding Rossmann-fold superfamily protein | chr2:8786070-8789098 FORWARD LENGTH=402	1	1	2	1	2	1	0	1	3	1	5	1	0	1	2	0	4	3	0
c742	c742.a1	c742.a1.a1	AT2G25280.1	| Symbols: | CONTAINS InterPro DOMAIN/s: UPF0103/Mediator of ErbB2-driven cell motility (Memo), related (InterPro:IPR002737); Has 1074 Blast hits to 1072 proteins in 474 species: Archae - 213; Bacteria - 366; Metazoa - 159; Fungi - 135; Plants - 54; Viruses - 0; Other Eukaryotes - 147 (source: NCBI BLink). | chr2:10762639-10764631 REVERSE LENGTH=291	1	4	3	2	2	1	2	3	2	2	1	1	3	0	1	0	0	1	2
c743	c743.a1	c743.a1.a1	AT2G42130.3	| Symbols: | Plastid-lipid associated protein PAP / fibrillin family protein | chr2:17566389-17567916 FORWARD LENGTH=271	1	4	3	1	1	2	1	3	1	1	2	2	1	2	2	1	2	1	1
c744	c744.a1	c744.a1.a1	AT1G17880.1	| Symbols: BTF3, ATBTF3 | basic transcription factor 3 | chr1:6152572-6153425 REVERSE LENGTH=165	1	2	2	2	2	2	3	2	4	2	1	1	1	1	2	1	0	2	2
c745	c745.a1	c745.a1.a1	AT4G33670.1	| Symbols: | NAD(P)-linked oxidoreductase superfamily protein | chr4:16169670-16171446 REVERSE LENGTH=319	1	0	3	0	2	3	3	2	2	3	2	2	0	1	2	0	2	2	0
c746	c746.a1	c746.a1.a1	AT1G70680.1	| Symbols: | Caleosin-related family protein | chr1:26647341-26648541 FORWARD LENGTH=192	1	2	2	2	2	1	2	2	3	1	2	1	1	2	1	1	1	1	2
c747	c747.a1	c747.a1.a1	AT1G59610.1	| Symbols: ADL3, CF1, DRP2B, DL3 | dynamin-like 3 | chr1:21893413-21900780 FORWARD LENGTH=920	1	3	3	2	4	0	0	1	2	2	2	2	1	0	1	0	2	2	1
c748	c748.a1	c748.a1.a1	AT1G03120.1	| Symbols: ATRAB28, RAB28 | responsive to abscisic acid 28 | chr1:752271-753140 FORWARD LENGTH=182	1	1	2	2	1	1	2	2	2	2	1	2	2	1	0	0	1	2	2
c750	c750.a1	c750.a1.a1	AT3G07100.1	| Symbols: ERMO2, SEC24A | Sec23/Sec24 protein transport family protein | chr3:2245689-2250077 REVERSE LENGTH=1038	1	1	2	1	2	2	0	3	2	2	3	1	1	2	1	1	2	1	1
c751	c751.a1	c751.a1.a1	AT2G17870.1	| Symbols: ATCSP3, CSP3 | cold shock domain protein 3 | chr2:7764276-7765181 REVERSE LENGTH=301	1	2	1	1	1	1	3	4	3	4	1	0	2	0	0	0	1	0	2
c752	c752.a1	c752.a1.a1	AT3G54940.2	| Symbols: | Papain family cysteine protease | chr3:20354402-20356127 FORWARD LENGTH=367	1	2	2	2	2	1	2	2	2	3	1	1	2	1	1	1	1	2	1
c753	c753.a1	c753.a1.a1	AT4G20860.1	| Symbols: | FAD-binding Berberine family protein | chr4:11172726-11174318 FORWARD LENGTH=530	1	4	4	1	3	0	2	2	2	3	0	1	1	0	0	0	1	2	1
c754	c754.a1	c754.a1.a1	AT4G10750.1	| Symbols: | Phosphoenolpyruvate carboxylase family protein | chr4:6618724-6619800 FORWARD LENGTH=358	1	3	2	3	2	1	1	1	1	1	1	1	2	2	0	2	1	1	3
c755	c755.a1	c755.a1.a1	AT1G14980.1	| Symbols: CPN10 | chaperonin 10 | chr1:5165930-5166654 REVERSE LENGTH=98	1	2	2	1	2	1	1	2	2	2	3	1	1	2	2	1	2	2	1
c756	c756.a1	c756.a1.a1	AT3G19170.1	| Symbols: ATPREP1, ATZNMP, PREP1 | presequence protease 1 | chr3:6625578-6631874 REVERSE LENGTH=1080	1	1	2	2	2	1	0	0	1	3	5	3	1	1	2	0	2	2	1
c757	c757.a1	c757.a1.a1	AT3G22960.1	| Symbols: PKP1, PKP-ALPHA | Pyruvate kinase family protein | chr3:8139369-8141771 FORWARD LENGTH=596	1	2	1	4	1	2	2	1	1	1	3	2	2	0	0	1	2	2	2
c758	c758.a1	c758.a1.a1	AT4G02580.1	| Symbols: | NADH-ubiquinone oxidoreductase 24 kDa subunit, putative | chr4:1134586-1136906 FORWARD LENGTH=255	1	2	3	2	2	0	2	2	2	2	2	0	2	1	2	1	2	0	2
c760	c760.a1	c760.a1.a1	AT3G05600.1	| Symbols: | alpha/beta-Hydrolases superfamily protein | chr3:1623485-1624704 REVERSE LENGTH=331	1	3	3	0	3	2	0	2	2	2	4	1	2	0	1	1	1	1	2
c761	c761.a1	c761.a1.a1	AT1G26550.1	| Symbols: | FKBP-like peptidyl-prolyl cis-trans isomerase family protein | chr1:9171800-9172716 FORWARD LENGTH=142	1	2	1	2	2	1	2	2	2	2	0	1	1	1	1	1	2	1	1
c762	c762.a1	c762.a1.a1	AT2G33040.1	| Symbols: ATP3 | gamma subunit of Mt ATP synthase | chr2:14018978-14021047 REVERSE LENGTH=325	1	1	2	1	2	2	2	1	1	1	3	3	0	2	2	1	1	2	2
c764	c764.a1	c764.a1.a1	AT5G51570.1	| Symbols: | SPFH/Band 7/PHB domain-containing membrane-associated protein family | chr5:20949511-20951234 FORWARD LENGTH=292	1	0	1	0	1	2	2	0	3	2	5	1	0	1	3	0	2	3	1
c765	c765.a1	c765.a1.a1	AT2G21250.1	| Symbols: | NAD(P)-linked oxidoreductase superfamily protein | chr2:9103408-9105116 REVERSE LENGTH=309	1	2	3	3	3	1	2	1	2	2	2	1	1	0	1	1	2	1	1
c767	c767.a1	c767.a1.a1	AT1G77090.1	| Symbols: | Mog1/PsbP/DUF1795-like photosystem II reaction center PsbP family protein | chr1:28960576-28961875 REVERSE LENGTH=260	1	2	2	2	4	1	1	2	3	2	3	0	1	1	1	0	1	1	0
c768	c768.a1	c768.a1.a1	AT2G18570.1	| Symbols: | UDP-Glycosyltransferase superfamily protein | chr2:8063429-8064841 FORWARD LENGTH=470	1	2	3	0	4	1	2	3	3	2	1	1	0	1	1	2	2	1	0
c769	c769.a1	c769.a1.a1	AT5G16370.1	| Symbols: AAE5 | acyl activating enzyme 5 | chr5:5356823-5358481 REVERSE LENGTH=552	1	1	1	1	0	2	2	1	2	2	3	3	2	0	2	2	1	2	0
c771	c771.a1	c771.a1.a1	AT1G47420.1	| Symbols: SDH5 | succinate dehydrogenase 5 | chr1:17395774-17397176 REVERSE LENGTH=257	1	1	2	1	1	3	2	3	2	5	2	2	1	0	1	0	1	0	2
c772	c772.a1	c772.a1.a1	AT4G36020.1	| Symbols: CSDP1 | cold shock domain protein 1 | chr4:17043443-17044342 REVERSE LENGTH=299	1	2	3	3	3	0	1	4	3	3	1	0	1	0	0	0	1	0	2
c773	c773.a1	c773.a1.a1	AT2G47400.1	| Symbols: CP12-1, CP12 | CP12 domain-containing protein 1 | chr2:19446889-19447263 FORWARD LENGTH=124	1	2	3	3	3	0	3	4	2	2	0	0	0	1	1	1	0	2	2
c774	c774.a1	c774.a1.a1	AT1G27990.1	| Symbols: | unknown protein; BEST Arabidopsis thaliana protein match is: unknown protein (TAIR:AT5G52420.1); Has 86 Blast hits to 86 proteins in 15 species: Archae - 0; Bacteria - 0; Metazoa - 0; Fungi - 0; Plants - 84; Viruses - 0; Other Eukaryotes - 2 (source: NCBI BLink). | chr1:9752799-9753919 REVERSE LENGTH=271	1	2	2	2	1	1	2	1	2	1	0	2	2	2	2	2	2	2	0
c775	c775.a1	c775.a1.a1	AT2G32090.1	| Symbols: | Lactoylglutathione lyase / glyoxalase I family protein | chr2:13644500-13645608 FORWARD LENGTH=135	1	2	2	1	2	2	1	1	2	1	2	2	1	2	2	0	1	1	1
c776	c776.a1	c776.a1.a1	AT3G55120.1	| Symbols: TT5, A11, CFI | Chalcone-flavanone isomerase family protein | chr3:20430248-20431415 REVERSE LENGTH=246	1	3	1	1	2	1	2	1	1	4	2	2	1	1	1	1	0	2	1
c777	c777.a1	c777.a1.a1	AT3G50820.1	| Symbols: PSBO2, PSBO-2, OEC33 | photosystem II subunit O-2 | chr3:18891008-18892311 REVERSE LENGTH=331	1	5	5	4	1	1	1	1	1	0	1	2	2	0	0	0	0	0	0
c777	c777.a2	c777.a2.a1	AT5G66570.1	| Symbols: PSBO-1, OEE1, OEE33, OE33, PSBO1, MSP-1 | PS II oxygen-evolving complex 1 | chr5:26568744-26570124 FORWARD LENGTH=332	1	4	4	3	1	1	1	1	1	0	0	3	2	0	0	0	0	0	0
c778	c778.a1	c778.a1.a1	AT1G47710.1	| Symbols: | Serine protease inhibitor (SERPIN) family protein | chr1:17558271-17560061 FORWARD LENGTH=391	1	2	2	1	4	0	2	5	3	3	2	0	0	0	0	0	1	0	3
c779	c779.a1	c779.a1.a1	ATMG00510.1	| Symbols: NAD7 | NADH dehydrogenase subunit 7 | chrM:132071-138153 FORWARD LENGTH=394	1	0	0	3	0	2	3	0	0	0	2	2	2	0	2	1	2	2	2
c781	c781.a1	c781.a1.a1	AT2G43950.1	| Symbols: OEP37, ATOEP37 | chloroplast outer envelope protein 37 | chr2:18200553-18202644 REVERSE LENGTH=343	1	3	2	0	2	2	2	2	0	0	2	3	1	1	2	1	2	2	0
c783	c783.a1	c783.a1.a1	AT3G20000.1	| Symbols: TOM40 | translocase of the outer mitochondrial membrane 40 | chr3:6967685-6970247 FORWARD LENGTH=309	1	2	2	2	1	0	2	2	3	0	2	1	2	1	0	2	0	1	3
c785	c785.a1	c785.a1.a1	AT2G33410.1	| Symbols: | RNA-binding (RRM/RBD/RNP motifs) family protein | chr2:14156085-14157435 FORWARD LENGTH=404	1	1	1	1	1	1	1	2	2	2	1	1	1	2	2	0	2	2	2
c786	c786.a1	c786.a1.a1	AT2G33845.1	| Symbols: | Nucleic acid-binding, OB-fold-like protein | chr2:14317781-14318712 FORWARD LENGTH=182	1	1	1	1	1	2	2	2	2	1	2	1	3	2	0	0	1	1	2
c787	c787.a1	c787.a1.a1	AT5G20890.1	| Symbols: | TCP-1/cpn60 chaperonin family protein | chr5:7087020-7089906 REVERSE LENGTH=527	1	1	2	2	1	2	2	1	3	1	2	1	1	1	2	0	2	1	3
c788	c788.a1	c788.a1.a1	AT3G18035.1	| Symbols: HON4 | winged-helix DNA-binding transcription factor family protein | chr3:6169384-6171558 REVERSE LENGTH=480	1	2	2	2	0	0	2	2	2	2	2	1	1	1	1	0	2	1	2
c790	c790.a1	c790.a1.a1	AT1G15330.1	| Symbols: | Cystathionine beta-synthase (CBS) protein | chr1:5274368-5275499 FORWARD LENGTH=352	1	2	2	1	3	3	2	1	2	1	2	1	1	2	1	1	2	0	1
c791	c791.a1	c791.a1.a1	AT5G27470.1	| Symbols: | seryl-tRNA synthetase / serine--tRNA ligase | chr5:9695087-9697154 FORWARD LENGTH=451	1	1	3	1	2	2	1	1	5	2	2	1	1	0	0	0	2	2	1
c792	c792.a1	c792.a1.a1	AT4G36220.1	| Symbols: FAH1, CYP84A1 | ferulic acid 5-hydroxylase 1 | chr4:17137584-17139619 REVERSE LENGTH=520	1	3	1	2	2	2	0	2	2	0	3	3	3	1	2	0	0	1	0
c793	c793.a1	c793.a1.a1	AT4G05530.1	| Symbols: IBR1, SDRA | indole-3-butyric acid response 1 | chr4:2816462-2818074 FORWARD LENGTH=254	1	0	0	0	0	2	0	0	2	1	4	2	1	3	4	1	2	4	0
c794	c794.a1	c794.a1.a1	AT5G44380.1	| Symbols: | FAD-binding Berberine family protein | chr5:17878873-17881369 REVERSE LENGTH=541	1	1	1	1	2	3	1	1	3	1	2	0	1	1	1	2	1	2	2
c795	c795.a1	c795.a1.a1	AT4G02340.1	| Symbols: | alpha/beta-Hydrolases superfamily protein | chr4:1035722-1037403 FORWARD LENGTH=324	1	3	2	1	2	1	1	2	2	2	1	1	2	1	2	0	1	1	1
c796	c796.a1	c796.a1.a1	AT4G30880.1	| Symbols: | Bifunctional inhibitor/lipid-transfer protein/seed storage 2S albumin superfamily protein | chr4:15035229-15035750 FORWARD LENGTH=109	1	3	3	0	2	2	1	4	1	1	3	0	0	1	2	0	2	1	0
c797	c797.a1	c797.a1.a1	AT1G09750.1	| Symbols: | Eukaryotic aspartyl protease family protein | chr1:3157541-3158960 FORWARD LENGTH=449	1	1	2	1	3	1	3	1	2	1	2	0	2	1	1	1	1	1	0
c798	c798.a1	c798.a1.a1	AT4G13360.1	| Symbols: | ATP-dependent caseinolytic (Clp) protease/crotonase family protein | chr4:7775133-7777701 FORWARD LENGTH=421	1	1	4	2	0	1	1	3	1	2	0	2	0	0	2	1	2	2	2
c800	c800.a1	c800.a1.a1	AT2G26080.1	| Symbols: AtGLDP2, GLDP2 | glycine decarboxylase P-protein 2 | chr2:11109330-11113786 REVERSE LENGTH=1044	1	2	2	2	1	2	1	2	2	1	1	1	2	0	1	1	1	1	1
c800	c800.a2	c800.a2.a1	AT4G33010.1	| Symbols: AtGLDP1, GLDP1 | glycine decarboxylase P-protein 1 | chr4:15926852-15931150 REVERSE LENGTH=1037	1	2	2	2	1	2	1	2	2	1	1	1	2	0	1	1	1	1	1
c801	c801.a1	c801.a1.a1	AT1G74210.1	| Symbols: | PLC-like phosphodiesterases superfamily protein | chr1:27910396-27912785 FORWARD LENGTH=392	1	2	1	1	1	1	1	1	2	2	2	2	1	1	2	0	2	1	1
c802	c802.a1	c802.a1.a1	AT5G47550.1	| Symbols: | Cystatin/monellin superfamily protein | chr5:19286596-19286964 REVERSE LENGTH=122	1	3	2	3	3	1	1	2	2	2	3	1	0	1	1	0	1	1	0
c803	c803.a1	c803.a1.a1	AT1G11650.2	| Symbols: ATRBP45B, RBP45B | RNA-binding (RRM/RBD/RNP motifs) family protein | chr1:3914895-3917941 FORWARD LENGTH=405	1	1	1	1	1	3	1	1	1	1	2	3	0	3	4	1	0	2	1
c804	c804.a1	c804.a1.a1	AT5G03820.1	| Symbols: | GDSL-like Lipase/Acylhydrolase family protein | chr5:1015803-1017251 REVERSE LENGTH=354	1	1	2	1	1	2	1	1	2	2	2	1	1	1	2	1	1	2	1
c805	c805.a1	c805.a1.a1	AT5G61510.1	| Symbols: | GroES-like zinc-binding alcohol dehydrogenase family protein | chr5:24737084-24738975 REVERSE LENGTH=406	1	2	3	0	5	1	1	4	2	2	1	2	1	0	0	0	1	0	1
c806	c806.a1	c806.a1.a1	AT3G56190.1	| Symbols: ALPHA-SNAP2, ASNAP | alpha-soluble NSF attachment protein 2 | chr3:20846119-20848356 REVERSE LENGTH=289	1	2	1	1	1	3	1	1	1	2	2	1	2	2	1	1	2	1	1
c807	c807.a1	c807.a1.a1	AT2G30200.1	| Symbols: | catalytics;transferases;[acyl-carrier-protein] S-malonyltransferases;binding | chr2:12883162-12885482 REVERSE LENGTH=393	1	1	2	1	3	1	0	1	2	3	1	3	1	1	1	0	1	2	0
c808	c808.a1	c808.a1.a1	AT2G40660.1	| Symbols: | Nucleic acid-binding, OB-fold-like protein | chr2:16966011-16968866 FORWARD LENGTH=389	1	1	3	2	2	0	2	2	0	2	0	1	4	1	1	0	1	1	1
c809	c809.a1	c809.a1.a1	AT1G21065.1	| Symbols: | unknown protein; INVOLVED IN: biological_process unknown; LOCATED IN: chloroplast; EXPRESSED IN: 22 plant structures; EXPRESSED DURING: 13 growth stages; CONTAINS InterPro DOMAIN/s: Uncharacterised protein family UPF0047 (InterPro:IPR001602); Has 3800 Blast hits to 3784 proteins in 1137 species: Archae - 215; Bacteria - 2154; Metazoa - 42; Fungi - 99; Plants - 99; Viruses - 0; Other …	1	2	2	1	1	2	1	2	2	2	1	1	0	1	2	1	1	2	2
c810	c810.a1	c810.a1.a1	AT4G32470.1	| Symbols: | Cytochrome bd ubiquinol oxidase, 14kDa subunit | chr4:15669641-15671095 REVERSE LENGTH=122	1	3	3	0	2	1	1	1	1	1	2	1	0	2	1	1	1	1	2
c812	c812.a1	c812.a1.a1	AT3G51550.1	| Symbols: FER | Malectin/receptor-like protein kinase family protein | chr3:19117877-19120564 REVERSE LENGTH=895	1	1	3	1	1	1	2	1	2	2	1	1	1	1	2	1	1	1	0
c813	c813.a1	c813.a1.a1	AT4G15210.1	| Symbols: ATBETA-AMY, AT-BETA-AMY, RAM1, BMY1, BAM5 | beta-amylase 5 | chr4:8666734-8669357 REVERSE LENGTH=498	1	2	1	1	1	1	2	2	1	0	4	2	2	1	2	1	1	1	1
c816	c816.a1	c816.a1.a1	AT3G10410.1	| Symbols: SCPL49, CPY | SERINE CARBOXYPEPTIDASE-LIKE 49 | chr3:3235518-3238063 REVERSE LENGTH=516	1	1	2	1	1	3	1	2	3	1	1	3	1	2	1	0	1	1	1
c818	c818.a1	c818.a1.a1	AT1G08480.1	| Symbols: | unknown protein; FUNCTIONS IN: molecular_function unknown; INVOLVED IN: biological_process unknown; LOCATED IN: mitochondrion, plasma membrane, plastid, vacuole; EXPRESSED IN: 27 plant structures; EXPRESSED DURING: 15 growth stages; Has 39 Blast hits to 39 proteins in 13 species: Archae - 0; Bacteria - 0; Metazoa - 0; Fungi - 0; Plants - 39; Viruses - 0; Other Eukaryotes - 0 (source:…	1	2	2	1	2	2	2	2	2	1	2	1	1	1	1	0	1	1	0
c819	c819.a1	c819.a1.a1	AT2G35120.1	| Symbols: | Single hybrid motif superfamily protein | chr2:14805913-14807274 REVERSE LENGTH=156	1	1	2	2	1	2	1	2	2	3	1	0	0	1	2	1	1	0	1
c820	c820.a1	c820.a1.a1	AT4G01410.1	| Symbols: | Late embryogenesis abundant (LEA) hydroxyproline-rich glycoprotein family | chr4:578308-578991 FORWARD LENGTH=227	1	1	1	1	2	1	2	2	2	2	1	1	1	1	2	0	1	1	1
c821	c821.a1	c821.a1.a1	AT4G37930.1	| Symbols: SHM1, STM, SHMT1 | serine transhydroxymethyltransferase 1 | chr4:17831891-17834742 REVERSE LENGTH=517	1	3	3	1	2	0	1	2	1	1	2	0	1	1	0	0	1	0	0
c822	c822.a1	c822.a1.a1	AT5G26120.1	| Symbols: ATASD2, ASD2 | alpha-L-arabinofuranosidase 2 | chr5:9121835-9125399 REVERSE LENGTH=674	1	2	1	1	2	1	3	0	2	2	1	1	1	1	1	1	1	1	1
c823	c823.a1	c823.a1.a1	AT4G38630.1	| Symbols: RPN10, MCB1, ATMCB1, MBP1 | regulatory particle non-ATPase 10 | chr4:18057357-18059459 REVERSE LENGTH=386	1	1	0	1	1	2	1	2	2	2	2	1	1	2	1	1	1	1	1
c824	c824.a1	c824.a1.a1	AT2G38230.1	| Symbols: ATPDX1.1, PDX1.1 | pyridoxine biosynthesis 1.1 | chr2:16011475-16012404 FORWARD LENGTH=309	1	1	1	1	2	1	1	3	2	1	1	0	0	1	0	1	1	1	2
c824	c824.a2	c824.a2.a1	AT5G01410.1	| Symbols: PDX1, ATPDX1.3, RSR4, PDX1.3, ATPDX1 | Aldolase-type TIM barrel family protein | chr5:172576-173505 REVERSE LENGTH=309	1	1	1	0	1	1	1	1	1	2	1	0	0	1	0	1	1	1	1
c826	c826.a1	c826.a1.a1	AT1G21440.1	| Symbols: | Phosphoenolpyruvate carboxylase family protein | chr1:7502325-7504103 REVERSE LENGTH=336	1	1	2	1	1	1	1	1	2	2	1	2	1	1	2	0	1	1	2
c827	c827.a1	c827.a1.a1	AT5G58490.1	| Symbols: | NAD(P)-binding Rossmann-fold superfamily protein | chr5:23643068-23644455 FORWARD LENGTH=324	1	2	1	3	0	0	1	2	3	2	1	1	1	2	1	1	0	1	3
c828	c828.a1	c828.a1.a1	AT2G22240.1	| Symbols: ATMIPS2, MIPS2, ATIPS2 | myo-inositol-1-phosphate synthase 2 | chr2:9451901-9453938 REVERSE LENGTH=510	1	3	4	3	1	0	0	0	0	1	2	5	2	0	0	1	0	0	0
c828	c828.a2	c828.a2.a1	AT4G39800.1	| Symbols: MI-1-P SYNTHASE, MIPS1, ATMIPS1, ATIPS1 | myo-inositol-1-phosphate synthase 1 | chr4:18469659-18471893 REVERSE LENGTH=511	1	1	2	1	1	0	0	0	0	0	2	4	1	0	0	0	0	0	0
c830	c830.a1	c830.a1.a1	AT5G10860.1	| Symbols: | Cystathionine beta-synthase (CBS) family protein | chr5:3429173-3430142 REVERSE LENGTH=206	1	3	1	2	3	1	1	1	1	1	1	1	1	0	1	1	2	1	2
c831	c831.a1	c831.a1.a1	AT4G15940.1	| Symbols: | Fumarylacetoacetate (FAA) hydrolase family | chr4:9038361-9040163 FORWARD LENGTH=222	1	2	1	1	1	2	1	2	2	1	2	1	1	1	1	1	1	1	1
c832	c832.a1	c832.a1.a1	AT4G34180.1	| Symbols: | Cyclase family protein | chr4:16370060-16371383 REVERSE LENGTH=255	1	2	2	0	2	1	1	3	3	1	1	1	3	2	1	0	1	1	1
c833	c833.a1	c833.a1.a1	AT3G56490.1	| Symbols: HIT3, HINT1 | HIS triad family protein 3 | chr3:20941532-20943129 FORWARD LENGTH=147	1	1	1	1	0	1	0	1	0	0	2	2	1	2	2	1	2	2	2
c835	c835.a1	c835.a1.a1	AT1G35620.1	| Symbols: ATPDIL5-2, ATPDI8, PDI8, PDIL5-2 | PDI-like 5-2 | chr1:13156504-13158280 FORWARD LENGTH=440	1	0	2	2	1	2	2	1	2	1	2	2	0	1	1	0	1	2	1
c842	c842.a1	c842.a1.a1	AT4G36760.1	| Symbols: ATAPP1, APP1 | aminopeptidase P1 | chr4:17326688-17329979 FORWARD LENGTH=645	1	1	1	2	3	1	1	4	1	3	1	1	2	0	1	0	2	1	0
c843	c843.a1	c843.a1.a1	AT5G26710.1	| Symbols: | Glutamyl/glutaminyl-tRNA synthetase, class Ic | chr5:9305673-9308247 FORWARD LENGTH=719	1	1	1	0	1	1	1	2	2	1	3	1	1	2	2	1	3	1	0
c846	c846.a1	c846.a1.a1	AT2G46520.1	| Symbols: | cellular apoptosis susceptibility protein, putative / importin-alpha re-exporter, putative | chr2:19096867-19099785 FORWARD LENGTH=972	1	1	1	1	1	3	2	1	2	1	1	1	0	0	2	1	1	3	1
c848	c848.a1	c848.a1.a1	AT3G53110.1	| Symbols: LOS4 | P-loop containing nucleoside triphosphate hydrolases superfamily protein | chr3:19687968-19690423 FORWARD LENGTH=496	1	2	1	1	1	2	1	1	1	2	1	2	1	2	1	1	1	1	1
c850	c850.a1	c850.a1.a1	AT1G32220.1	| Symbols: | NAD(P)-binding Rossmann-fold superfamily protein | chr1:11608038-11609591 FORWARD LENGTH=296	1	2	1	2	1	1	1	1	1	1	2	2	1	1	2	0	1	1	1
c853	c853.a1	c853.a1.a1	AT3G51890.1	| Symbols: | Clathrin light chain protein | chr3:19249686-19250890 REVERSE LENGTH=258	1	2	0	0	1	1	2	1	2	0	1	1	0	1	1	0	2	1	0
c853	c853.a2	c853.a2.a1	AT2G20760.1	| Symbols: | Clathrin light chain protein | chr2:8943279-8945108 REVERSE LENGTH=338	1	2	0	0	0	1	0	1	1	0	1	0	1	0	1	0	0	0	1
c854	c854.a1	c854.a1.a1	AT5G47810.1	| Symbols: PFK2 | phosphofructokinase 2 | chr5:19356569-19357989 REVERSE LENGTH=444	1	2	1	1	2	1	1	2	2	2	1	0	0	1	1	1	2	0	2
c857	c857.a1	c857.a1.a1	AT3G03590.1	| Symbols: | SWIB/MDM2 domain superfamily protein | chr3:865341-866669 REVERSE LENGTH=143	1	1	1	1	1	2	1	1	2	1	1	2	1	3	2	0	1	1	1
c858	c858.a1	c858.a1.a1	AT3G05020.1	| Symbols: ACP1, ACP | acyl carrier protein 1 | chr3:1391863-1392878 REVERSE LENGTH=137	1	3	2	2	4	1	1	3	2	3	1	0	0	0	1	0	1	0	2
c860	c860.a1	c860.a1.a1	AT3G62360.1	| Symbols: | Carbohydrate-binding-like fold | chr3:23073020-23080455 REVERSE LENGTH=1227	1	2	1	0	3	1	2	2	1	0	3	1	0	1	1	0	2	1	0
c861	c861.a1	c861.a1.a1	ATCG00280.1	| Symbols: PSBC | photosystem II reaction center protein C | chrC:33720-35141 FORWARD LENGTH=473	1	2	2	4	1	1	1	1	1	1	1	1	1	1	1	1	0	1	1
c862	c862.a1	c862.a1.a1	AT5G52840.1	| Symbols: | NADH-ubiquinone oxidoreductase-related | chr5:21413718-21414794 FORWARD LENGTH=169	1	3	0	1	1	1	1	1	1	1	1	1	1	2	1	1	1	1	2
c863	c863.a1	c863.a1.a1	AT3G55620.1	| Symbols: emb1624 | Translation initiation factor IF6 | chr3:20634581-20636312 FORWARD LENGTH=245	1	1	1	1	3	2	2	2	2	0	1	0	0	0	1	1	1	2	1
c864	c864.a1	c864.a1.a1	AT5G38170.1	| Symbols: | Bifunctional inhibitor/lipid-transfer protein/seed storage 2S albumin superfamily protein | chr5:15227717-15228028 FORWARD LENGTH=103	1	1	1	1	1	1	1	2	1	1	1	2	2	1	1	1	1	2	1
c865	c865.a1	c865.a1.a1	AT2G23120.1	| Symbols: | Late embryogenesis abundant protein, group 6 | chr2:9842102-9842353 FORWARD LENGTH=83	1	1	1	1	1	1	1	1	2	1	2	1	1	1	1	1	2	2	0
c866	c866.a1	c866.a1.a1	AT1G47200.1	| Symbols: WPP2 | WPP domain protein 2 | chr1:17298181-17298723 REVERSE LENGTH=180	1	1	1	0	1	2	1	2	2	2	2	1	1	1	1	0	2	2	0
c867	c867.a1	c867.a1.a1	AT5G10560.1	| Symbols: | Glycosyl hydrolase family protein | chr5:3336335-3339351 REVERSE LENGTH=792	1	2	1	0	2	2	1	2	2	3	1	0	1	0	0	1	1	2	1
c870	c870.a1	c870.a1.a1	AT5G48480.1	| Symbols: | Lactoylglutathione lyase / glyoxalase I family protein | chr5:19644814-19645658 FORWARD LENGTH=166	1	2	3	0	1	0	1	1	2	0	4	1	1	0	2	0	1	2	0
c871	c871.a1	c871.a1.a1	AT3G57880.1	| Symbols: | Calcium-dependent lipid-binding (CaLB domain) plant phosphoribosyltransferase family protein | chr3:21431198-21433519 REVERSE LENGTH=773	1	1	1	1	3	2	2	2	3	1	1	1	0	0	0	0	1	1	1
c872	c872.a2	c872.a2.a1	AT5G53530.1	| Symbols: VPS26A | vacuolar protein sorting 26A | chr5:21746275-21748156 REVERSE LENGTH=302	1	1	1	2	1	0	2	0	0	2	0	0	2	1	0	2	0	0	2
c873	c873.a1	c873.a1.a1	AT1G07040.1	| Symbols: | unknown protein; INVOLVED IN: biological_process unknown; LOCATED IN: chloroplast; EXPRESSED IN: 24 plant structures; EXPRESSED DURING: 14 growth stages; BEST Arabidopsis thaliana protein match is: unknown protein (TAIR:AT1G27030.1); Has 540 Blast hits to 538 proteins in 187 species: Archae - 0; Bacteria - 333; Metazoa - 0; Fungi - 0; Plants - 67; Viruses - 0; Other Eukaryotes - 140 …	1	1	1	1	1	0	1	1	1	2	2	1	0	2	1	0	2	1	1
c874	c874.a1	c874.a1.a1	AT3G59970.3	| Symbols: MTHFR1 | methylenetetrahydrofolate reductase 1 | chr3:22151303-22154323 FORWARD LENGTH=592	1	1	0	2	0	1	0	1	2	0	2	2	2	2	0	1	2	1	1
c876	c876.a1	c876.a1.a1	AT3G54660.1	| Symbols: GR, EMB2360, ATGR2 | glutathione reductase | chr3:20230356-20233100 REVERSE LENGTH=565	1	1	2	1	4	1	2	1	1	1	2	0	0	0	1	0	1	0	1
c878	c878.a1	c878.a1.a1	AT3G03320.1	| Symbols: | RNA-binding ASCH domain protein | chr3:781872-783289 FORWARD LENGTH=244	1	2	3	1	3	2	1	2	2	1	1	0	1	0	0	0	1	1	1
c879	c879.a1	c879.a1.a1	AT3G06580.1	| Symbols: GAL1, GALK | Mevalonate/galactokinase family protein | chr3:2049141-2051867 REVERSE LENGTH=496	1	1	2	1	0	2	1	1	2	1	2	2	1	1	1	1	0	1	1
c880	c880.a1	c880.a1.a1	AT4G34480.1	| Symbols: | O-Glycosyl hydrolases family 17 protein | chr4:16481147-16483988 REVERSE LENGTH=504	1	2	1	1	2	1	1	2	1	2	1	1	1	0	1	0	0	1	2
c881	c881.a1	c881.a1.a1	AT1G48620.1	| Symbols: HON5 | high mobility group A5 | chr1:17974148-17976301 REVERSE LENGTH=479	1	2	1	2	1	1	1	2	1	1	1	1	0	1	1	0	1	1	2
c882	c882.a1	c882.a1.a1	AT3G22845.1	| Symbols: | emp24/gp25L/p24 family/GOLD family protein | chr3:8087373-8088550 FORWARD LENGTH=214	1	1	0	1	1	1	1	1	1	1	2	1	1	1	1	0	2	2	1
c883	c883.a1	c883.a1.a1	AT1G03475.1	| Symbols: LIN2, HEMF1, ATCPO-I | Coproporphyrinogen III oxidase | chr1:869302-871175 REVERSE LENGTH=386	1	1	1	1	1	0	1	1	1	1	1	1	0	2	2	0	3	2	0
c884	c884.a1	c884.a1.a1	AT5G06140.1	| Symbols: SNX1, ATSNX1 | sorting nexin 1 | chr5:1856212-1858752 REVERSE LENGTH=402	1	1	0	2	1	1	2	2	3	0	3	0	1	1	1	0	1	2	0
c885	c885.a1	c885.a1.a1	AT1G32710.1	| Symbols: | Cytochrome c oxidase, subunit Vib family protein | chr1:11833113-11833706 FORWARD LENGTH=134	1	2	3	0	1	1	1	1	2	1	1	1	0	1	1	0	2	1	1
c886	c886.a1	c886.a1.a1	AT5G47030.1	| Symbols: | ATPase, F1 complex, delta/epsilon subunit | chr5:19090384-19092034 FORWARD LENGTH=203	1	2	2	1	2	1	1	2	2	1	2	2	1	0	0	0	1	1	1
c887	c887.a1	c887.a1.a1	AT2G40290.1	| Symbols: | Eukaryotic translation initiation factor 2 subunit 1 | chr2:16829030-16830889 REVERSE LENGTH=344	1	1	2	0	2	1	1	2	2	2	1	1	1	1	1	0	2	1	1
c889	c889.a1	c889.a1.a1	AT4G05160.1	| Symbols: | AMP-dependent synthetase and ligase family protein | chr4:2664451-2666547 FORWARD LENGTH=544	1	2	3	1	1	0	1	2	1	1	1	1	1	1	1	0	1	1	1
c890	c890.a1	c890.a1.a1	AT5G54770.1	| Symbols: THI1, TZ, THI4 | thiazole biosynthetic enzyme, chloroplast (ARA6) (THI1) (THI4) | chr5:22246634-22247891 FORWARD LENGTH=349	1	0	4	1	1	3	0	1	3	1	1	0	0	1	2	1	0	1	0
c893	c893.a3	c893.a3.a1	AT3G16830.1	| Symbols: TPR2 | TOPLESS-related 2 | chr3:5731709-5737531 FORWARD LENGTH=1131	1	0	0	0	1	0	0	0	0	0	0	0	0	0	0	0	0	0	1
c895	c895.a1	c895.a1.a1	AT1G18500.1	| Symbols: MAML-4, IPMS1 | methylthioalkylmalate synthase-like 4 | chr1:6369347-6372861 FORWARD LENGTH=631	1	1	0	1	2	1	1	1	2	1	1	0	1	0	1	1	2	1	1
c896	c896.a1	c896.a1.a1	AT2G20260.1	| Symbols: PSAE-2 | photosystem I subunit E-2 | chr2:8736780-8737644 FORWARD LENGTH=145	1	3	4	2	0	0	1	1	1	2	2	1	0	0	0	0	0	0	0
c896	c896.a2	c896.a2.a1	AT4G28750.1	| Symbols: PSAE-1 | Photosystem I reaction centre subunit IV / PsaE protein | chr4:14202951-14203888 REVERSE LENGTH=143	1	2	3	3	0	0	1	1	1	1	2	0	0	0	0	0	0	0	0
c897	c897.a1	c897.a1.a1	AT3G24503.1	| Symbols: ALDH2C4, ALDH1A, REF1 | aldehyde dehydrogenase 2C4 | chr3:8919732-8923029 REVERSE LENGTH=501	1	1	2	1	1	1	2	1	1	1	1	1	1	1	1	1	1	1	1
c898	c898.a1	c898.a1.a1	AT1G62080.1	| Symbols: | unknown protein; BEST Arabidopsis thaliana protein match is: unknown protein (TAIR:AT1G62000.1); Has 118 Blast hits to 112 proteins in 34 species: Archae - 0; Bacteria - 43; Metazoa - 10; Fungi - 2; Plants - 36; Viruses - 0; Other Eukaryotes - 27 (source: NCBI BLink). | chr1:22946451-22946903 REVERSE LENGTH=150	1	2	1	0	1	1	1	0	1	1	1	2	2	0	1	0	2	1	0
c899	c899.a1	c899.a1.a1	AT1G10950.1	| Symbols: TMN1, AtTMN1 | transmembrane nine 1 | chr1:3659322-3663622 FORWARD LENGTH=589	1	1	0	0	0	3	1	2	1	1	3	1	2	2	1	1	0	2	0
c900	c900.a1	c900.a1.a1	AT4G04950.1	| Symbols: | thioredoxin family protein | chr4:2517882-2519924 REVERSE LENGTH=488	1	3	2	0	1	1	1	0	2	2	0	1	0	2	1	2	1	1	0
c901	c901.a1	c901.a1.a1	AT5G53895.1	| Symbols: | unknown protein; BEST Arabidopsis thaliana protein match is: unknown protein (TAIR:AT4G27530.1); Has 30201 Blast hits to 17322 proteins in 780 species: Archae - 12; Bacteria - 1396; Metazoa - 17338; Fungi - 3422; Plants - 5037; Viruses - 0; Other Eukaryotes - 2996 (source: NCBI BLink). | chr5:21880626-21881116 FORWARD LENGTH=129	1	1	1	0	2	1	2	1	1	2	0	1	0	2	2	0	2	1	0
c902	c902.a1	c902.a1.a1	AT2G25950.1	| Symbols: | Protein of unknown function (DUF1000) | chr2:11068735-11070524 FORWARD LENGTH=204	1	2	2	2	2	1	0	1	1	1	1	1	1	0	1	1	1	2	1
c903	c903.a1	c903.a1.a1	AT1G54780.1	| Symbols: TLP18.3 | thylakoid lumen 18.3 kDa protein | chr1:20439533-20440953 FORWARD LENGTH=285	1	1	0	3	1	1	1	1	1	1	1	1	0	1	1	0	2	1	1
c904	c904.a1	c904.a1.a1	AT1G33790.2	| Symbols: | jacalin lectin family protein | chr1:12256990-12260432 FORWARD LENGTH=745	1	0	0	0	2	1	2	4	3	5	0	0	0	0	0	0	0	4	1
c905	c905.a1	c905.a1.a1	AT1G52760.1	| Symbols: LysoPL2 | lysophospholipase 2 | chr1:19651378-19652576 FORWARD LENGTH=332	1	1	1	2	1	1	1	1	1	1	1	1	1	2	2	0	1	2	1
c907	c907.a1	c907.a1.a1	AT3G47340.1	| Symbols: ASN1, DIN6, AT-ASN1 | glutamine-dependent asparagine synthase 1 | chr3:17438136-17441043 REVERSE LENGTH=584	1	5	2	2	1	0	2	1	0	0	2	1	2	0	1	0	1	0	0
c908	c908.a1	c908.a1.a1	AT2G38700.1	| Symbols: MVD1, ATMVD1 | mevalonate diphosphate decarboxylase 1 | chr2:16180918-16183785 REVERSE LENGTH=412	1	2	1	3	1	1	0	1	2	1	2	0	3	1	0	0	1	0	1
c909	c909.a1	c909.a1.a1	AT4G09520.1	| Symbols: | Cofactor-independent phosphoglycerate mutase | chr4:6024970-6026751 REVERSE LENGTH=492	1	0	2	1	2	0	1	1	1	2	1	0	1	1	2	0	1	1	1
c910	c910.a1	c910.a1.a1	AT3G42170.1	| Symbols: | BED zinc finger ;hAT family dimerisation domain | chr3:14321838-14323928 FORWARD LENGTH=696	1	1	1	0	1	1	1	1	1	3	1	2	0	3	0	0	2	2	0
c911	c911.a1	c911.a1.a1	AT4G19210.1	| Symbols: ATRLI2, RLI2 | RNAse l inhibitor protein 2 | chr4:10501906-10504776 FORWARD LENGTH=605	1	2	1	1	2	2	2	1	1	2	2	1	0	0	1	0	1	0	1
c912	c912.a1	c912.a1.a1	AT5G08570.1	| Symbols: | Pyruvate kinase family protein | chr5:2778433-2780300 FORWARD LENGTH=510	1	1	2	2	2	1	1	0	0	2	2	1	1	1	1	0	1	1	1
c915	c915.a1	c915.a1.a1	AT3G13460.1	| Symbols: ECT2 | evolutionarily conserved C-terminal region 2 | chr3:4385274-4388220 REVERSE LENGTH=667	1	1	1	0	1	0	2	3	2	3	0	0	0	0	1	0	2	1	1
c916	c916.a1	c916.a1.a1	AT5G60790.1	| Symbols: ATGCN1, GCN1 | ABC transporter family protein | chr5:24453760-24455767 REVERSE LENGTH=595	1	1	0	1	0	1	0	1	1	1	1	2	1	0	2	0	0	2	1
c916	c916.a2	c916.a2.a1	AT3G54540.1	| Symbols: ATGCN4, GCN4 | general control non-repressible 4 | chr3:20190393-20192564 FORWARD LENGTH=723	1	0	0	0	0	0	0	1	0	1	0	0	0	0	0	0	0	2	0
c917	c917.a1	c917.a1.a1	AT5G64430.1	| Symbols: | Octicosapeptide/Phox/Bem1p family protein | chr5:25762540-25764081 REVERSE LENGTH=513	1	1	1	1	2	0	1	1	2	1	1	0	2	0	0	1	0	0	2
c918	c918.a1	c918.a1.a1	AT3G07720.1	| Symbols: | Galactose oxidase/kelch repeat superfamily protein | chr3:2465439-2467033 FORWARD LENGTH=329	1	1	1	1	1	2	1	2	2	1	0	0	1	0	2	1	1	1	1
c919	c919.a1	c919.a1.a1	AT1G48990.1	| Symbols: | Oleosin family protein | chr1:18121470-18121979 FORWARD LENGTH=169	1	1	1	2	2	2	1	4	0	1	1	1	1	3	0	0	0	1	0
c920	c920.a1	c920.a1.a1	AT1G72160.1	| Symbols: | Sec14p-like phosphatidylinositol transfer family protein | chr1:27153823-27155609 REVERSE LENGTH=490	1	1	0	2	1	1	1	2	1	1	2	1	0	1	1	1	1	2	1
c922	c922.a1	c922.a1.a1	AT2G24820.1	| Symbols: TIC55-II | translocon at the inner envelope membrane of chloroplasts 55-II | chr2:10575038-10576829 FORWARD LENGTH=539	1	1	2	0	1	1	1	1	1	0	1	1	0	2	3	1	0	1	0
c923	c923.a1	c923.a1.a1	AT4G33680.1	| Symbols: AGD2 | Pyridoxal phosphate (PLP)-dependent transferases superfamily protein | chr4:16171847-16174630 REVERSE LENGTH=461	1	2	0	0	0	2	1	3	1	1	1	1	0	2	1	1	1	2	0
c924	c924.a1	c924.a1.a1	AT1G02780.1	| Symbols: emb2386 | Ribosomal protein L19e family protein | chr1:608120-609391 REVERSE LENGTH=214	1	2	0	0	0	1	1	2	1	1	0	1	0	1	2	0	0	4	1
c924	c924.a2	c924.a2.a1	AT4G02230.1	| Symbols: | Ribosomal protein L19e family protein | chr4:979391-980640 REVERSE LENGTH=208	1	0	0	0	0	0	1	1	0	0	0	0	0	0	0	0	0	2	0
c925	c925.a1	c925.a1.a1	AT3G45970.1	| Symbols: ATEXLA1, EXPL1, ATEXPL1, ATHEXP BETA 2.1, EXLA1 | expansin-like A1 | chr3:16896238-16897189 FORWARD LENGTH=265	1	3	0	2	2	0	2	2	0	3	1	1	0	0	0	0	0	0	0
c926	c926.a1	c926.a1.a1	AT1G06430.1	| Symbols: FTSH8 | FTSH protease 8 | chr1:1960214-1962525 REVERSE LENGTH=685	1	1	1	1	0	1	0	1	0	0	3	2	0	1	2	0	1	1	1
c926	c926.a2	c926.a2.a1	AT2G26140.1	| Symbols: ftsh4 | FTSH protease 4 | chr2:11131939-11135126 REVERSE LENGTH=717	1	0	0	1	0	1	0	0	0	0	1	1	0	1	1	0	1	0	1
c929	c929.a1	c929.a1.a1	AT3G02630.1	| Symbols: | Plant stearoyl-acyl-carrier-protein desaturase family protein | chr3:562164-564524 FORWARD LENGTH=396	1	4	2	1	0	1	2	2	2	1	0	1	1	1	0	0	0	1	0
c930	c930.a1	c930.a1.a1	AT3G61540.1	| Symbols: | alpha/beta-Hydrolases superfamily protein | chr3:22773399-22775699 FORWARD LENGTH=515	1	1	1	1	1	1	2	1	1	1	2	0	1	0	0	1	1	2	1
c932	c932.a1	c932.a1.a1	AT1G78060.1	| Symbols: | Glycosyl hydrolase family protein | chr1:29349796-29352868 REVERSE LENGTH=767	1	1	2	1	1	1	1	1	1	2	1	1	1	1	1	1	1	1	1
c935	c935.a1	c935.a1.a1	AT2G02040.1	| Symbols: ATPTR2-B, NTR1, PTR2-B, PTR2, ATPTR2 | peptide transporter 2 | chr2:487542-489707 FORWARD LENGTH=585	1	0	2	2	1	1	2	2	1	1	1	1	1	0	0	0	1	1	2
c936	c936.a1	c936.a1.a1	AT1G56600.1	| Symbols: AtGolS2, GolS2 | galactinol synthase 2 | chr1:21207620-21209291 FORWARD LENGTH=335	1	1	3	4	0	0	0	0	0	0	2	2	4	0	0	0	0	0	0
c937	c937.a1	c937.a1.a1	AT2G47120.1	| Symbols: | NAD(P)-binding Rossmann-fold superfamily protein | chr2:19347359-19348223 REVERSE LENGTH=258	1	1	0	1	0	2	0	1	1	1	2	1	1	1	1	0	1	2	1
c939	c939.a1	c939.a1.a1	AT5G63310.1	| Symbols: NDPK2, NDPK1A, NDPK IA IA, NDPK IA, ATNDPK2 | nucleoside diphosphate kinase 2 | chr5:25372122-25373838 REVERSE LENGTH=231	1	2	1	1	1	1	2	1	0	0	1	1	1	1	1	1	1	1	1
c940	c940.a1	c940.a1.a1	AT1G20225.1	| Symbols: | Thioredoxin superfamily protein | chr1:7007966-7009318 REVERSE LENGTH=233	1	2	3	0	2	2	1	1	2	1	1	0	0	0	1	0	0	1	0
c941	c941.a1	c941.a1.a1	AT3G14360.1	| Symbols: | alpha/beta-Hydrolases superfamily protein | chr3:4791596-4793534 FORWARD LENGTH=518	1	2	1	2	1	1	1	1	1	2	1	0	1	1	0	1	0	1	1
c942	c942.a1	c942.a1.a1	AT1G22450.1	| Symbols: COX6B, ATCOX6B2 | cytochrome C oxidase 6B | chr1:7925447-7926918 FORWARD LENGTH=191	1	1	2	0	1	2	1	0	1	0	2	2	1	2	1	1	2	0	0
c945	c945.a1	c945.a1.a1	AT5G19860.1	| Symbols: | Protein of unknown function, DUF538 | chr5:6714533-6715837 REVERSE LENGTH=181	1	2	1	0	1	1	1	3	0	1	1	1	1	1	1	1	1	1	1
c947	c947.a1	c947.a1.a1	AT3G55430.1	| Symbols: | O-Glycosyl hydrolases family 17 protein | chr3:20549806-20552004 REVERSE LENGTH=449	1	0	1	1	0	1	1	1	0	2	0	2	1	1	1	1	1	3	1
c949	c949.a1	c949.a1.a1	AT5G64290.1	| Symbols: DCT, DIT2.1 | dicarboxylate transport 2.1 | chr5:25714495-25716642 REVERSE LENGTH=563	1	3	2	2	1	0	1	1	1	1	0	0	0	1	0	1	1	1	2
c951	c951.a1	c951.a1.a1	AT5G10300.1	| Symbols: ATMES5, MES5, HNL | methyl esterase 5 | chr5:3239684-3240724 FORWARD LENGTH=258	1	1	1	1	1	1	1	3	1	2	1	1	1	1	1	0	1	1	0
c952	c952.a1	c952.a1.a1	AT5G20080.1	| Symbols: | FAD/NAD(P)-binding oxidoreductase | chr5:6782708-6786360 FORWARD LENGTH=328	1	0	1	1	0	1	1	1	1	0	2	0	1	2	2	1	1	1	1
c954	c954.a1	c954.a1.a1	AT3G06810.1	| Symbols: IBR3 | acyl-CoA dehydrogenase-related | chr3:2146534-2150654 FORWARD LENGTH=824	1	4	2	3	0	0	2	2	0	4	1	0	0	1	0	0	0	1	0
c955	c955.a1	c955.a1.a1	AT5G65165.1	| Symbols: SDH2-3 | succinate dehydrogenase 2-3 | chr5:26034515-26035922 REVERSE LENGTH=309	1	2	2	1	1	0	3	1	2	1	1	1	0	0	0	0	0	0	1
c956	c956.a1	c956.a1.a1	AT3G20820.1	| Symbols: | Leucine-rich repeat (LRR) family protein | chr3:7280930-7282027 FORWARD LENGTH=365	1	0	2	0	1	2	1	0	0	1	0	1	1	3	0	1	0	2	1
c957	c957.a1	c957.a1.a1	AT4G34700.1	| Symbols: CIB22, AtCIB22 | LYR family of Fe/S cluster biogenesis protein | chr4:16556874-16558362 FORWARD LENGTH=117	1	4	1	1	1	1	1	2	1	1	1	0	0	1	0	0	0	1	1
c958	c958.a1	c958.a1.a1	AT5G15490.1	| Symbols: | UDP-glucose 6-dehydrogenase family protein | chr5:5027872-5029314 REVERSE LENGTH=480	1	2	1	1	0	0	1	2	1	0	2	0	2	0	1	0	0	1	1
c959	c959.a1	c959.a1.a1	AT3G04880.1	| Symbols: DRT102 | DNA-damage-repair/toleration protein (DRT102) | chr3:1346431-1347363 REVERSE LENGTH=310	1	1	1	0	1	1	2	1	1	1	1	2	0	2	2	0	1	2	0
c960	c960.a1	c960.a1.a1	AT1G16350.1	| Symbols: | Aldolase-type TIM barrel family protein | chr1:5590951-5592872 FORWARD LENGTH=502	1	0	1	1	3	1	0	1	2	4	1	0	0	0	0	0	1	0	2
c961	c961.a1	c961.a1.a1	AT2G27510.1	| Symbols: ATFD3, FD3 | ferredoxin 3 | chr2:11758281-11758748 REVERSE LENGTH=155	1	1	1	1	1	1	1	2	1	1	1	1	1	1	1	0	1	1	0
c962	c962.a1	c962.a1.a1	AT4G27585.1	| Symbols: | SPFH/Band 7/PHB domain-containing membrane-associated protein family | chr4:13766984-13769832 REVERSE LENGTH=411	1	0	1	0	2	1	2	2	1	1	1	1	0	1	2	0	2	1	0
c963	c963.a1	c963.a1.a1	AT4G04640.1	| Symbols: ATPC1 | ATPase, F1 complex, gamma subunit protein | chr4:2350761-2351882 REVERSE LENGTH=373	1	2	0	2	0	1	1	1	1	0	1	1	1	1	1	0	1	1	1
c964	c964.a1	c964.a1.a1	AT4G35260.1	| Symbols: IDH1, IDH-I | isocitrate dehydrogenase 1 | chr4:16774494-16776233 REVERSE LENGTH=367	1	2	1	0	2	1	2	2	2	0	1	1	0	0	1	0	1	1	0
c965	c965.a1	c965.a1.a1	AT4G27000.1	| Symbols: ATRBP45C | RNA-binding (RRM/RBD/RNP motifs) family protein | chr4:13554983-13557763 REVERSE LENGTH=415	1	1	1	1	0	2	1	1	1	2	2	0	1	1	1	0	2	0	0
c967	c967.a1	c967.a1.a1	AT3G63520.1	| Symbols: CCD1, ATCCD1, ATNCED1, NCED1 | carotenoid cleavage dioxygenase 1 | chr3:23452940-23455896 FORWARD LENGTH=538	1	3	1	1	1	1	1	0	1	2	1	0	2	0	0	1	1	0	1
c969	c969.a1	c969.a1.a1	AT5G09730.1	| Symbols: BXL3, ATBXL3, XYL3, ATBX3, BX3 | beta-xylosidase 3 | chr5:3015319-3018226 REVERSE LENGTH=773	1	1	1	1	1	0	1	1	1	1	2	0	1	0	1	1	1	0	1
c970	c970.a1	c970.a1.a1	AT1G13020.1	| Symbols: EIF4B2 | eukaryotic initiation factor 4B2 | chr1:4440927-4443520 REVERSE LENGTH=549	1	1	1	1	2	0	1	1	1	1	1	0	2	0	0	0	3	1	0
c971	c971.a1	c971.a1.a1	AT1G06950.1	| Symbols: ATTIC110, TIC110 | translocon at the inner envelope membrane of chloroplasts 110 | chr1:2130303-2135563 REVERSE LENGTH=1016	1	2	0	0	1	1	0	3	2	0	1	1	0	1	2	1	0	1	1
c973	c973.a1	c973.a1.a1	AT2G42910.1	| Symbols: | Phosphoribosyltransferase family protein | chr2:17856396-17858394 FORWARD LENGTH=337	1	1	1	1	1	0	1	2	1	2	0	1	1	0	1	0	0	1	1
c974	c974.a1	c974.a1.a1	AT1G14810.1	| Symbols: | semialdehyde dehydrogenase family protein | chr1:5102684-5104633 REVERSE LENGTH=375	1	3	2	1	2	0	1	2	1	2	1	0	0	2	0	0	0	0	0
c975	c975.a1	c975.a1.a1	AT4G15410.1	| Symbols: PUX5 | serine/threonine protein phosphatase 2A 55 kDa regulatory subunit B prime gamma | chr4:8814868-8816596 FORWARD LENGTH=421	1	1	1	0	3	0	3	3	3	2	0	0	1	0	0	0	0	0	0
c976	c976.a1	c976.a1.a1	AT3G17390.1	| Symbols: MTO3, SAMS3, MAT4 | S-adenosylmethionine synthetase family protein | chr3:5952484-5953665 REVERSE LENGTH=393	1	1	0	1	0	0	0	1	2	2	0	0	1	2	0	1	2	2	2
c977	c977.a1	c977.a1.a1	AT1G14610.1	| Symbols: TWN2, VALRS | valyl-tRNA synthetase / valine--tRNA ligase (VALRS) | chr1:5008502-5014486 REVERSE LENGTH=1108	1	0	0	1	0	1	1	2	2	2	1	0	0	1	1	0	0	1	1
c978	c978.a1	c978.a1.a1	AT3G46740.1	| Symbols: TOC75-III, MAR1 | translocon at the outer envelope membrane of chloroplasts 75-III | chr3:17216104-17219296 REVERSE LENGTH=818	1	0	2	0	1	1	2	1	1	1	1	1	0	2	1	0	1	1	0
c979	c979.a1	c979.a1.a1	AT1G48420.1	| Symbols: D-CDES, ATACD1, ACD1 | D-cysteine desulfhydrase | chr1:17896767-17898803 REVERSE LENGTH=401	1	0	3	1	0	1	1	0	3	1	1	1	1	0	1	0	1	0	1
c980	c980.a1	c980.a1.a1	AT4G13430.1	| Symbols: IIL1, ATLEUC1 | isopropyl malate isomerase large subunit 1 | chr4:7804194-7807789 REVERSE LENGTH=509	1	2	2	2	2	0	1	2	2	1	1	1	2	0	0	0	0	0	0
c982	c982.a1	c982.a1.a1	AT3G44880.1	| Symbols: ACD1, LLS1, PAO | Pheophorbide a oxygenase family protein with Rieske [2Fe-2S] domain | chr3:16383858-16386204 FORWARD LENGTH=537	1	2	1	0	0	1	1	1	1	0	3	1	0	1	1	0	0	2	0
c984	c984.a1	c984.a1.a1	AT3G63040.1	| Symbols: | unknown protein; FUNCTIONS IN: molecular_function unknown; INVOLVED IN: biological_process unknown; LOCATED IN: endomembrane system; Has 5 Blast hits to 5 proteins in 2 species: Archae - 0; Bacteria - 0; Metazoa - 0; Fungi - 0; Plants - 5; Viruses - 0; Other Eukaryotes - 0 (source: NCBI BLink). | chr3:23296646-23297209 REVERSE LENGTH=187	1	2	1	1	1	1	0	1	1	0	2	1	0	1	1	0	1	1	1
c985	c985.a1	c985.a1.a1	AT3G55800.1	| Symbols: SBPASE | sedoheptulose-bisphosphatase | chr3:20709640-20711421 FORWARD LENGTH=393	1	1	1	1	1	0	1	0	0	1	2	2	1	1	1	1	0	1	1
c986	c986.a1	c986.a1.a1	AT5G56680.1	| Symbols: SYNC1, EMB2755, SYNC1 ARATH | Class II aminoacyl-tRNA and biotin synthetases superfamily protein | chr5:22936645-22938841 FORWARD LENGTH=572	1	1	0	1	1	0	1	2	0	1	0	2	2	1	1	0	0	1	1
c987	c987.a1	c987.a1.a1	AT1G35720.1	| Symbols: ANNAT1, OXY5, ATOXY5 | annexin 1 | chr1:13225304-13226939 FORWARD LENGTH=317	1	2	2	0	2	1	2	0	0	2	0	1	0	0	2	0	1	1	0
c990	c990.a1	c990.a1.a1	ATCG00540.1	| Symbols: PETA | photosynthetic electron transfer A | chrC:61657-62619 FORWARD LENGTH=320	1	1	2	0	0	1	1	1	1	1	1	2	2	0	1	0	1	1	0
c991	c991.a1	c991.a1.a1	AT5G08530.1	| Symbols: CI51 | 51 kDa subunit of complex I | chr5:2759848-2761726 REVERSE LENGTH=486	1	1	1	1	1	1	1	1	0	0	1	0	1	0	1	2	1	1	0
c992	c992.a1	c992.a1.a1	AT4G25000.1	| Symbols: ATAMY1, AMY1 | alpha-amylase-like | chr4:12852109-12853825 REVERSE LENGTH=423	1	0	0	0	2	1	1	1	1	1	2	1	0	1	1	0	2	1	0
c996	c996.a1	c996.a1.a1	AT3G55360.1	| Symbols: CER10, ECR, ATTSC13, TSC13 | 3-oxo-5-alpha-steroid 4-dehydrogenase family protein | chr3:20521186-20522856 REVERSE LENGTH=310	1	1	2	2	0	1	1	1	0	2	1	1	1	2	1	0	1	0	1
c997	c997.a1	c997.a1.a1	AT3G48270.1	| Symbols: CYP71A26 | cytochrome P450, family 71, subfamily A, polypeptide 26 | chr3:17876571-17878173 FORWARD LENGTH=489	1	1	1	1	1	1	1	1	1	1	1	1	1	0	1	0	1	0	1
c999	c999.a1	c999.a1.a1	AT3G44330.1	| Symbols: | INVOLVED IN: protein processing; LOCATED IN: mitochondrion, endoplasmic reticulum, plasma membrane, vacuole; EXPRESSED IN: 25 plant structures; EXPRESSED DURING: 13 growth stages; CONTAINS InterPro DOMAIN/s: Nicalin (InterPro:IPR016574), EF-Hand 1, calcium-binding site (InterPro:IPR018247), Nicastrin (InterPro:IPR008710); Has 245 Blast hits to 243 proteins in 99 species: Archae - 6; …	1	1	2	1	2	0	1	2	2	1	1	0	0	0	0	0	1	1	1
d1000	d1000.a1	d1000.a1.a1	AT5G59870.1	| Symbols: HTA6 | histone H2A 6 | chr5:24115605-24116144 REVERSE LENGTH=150	1	1	1	1	1	0	1	1	1	1	2	1	1	0	1	0	1	1	1
d1002	d1002.a1	d1002.a1.a1	AT5G39510.1	| Symbols: VTI11, ATVTI1A, ATVTI11, ZIG, SGR4, VTI1A, ZIG1 | Vesicle transport v-SNARE family protein | chr5:15822035-15823591 FORWARD LENGTH=221	1	1	3	1	2	1	1	2	1	1	1	0	1	0	0	0	0	0	1
d1004	d1004.a1	d1004.a1.a1	AT2G45820.1	| Symbols: | Remorin family protein | chr2:18863147-18864576 REVERSE LENGTH=190	1	0	2	2	2	0	0	2	0	3	0	1	0	0	0	0	0	0	2
d1006	d1006.a1	d1006.a1.a1	AT1G76010.1	| Symbols: | Alba DNA/RNA-binding protein | chr1:28528505-28530488 REVERSE LENGTH=350	1	1	1	1	3	1	1	1	0	1	1	0	0	0	0	1	1	1	0
d1007	d1007.a1	d1007.a1.a1	AT1G20580.1	| Symbols: | Small nuclear ribonucleoprotein family protein | chr1:7128979-7130371 FORWARD LENGTH=131	1	1	1	0	0	1	1	1	1	1	1	1	1	1	1	0	1	1	1
d1008	d1008.a1	d1008.a1.a1	AT1G78500.1	| Symbols: | Terpenoid cyclases family protein | chr1:29531646-29535177 FORWARD LENGTH=767	1	2	2	1	0	1	0	0	0	1	2	2	1	0	1	0	0	2	0
d1009	d1009.a1	d1009.a1.a1	AT5G65720.1	| Symbols: ATNIFS1, NIFS1, NFS1, ATNFS1 | nitrogen fixation S (NIFS)-like 1 | chr5:26296349-26297710 FORWARD LENGTH=453	1	1	1	0	0	1	2	5	2	1	0	1	0	1	0	1	0	0	0
d1011	d1011.a1	d1011.a1.a1	AT1G79870.1	| Symbols: | D-isomer specific 2-hydroxyacid dehydrogenase family protein | chr1:30044794-30045851 FORWARD LENGTH=313	1	1	1	0	2	1	1	1	2	1	3	0	0	1	0	1	1	0	0
d1012	d1012.a1	d1012.a1.a1	AT3G26770.1	| Symbols: | NAD(P)-binding Rossmann-fold superfamily protein | chr3:9845494-9847079 FORWARD LENGTH=306	1	1	0	0	1	3	1	1	2	0	0	0	0	0	2	0	0	1	0
d1013	d1013.a1	d1013.a1.a1	AT1G32470.1	| Symbols: | Single hybrid motif superfamily protein | chr1:11739479-11740246 REVERSE LENGTH=166	1	1	1	2	3	0	1	1	2	1	2	0	0	0	0	0	0	0	0
d1013	d1013.a2	d1013.a2.a1	AT2G35370.1	| Symbols: GDCH | glycine decarboxylase complex H | chr2:14891239-14892050 FORWARD LENGTH=165	1	0	0	1	2	1	0	0	1	0	1	0	0	0	0	0	0	0	0
d1014	d1014.a1	d1014.a1.a1	ATCG00680.1	| Symbols: PSBB | photosystem II reaction center protein B | chrC:72371-73897 FORWARD LENGTH=508	1	3	2	5	1	0	0	0	0	0	1	0	1	0	0	0	0	0	0
d1015	d1015.a1	d1015.a1.a1	AT1G24735.1	| Symbols: | S-adenosyl-L-methionine-dependent methyltransferases superfamily protein | chr1:8757977-8759448 FORWARD LENGTH=240	1	1	1	2	2	1	1	1	1	1	1	0	1	0	0	0	1	1	1
d1016	d1016.a1	d1016.a1.a1	AT3G48410.1	| Symbols: | alpha/beta-Hydrolases superfamily protein | chr3:17925786-17928100 REVERSE LENGTH=385	1	1	2	0	2	1	1	1	1	1	1	1	0	0	2	0	0	1	0
d1017	d1017.a1	d1017.a1.a1	AT1G12640.1	| Symbols: | MBOAT (membrane bound O-acyl transferase) family protein | chr1:4303586-4305666 REVERSE LENGTH=462	1	1	1	0	1	1	1	1	0	1	1	2	0	0	2	0	1	2	0
d1018	d1018.a1	d1018.a1.a1	AT4G14100.1	| Symbols: | transferases, transferring glycosyl groups | chr4:8120749-8122288 FORWARD LENGTH=206	1	2	0	1	1	1	1	1	1	0	1	0	1	0	1	1	1	1	1
d1019	d1019.a1	d1019.a1.a1	AT5G45310.1	| Symbols: | unknown protein; LOCATED IN: endomembrane system; EXPRESSED IN: stem, inflorescence meristem, root, leaf; EXPRESSED DURING: LP.04 four leaves visible; Has 30201 Blast hits to 17322 proteins in 780 species: Archae - 12; Bacteria - 1396; Metazoa - 17338; Fungi - 3422; Plants - 5037; Viruses - 0; Other Eukaryotes - 2996 (source: NCBI BLink). | chr5:18359373-18360796 REVERSE LENGTH=352	1	1	0	3	1	1	1	0	1	0	3	0	2	0	0	0	2	0	0
d1020	d1020.a1	d1020.a1.a1	AT4G36945.1	| Symbols: | PLC-like phosphodiesterases superfamily protein | chr4:17420098-17422047 REVERSE LENGTH=408	1	3	0	0	1	1	1	1	1	0	1	1	0	1	1	0	1	1	0
d1021	d1021.a1	d1021.a1.a1	AT1G06530.1	| Symbols: | Tropomyosin-related | chr1:2001625-2002596 FORWARD LENGTH=323	1	1	1	1	1	0	1	2	0	2	1	0	1	1	1	0	0	0	1
d1022	d1022.a1	d1022.a1.a1	AT5G60220.1	| Symbols: TET4 | tetraspanin4 | chr5:24248957-24250065 FORWARD LENGTH=327	1	0	1	2	2	1	1	1	1	0	1	1	1	0	0	1	0	2	0
d1025	d1025.a1	d1025.a1.a1	AT1G72170.1	| Symbols: | Domain of unknown function (DUF543) | chr1:27156403-27157516 FORWARD LENGTH=102	1	2	2	1	0	0	1	2	1	2	0	0	0	0	0	0	1	0	1
d1026	d1026.a1	d1026.a1.a1	AT5G46020.1	| Symbols: | CONTAINS InterPro DOMAIN/s: Casein kinase substrate, phosphoprotein PP28 (InterPro:IPR019380); Has 30201 Blast hits to 17322 proteins in 780 species: Archae - 12; Bacteria - 1396; Metazoa - 17338; Fungi - 3422; Plants - 5037; Viruses - 0; Other Eukaryotes - 2996 (source: NCBI BLink). | chr5:18663075-18664629 REVERSE LENGTH=164	1	1	1	0	1	1	1	1	1	1	1	1	0	1	1	0	2	1	0
d1027	d1027.a1	d1027.a1.a1	AT1G05450.2	| Symbols: | Bifunctional inhibitor/lipid-transfer protein/seed storage 2S albumin superfamily protein | chr1:1600004-1601086 FORWARD LENGTH=205	1	1	0	0	0	1	1	2	1	1	1	0	1	1	1	0	0	1	1
d1028	d1028.a1	d1028.a1.a1	AT5G45160.1	| Symbols: | Root hair defective 3 GTP-binding protein (RHD3) | chr5:18264991-18270035 FORWARD LENGTH=834	1	1	1	1	0	2	1	0	1	0	2	1	0	2	1	0	1	0	1
d1029	d1029.a1	d1029.a1.a1	AT1G77590.1	| Symbols: LACS9 | long chain acyl-CoA synthetase 9 | chr1:29148501-29151776 REVERSE LENGTH=691	1	2	1	2	0	0	0	1	1	1	2	0	1	0	0	0	1	0	0
d1030	d1030.a1	d1030.a1.a1	AT4G10790.1	| Symbols: | UBX domain-containing protein | chr4:6640752-6643035 REVERSE LENGTH=480	1	2	1	0	1	0	1	1	2	1	1	0	0	0	1	0	0	3	0
d1031	d1031.a1	d1031.a1.a1	AT3G10690.1	| Symbols: GYRA | DNA GYRASE A | chr3:3339612-3346243 REVERSE LENGTH=950	1	1	2	0	1	1	1	1	1	1	0	0	0	1	1	0	1	0	0
d1032	d1032.a1	d1032.a1.a1	AT4G10320.1	| Symbols: | tRNA synthetase class I (I, L, M and V) family protein | chr4:6397526-6404509 REVERSE LENGTH=1190	1	1	2	0	2	0	1	2	2	1	1	1	0	0	0	0	0	1	0
d1033	d1033.a1	d1033.a1.a1	AT3G56460.1	| Symbols: | GroES-like zinc-binding alcohol dehydrogenase family protein | chr3:20933029-20934425 REVERSE LENGTH=348	1	0	0	1	0	1	0	2	1	0	2	1	1	1	2	0	1	2	0
d1034	d1034.a1	d1034.a1.a1	AT1G70810.1	| Symbols: | Calcium-dependent lipid-binding (CaLB domain) family protein | chr1:26704207-26705091 FORWARD LENGTH=165	1	1	1	0	3	0	1	1	0	3	0	0	1	0	0	0	1	0	2
d1036	d1036.a1	d1036.a1.a1	AT5G51820.1	| Symbols: PGM, ATPGMP, PGM1, STF1 | phosphoglucomutase | chr5:21063531-21067933 REVERSE LENGTH=623	1	2	3	0	0	0	1	1	1	0	3	0	0	1	1	0	0	0	1
d1037	d1037.a1	d1037.a1.a1	AT2G23580.1	| Symbols: ATMES4, MES4, ABE4 | methyl esterase 4 | chr2:10033360-10034310 REVERSE LENGTH=263	1	1	0	0	0	1	1	0	2	0	2	1	0	0	1	1	2	1	1
d1039	d1039.a1	d1039.a1.a1	AT3G01520.1	| Symbols: | Adenine nucleotide alpha hydrolases-like superfamily protein | chr3:208506-209921 FORWARD LENGTH=175	1	1	2	0	2	0	0	1	1	2	1	0	1	0	1	0	1	0	0
d1040	d1040.a1	d1040.a1.a1	AT5G49990.1	| Symbols: | Xanthine/uracil permease family protein | chr5:20337864-20341187 REVERSE LENGTH=528	1	3	1	0	0	0	0	1	1	0	2	0	0	1	1	0	2	0	1
d1041	d1041.a1	d1041.a1.a1	AT4G23850.1	| Symbols: LACS4 | AMP-dependent synthetase and ligase family protein | chr4:12403720-12408263 REVERSE LENGTH=666	1	1	1	1	1	1	1	1	1	1	1	0	1	0	1	0	1	1	1
d1042	d1042.a1	d1042.a1.a1	AT1G31180.1	| Symbols: ATIMD3, IMD3, IPMDH1 | isopropylmalate dehydrogenase 3 | chr1:11142843-11144617 REVERSE LENGTH=404	1	2	3	0	2	0	0	2	2	2	0	1	0	0	0	0	1	1	0
d1043	d1043.a1	d1043.a1.a1	AT5G45830.1	| Symbols: DOG1, GSQ5, ATDOG1 | delay of germination 1 | chr5:18589669-18591400 REVERSE LENGTH=291	1	2	1	1	1	1	1	1	1	1	1	1	1	0	0	1	1	0	1
d1045	d1045.a1	d1045.a1.a1	AT5G50770.1	| Symbols: AtHSD6, HSD6 | hydroxysteroid dehydrogenase 6 | chr5:20646790-20648696 REVERSE LENGTH=342	1	2	2	0	1	1	0	2	2	2	0	0	0	0	1	0	0	0	1
d1046	d1046.a1	d1046.a1.a1	AT3G10350.1	| Symbols: | P-loop containing nucleoside triphosphate hydrolases superfamily protein | chr3:3208310-3210678 FORWARD LENGTH=411	1	1	2	0	1	1	1	1	1	0	1	0	1	0	0	0	1	1	1
d1047	d1047.a1	d1047.a1.a1	AT5G13030.1	| Symbols: | unknown protein; FUNCTIONS IN: molecular_function unknown; INVOLVED IN: biological_process unknown; LOCATED IN: chloroplast; EXPRESSED IN: 23 plant structures; EXPRESSED DURING: 13 growth stages; CONTAINS InterPro DOMAIN/s: Uncharacterised protein family UPF0061 (InterPro:IPR003846); Has 5046 Blast hits to 4997 proteins in 1211 species: Archae - 8; Bacteria - 2327; Metazoa - 120; Fun…	1	2	1	1	1	0	0	1	1	1	1	0	0	0	1	0	2	0	1
d1048	d1048.a1	d1048.a1.a1	AT5G15530.1	| Symbols: BCCP2, CAC1-B | biotin carboxyl carrier protein 2 | chr5:5038955-5040437 FORWARD LENGTH=255	1	2	2	1	2	0	0	1	0	0	1	1	1	1	0	0	1	1	0
d1049	d1049.a1	d1049.a1.a1	AT5G39730.1	| Symbols: | AIG2-like (avirulence induced gene) family protein | chr5:15901740-15902624 FORWARD LENGTH=172	1	1	1	1	2	1	2	1	0	2	0	0	0	0	0	0	0	0	2
d1052	d1052.a1	d1052.a1.a1	AT4G00090.1	| Symbols: | Transducin/WD40 repeat-like superfamily protein | chr4:34234-36594 FORWARD LENGTH=430	1	1	1	1	0	0	1	2	2	1	0	1	1	1	1	0	0	0	1
d1054	d1054.a1	d1054.a1.a1	AT1G69460.1	| Symbols: | emp24/gp25L/p24 family/GOLD family protein | chr1:26112054-26113160 REVERSE LENGTH=214	1	2	2	0	2	1	1	0	0	0	1	1	0	0	1	0	1	1	0
d1055	d1055.a1	d1055.a1.a1	AT4G35220.1	| Symbols: | Cyclase family protein | chr4:16752636-16753966 FORWARD LENGTH=272	1	1	0	1	0	0	0	2	1	0	1	0	1	1	0	0	1	1	2
d1056	d1056.a1	d1056.a1.a1	AT3G58730.1	| Symbols: | vacuolar ATP synthase subunit D (VATD) / V-ATPase D subunit / vacuolar proton pump D subunit (VATPD) | chr3:21718495-21719280 REVERSE LENGTH=261	1	2	0	1	1	0	1	3	0	0	0	0	0	0	1	0	1	0	1
d1057	d1057.a1	d1057.a1.a1	AT1G49740.1	| Symbols: | PLC-like phosphodiesterases superfamily protein | chr1:18407728-18409468 FORWARD LENGTH=359	1	1	0	1	1	1	1	1	0	0	0	1	1	0	2	0	0	1	0
d1060	d1060.a1	d1060.a1.a1	AT5G19180.1	| Symbols: ECR1 | E1 C-terminal related 1 | chr5:6453375-6455750 FORWARD LENGTH=454	1	1	1	1	1	1	1	1	1	0	0	0	1	0	2	0	0	0	1
d1063	d1063.a1	d1063.a1.a1	ATMG00070.1	| Symbols: NAD9 | NADH dehydrogenase subunit 9 | chrM:23663-24235 REVERSE LENGTH=190	1	1	1	2	1	0	0	1	1	2	0	1	0	0	0	1	0	0	1
d1065	d1065.a1	d1065.a1.a1	AT1G55265.1	| Symbols: | Protein of unknown function, DUF538 | chr1:20617326-20617853 FORWARD LENGTH=175	1	0	1	1	0	0	1	1	2	2	2	0	0	0	0	0	0	0	1
d1066	d1066.a1	d1066.a1.a1	AT2G39020.1	| Symbols: | Acyl-CoA N-acyltransferases (NAT) superfamily protein | chr2:16295392-16296102 FORWARD LENGTH=236	1	1	0	0	1	2	0	2	1	0	2	0	0	0	0	0	1	0	0
d1067	d1067.a1	d1067.a1.a1	AT4G04910.1	| Symbols: NSF | AAA-type ATPase family protein | chr4:2489696-2495666 REVERSE LENGTH=742	1	2	1	1	1	0	1	2	1	1	0	0	0	1	0	0	1	0	0
d1070	d1070.a1	d1070.a1.a1	AT5G23140.1	| Symbols: CLPP2, NCLPP7 | nuclear-encoded CLP protease P7 | chr5:7783811-7784826 FORWARD LENGTH=241	1	0	0	1	1	1	1	1	0	0	2	1	0	1	1	0	2	1	1
d1071	d1071.a1	d1071.a1.a1	AT2G15010.1	| Symbols: | Plant thionin | chr2:6484422-6485001 FORWARD LENGTH=135	1	1	2	0	1	0	1	1	2	2	0	1	0	0	0	0	1	0	0
d1072	d1072.a1	d1072.a1.a1	AT3G16990.1	| Symbols: | Haem oxygenase-like, multi-helical | chr3:5795937-5796783 REVERSE LENGTH=221	1	1	1	2	1	0	2	1	0	1	2	0	1	0	1	0	0	1	1
d1074	d1074.a1	d1074.a1.a1	AT2G39990.1	| Symbols: EIF2, AteIF3f, eIF3F | eukaryotic translation initiation factor 2 | chr2:16698332-16699929 REVERSE LENGTH=293	1	0	0	2	1	2	0	0	0	2	0	1	0	0	1	0	1	1	2
d1075	d1075.a1	d1075.a1.a1	AT5G46180.1	| Symbols: DELTA-OAT | ornithine-delta-aminotransferase | chr5:18718766-18721271 REVERSE LENGTH=475	1	0	1	0	1	1	1	1	2	2	0	0	1	0	1	0	1	1	0
d1076	d1076.a1	d1076.a1.a1	AT1G26690.1	| Symbols: | emp24/gp25L/p24 family/GOLD family protein | chr1:9224299-9225682 REVERSE LENGTH=214	1	1	0	1	0	1	2	1	1	0	1	1	0	0	1	0	1	1	1
d1077	d1077.a1	d1077.a1.a1	AT4G38710.1	| Symbols: | glycine-rich protein | chr4:18078141-18080002 REVERSE LENGTH=452	1	0	0	0	0	0	2	1	1	3	0	0	0	1	0	0	1	1	1
d1078	d1078.a1	d1078.a1.a1	AT2G17200.1	| Symbols: DSK2 | ubiquitin family protein | chr2:7482133-7485090 REVERSE LENGTH=551	1	1	0	0	1	1	0	0	0	1	1	1	0	1	1	1	1	1	0
d1081	d1081.a1	d1081.a1.a1	AT3G19450.1	| Symbols: CAD4, ATCAD4, CAD, CAD-C | GroES-like zinc-binding alcohol dehydrogenase family protein | chr3:6744859-6747005 FORWARD LENGTH=365	1	0	0	1	1	1	0	0	1	0	2	2	1	1	0	0	0	2	0
d1082	d1082.a1	d1082.a1.a1	AT1G12050.1	| Symbols: | fumarylacetoacetase, putative | chr1:4072904-4075856 FORWARD LENGTH=421	1	1	1	2	1	0	0	1	0	3	0	0	1	0	0	0	0	0	1
d1083	d1083.a1	d1083.a1.a1	AT3G13860.1	| Symbols: HSP60-3A | heat shock protein 60-3A | chr3:4561704-4565133 REVERSE LENGTH=572	1	1	1	1	0	0	0	2	2	0	0	0	0	0	0	0	1	1	2
d1084	d1084.a1	d1084.a1.a1	ATMG00160.1	| Symbols: COX2 | cytochrome oxidase 2 | chrM:40502-42628 REVERSE LENGTH=260	1	0	0	1	0	1	0	0	1	1	0	2	1	1	1	1	0	1	1
d1085	d1085.a1	d1085.a1.a1	AT5G22330.1	| Symbols: ATTIP49A, RIN1 | P-loop containing nucleoside triphosphate hydrolases superfamily protein | chr5:7391026-7394071 REVERSE LENGTH=458	1	1	1	0	1	0	1	2	2	1	0	2	1	0	0	0	0	1	0
d1086	d1086.a1	d1086.a1.a1	AT3G27200.1	| Symbols: | Cupredoxin superfamily protein | chr3:10043738-10044340 REVERSE LENGTH=174	1	2	1	0	0	0	0	0	0	0	2	1	0	1	1	0	1	1	0
d1087	d1087.a1	d1087.a1.a1	AT5G16710.1	| Symbols: DHAR3 | dehydroascorbate reductase 1 | chr5:5483312-5484926 FORWARD LENGTH=258	1	1	1	2	1	0	0	0	1	0	2	0	1	0	0	0	1	0	1
d1088	d1088.a1	d1088.a1.a1	AT2G47970.1	| Symbols: | Nuclear pore localisation protein NPL4 | chr2:19629525-19630973 FORWARD LENGTH=413	1	0	0	0	0	1	1	1	0	1	1	1	1	1	0	0	1	1	1
d1089	d1089.a1	d1089.a1.a1	AT4G15802.1	| Symbols: HSBP, AtHSBP | heat shock factor binding protein | chr4:8986864-8988339 REVERSE LENGTH=86	1	1	2	1	1	0	1	1	0	1	0	1	1	1	1	0	0	1	0
d1090	d1090.a1	d1090.a1.a1	AT3G47930.1	| Symbols: ATGLDH, GLDH | L-galactono-1,4-lactone dehydrogenase | chr3:17684500-17687426 FORWARD LENGTH=610	1	3	0	0	1	0	0	3	2	0	0	0	1	0	1	0	1	1	0
d1091	d1091.a1	d1091.a1.a1	AT4G39520.1	| Symbols: | GTP-binding protein-related | chr4:18371329-18374000 REVERSE LENGTH=369	1	1	0	1	1	2	0	1	0	1	3	0	0	1	1	0	1	0	0
d1092	d1092.a1	d1092.a1.a1	AT5G52920.1	| Symbols: PKP1, PKP-BETA1, PKP2 | plastidic pyruvate kinase beta subunit 1 | chr5:21463680-21466612 FORWARD LENGTH=579	1	1	1	1	0	1	1	1	0	0	1	1	1	0	0	1	0	0	0
d1093	d1093.a1	d1093.a1.a1	AT1G26560.1	| Symbols: BGLU40 | beta glucosidase 40 | chr1:9178513-9181726 FORWARD LENGTH=510	1	1	1	0	1	0	1	1	1	2	1	1	0	0	0	0	2	1	0
d1095	d1095.a1	d1095.a1.a1	AT5G24165.1	| Symbols: | unknown protein; FUNCTIONS IN: molecular_function unknown; INVOLVED IN: biological_process unknown; LOCATED IN: chloroplast; EXPRESSED IN: 22 plant structures; EXPRESSED DURING: 13 growth stages; BEST Arabidopsis thaliana protein match is: unknown protein (TAIR:AT4G23885.1); Has 30201 Blast hits to 17322 proteins in 780 species: Archae - 12; Bacteria - 1396; Metazoa - 17338; Fungi - …	1	0	0	0	1	0	1	2	1	2	0	0	1	1	1	0	1	1	0
d1096	d1096.a1	d1096.a1.a1	AT2G23640.1	| Symbols: RTNLB13 | Reticulan like protein B13 | chr2:10057554-10059042 FORWARD LENGTH=206	1	1	0	0	0	1	0	1	1	0	1	1	1	0	0	0	1	2	0
d1097	d1097.a1	d1097.a1.a1	AT3G51050.1	| Symbols: | FG-GAP repeat-containing protein | chr3:18954023-18957698 FORWARD LENGTH=698	1	1	1	1	1	1	0	1	0	0	1	1	0	0	0	0	1	1	1
d1098	d1098.a1	d1098.a1.a1	AT5G61970.1	| Symbols: | signal recognition particle-related / SRP-related | chr5:24888920-24893079 FORWARD LENGTH=605	1	1	1	0	1	0	1	2	1	1	0	0	0	0	0	0	0	1	0
d1099	d1099.a1	d1099.a1.a1	AT1G28200.1	| Symbols: FIP1 | FH interacting protein 1 | chr1:9850395-9852300 REVERSE LENGTH=259	1	0	1	0	1	1	2	0	0	2	0	0	0	0	1	0	2	1	0
d1101	d1101.a1	d1101.a1.a1	AT4G19810.1	| Symbols: | Glycosyl hydrolase family protein with chitinase insertion domain | chr4:10764151-10765753 REVERSE LENGTH=379	1	0	0	0	2	0	1	1	1	2	0	0	0	1	1	1	1	0	1
d1103	d1103.a1	d1103.a1.a1	AT5G59320.1	| Symbols: LTP3 | lipid transfer protein 3 | chr5:23929051-23929492 FORWARD LENGTH=115	1	0	2	3	0	0	0	0	0	2	1	0	0	0	0	0	0	0	0
d1104	d1104.a1	d1104.a1.a1	AT4G13780.1	| Symbols: | methionine--tRNA ligase, putative / methionyl-tRNA synthetase, putative / MetRS, putative | chr4:7993366-7998433 REVERSE LENGTH=797	1	1	0	1	0	1	0	0	1	0	1	0	0	0	1	0	0	0	2
d1106	d1106.a1	d1106.a1.a1	AT1G04980.1	| Symbols: ATPDIL2-2, ATPDI10, PDI10, PDIL2-2 | PDI-like 2-2 | chr1:1413869-1416120 REVERSE LENGTH=447	1	0	1	0	0	0	2	1	0	2	0	1	0	0	0	0	0	0	1
d1107	d1107.a1	d1107.a1.a1	AT3G49100.1	| Symbols: | Signal recognition particle, SRP9/SRP14 subunit | chr3:18196944-18198298 FORWARD LENGTH=103	1	1	1	1	0	0	2	1	0	1	1	0	1	0	1	0	0	1	0
d1108	d1108.a1	d1108.a1.a1	AT4G12910.1	| Symbols: scpl20 | serine carboxypeptidase-like 20 | chr4:7550576-7553051 REVERSE LENGTH=497	1	0	1	0	0	0	2	1	1	2	1	0	1	0	0	0	0	0	1
d1109	d1109.a1	d1109.a1.a1	AT1G09760.1	| Symbols: U2A' | U2 small nuclear ribonucleoprotein A | chr1:3159476-3161603 REVERSE LENGTH=249	1	2	1	0	0	0	1	2	2	1	0	0	0	0	0	0	1	0	1
d1110	d1110.a1	d1110.a1.a1	AT4G29680.1	| Symbols: | Alkaline-phosphatase-like family protein | chr4:14538067-14539557 REVERSE LENGTH=496	1	0	0	1	2	0	1	1	1	0	2	0	1	0	1	0	0	1	0
d1112	d1112.a1	d1112.a1.a1	AT2G07050.1	| Symbols: CAS1 | cycloartenol synthase 1 | chr2:2924629-2930295 FORWARD LENGTH=759	1	2	1	0	2	0	1	1	1	0	2	1	0	0	0	0	0	0	0
d1114	d1114.a1	d1114.a1.a1	AT2G25940.1	| Symbols: ALPHA-VPE, ALPHAVPE | alpha-vacuolar processing enzyme | chr2:11063496-11066020 REVERSE LENGTH=478	1	1	1	0	1	0	1	2	0	1	0	1	0	1	0	0	0	1	1
d1116	d1116.a1	d1116.a1.a1	AT3G48690.1	| Symbols: ATCXE12, CXE12 | alpha/beta-Hydrolases superfamily protein | chr3:18037186-18038160 REVERSE LENGTH=324	1	1	1	0	1	0	1	0	2	1	1	0	0	1	0	0	1	0	0
d1117	d1117.a1	d1117.a1.a1	AT1G02140.1	| Symbols: MEE63, MAGO, HAP1 | mago nashi family protein | chr1:403467-404401 REVERSE LENGTH=150	1	0	2	0	1	0	1	2	1	2	0	0	0	0	0	0	0	0	1
d1118	d1118.a1	d1118.a1.a1	AT3G20970.1	| Symbols: NFU4, ATNFU2 | NFU domain protein 4 | chr3:7348277-7350069 FORWARD LENGTH=283	1	1	1	1	1	1	1	1	1	1	1	0	0	0	1	0	1	0	0
d1119	d1119.a1	d1119.a1.a1	AT1G73230.1	| Symbols: | Nascent polypeptide-associated complex NAC | chr1:27540506-27541364 REVERSE LENGTH=165	1	0	2	0	2	1	1	0	1	2	1	0	0	0	2	0	0	0	0
d1120	d1120.a1	d1120.a1.a1	AT4G11860.1	| Symbols: | Protein of unknown function (DUF544) | chr4:7134237-7138361 REVERSE LENGTH=682	1	1	1	0	0	1	1	0	1	0	2	1	0	0	1	0	1	0	0
d1122	d1122.a2	d1122.a2.a1	AT1G07380.1	| Symbols: | Neutral/alkaline non-lysosomal ceramidase | chr1:2264829-2268306 REVERSE LENGTH=779	1	0	0	0	0	1	0	0	0	1	1	1	0	1	1	0	1	1	0
d1123	d1123.a1	d1123.a1.a1	AT1G03090.2	| Symbols: MCCA | methylcrotonyl-CoA carboxylase alpha chain, mitochondrial / 3-methylcrotonyl-CoA carboxylase 1 (MCCA) | chr1:739715-743819 FORWARD LENGTH=734	1	1	1	0	2	0	0	1	1	1	0	1	0	1	1	0	0	0	0
d1124	d1124.a1	d1124.a1.a1	AT5G20500.1	| Symbols: | Glutaredoxin family protein | chr5:6938652-6939665 FORWARD LENGTH=135	1	0	2	1	0	1	0	0	0	1	1	1	0	0	1	0	0	1	1
d1125	d1125.a1	d1125.a1.a1	AT5G41970.1	| Symbols: | Metal-dependent protein hydrolase | chr5:16791198-16792961 FORWARD LENGTH=373	1	0	0	0	0	0	1	2	1	0	0	0	0	0	1	0	1	2	0
d1126	d1126.a1	d1126.a1.a1	AT3G61260.1	| Symbols: | Remorin family protein | chr3:22675403-22676701 REVERSE LENGTH=212	1	1	0	0	0	0	1	2	0	1	1	1	0	0	0	0	0	0	1
d1127	d1127.a1	d1127.a1.a1	AT3G14920.1	| Symbols: | Peptide-N4-(N-acetyl-beta-glucosaminyl)asparagine amidase A protein | chr3:5018275-5020104 FORWARD LENGTH=609	1	1	0	1	1	1	1	1	1	0	1	0	0	0	0	0	0	0	0
d1128	d1128.a1	d1128.a1.a1	AT1G05350.1	| Symbols: | NAD(P)-binding Rossmann-fold superfamily protein | chr1:1560891-1564005 REVERSE LENGTH=431	1	0	2	1	1	0	0	2	0	2	0	1	0	1	0	0	0	0	1
d1131	d1131.a1	d1131.a1.a1	AT3G43270.1	| Symbols: | Plant invertase/pectin methylesterase inhibitor superfamily | chr3:15222402-15225124 REVERSE LENGTH=527	1	0	0	0	0	0	0	0	1	2	0	0	1	1	0	1	1	0	1
d1132	d1132.a1	d1132.a1.a1	AT5G66040.1	| Symbols: STR16 | sulfurtransferase protein 16 | chr5:26410557-26411139 FORWARD LENGTH=120	1	1	1	0	1	0	0	1	0	2	0	1	0	1	1	0	0	1	0
d1133	d1133.a1	d1133.a1.a1	AT3G09810.1	| Symbols: IDH-VI | isocitrate dehydrogenase VI | chr3:3008753-3011070 FORWARD LENGTH=374	1	0	0	0	0	1	1	1	1	0	1	0	0	0	0	0	1	0	0
d1133	d1133.a2	d1133.a2.a1	AT5G03290.1	| Symbols: IDH-V | isocitrate dehydrogenase V | chr5:794043-795939 FORWARD LENGTH=374	1	0	1	1	0	0	0	0	0	1	0	0	0	0	0	0	1	0	1
d1134	d1134.a1	d1134.a1.a1	AT4G35570.1	| Symbols: HMGB5, NFD5, HMGD, NFD05 | high mobility group B5 | chr4:16887363-16888184 REVERSE LENGTH=125	1	1	0	1	2	1	0	0	2	0	0	0	0	0	1	0	0	0	1
d1136	d1136.a1	d1136.a1.a1	AT2G17265.1	| Symbols: HSK, DMR1 | homoserine kinase | chr2:7508606-7509718 FORWARD LENGTH=370	1	0	2	0	1	0	0	0	1	2	0	1	0	0	1	0	0	1	0
d1137	d1137.a1	d1137.a1.a1	AT3G42050.1	| Symbols: | vacuolar ATP synthase subunit H family protein | chr3:14228846-14232228 REVERSE LENGTH=441	1	1	1	0	1	1	0	0	0	0	0	1	0	1	1	0	1	1	2
d1138	d1138.a1	d1138.a1.a1	AT4G18930.1	| Symbols: | RNA ligase/cyclic nucleotide phosphodiesterase family protein | chr4:10370797-10371885 FORWARD LENGTH=181	1	0	2	0	0	0	0	1	2	1	0	1	0	1	1	0	1	1	0
d1139	d1139.a1	d1139.a1.a1	AT4G12650.1	| Symbols: | Endomembrane protein 70 protein family | chr4:7468207-7470165 REVERSE LENGTH=652	1	2	0	0	0	0	0	2	1	1	2	1	0	0	1	0	1	0	0
d1140	d1140.a1	d1140.a1.a1	AT1G16210.1	| Symbols: | unknown protein; CONTAINS InterPro DOMAIN/s: Protein of unknown function DUF1014 (InterPro:IPR010422); Has 16107 Blast hits to 8386 proteins in 1107 species: Archae - 26; Bacteria - 3370; Metazoa - 4013; Fungi - 1516; Plants - 526; Viruses - 120; Other Eukaryotes - 6536 (source: NCBI BLink). | chr1:5546352-5547447 REVERSE LENGTH=234	1	2	1	0	0	0	2	0	0	2	0	0	0	0	0	0	0	0	0
d1141	d1141.a1	d1141.a1.a1	AT3G04610.1	| Symbols: FLK | RNA-binding KH domain-containing protein | chr3:1250762-1254272 REVERSE LENGTH=577	1	1	2	0	1	0	0	2	1	0	1	0	0	0	0	0	0	0	1
d1143	d1143.a1	d1143.a1.a1	AT4G11310.1	| Symbols: | Papain family cysteine protease | chr4:6883594-6885318 FORWARD LENGTH=364	1	1	2	1	0	1	0	0	0	0	1	1	0	0	1	0	0	0	0
d1144	d1144.a1	d1144.a1.a1	AT5G58090.1	| Symbols: | O-Glycosyl hydrolases family 17 protein | chr5:23505556-23507193 REVERSE LENGTH=477	1	0	1	0	2	1	0	0	1	0	0	0	0	1	0	0	1	1	0
d1145	d1145.a1	d1145.a1.a1	AT3G16270.1	| Symbols: | ENTH/VHS family protein | chr3:5513701-5516540 FORWARD LENGTH=690	1	0	1	1	1	0	0	0	0	0	0	1	1	0	0	0	0	1	1
d1147	d1147.a1	d1147.a1.a1	AT3G20250.1	| Symbols: APUM5, PUM5 | pumilio 5 | chr3:7059098-7062660 REVERSE LENGTH=961	1	0	0	0	1	2	0	0	1	0	1	2	0	1	1	0	0	0	0
d1148	d1148.a1	d1148.a1.a1	AT5G12470.1	| Symbols: | Protein of unknown function (DUF3411) | chr5:4044950-4047290 REVERSE LENGTH=386	1	1	0	0	0	1	0	1	0	0	1	1	0	2	0	0	1	1	0
d1149	d1149.a1	d1149.a1.a1	AT5G07460.1	| Symbols: PMSR2, ATMSRA2 | peptidemethionine sulfoxide reductase 2 | chr5:2360844-2361885 REVERSE LENGTH=218	1	1	1	1	1	0	1	1	0	1	0	0	0	0	1	0	0	0	1
d1150	d1150.a1	d1150.a1.a1	AT5G11770.1	| Symbols: | NADH-ubiquinone oxidoreductase 20 kDa subunit, mitochondrial | chr5:3791148-3792929 REVERSE LENGTH=218	1	0	1	0	1	0	1	2	1	1	0	0	1	1	0	0	1	0	0
d1151	d1151.a1	d1151.a1.a1	AT5G38830.1	| Symbols: | Cysteinyl-tRNA synthetase, class Ia family protein | chr5:15545764-15548094 REVERSE LENGTH=511	1	0	1	0	1	1	0	0	0	0	0	1	1	0	0	0	1	1	1
d1152	d1152.a1	d1152.a1.a1	AT2G43820.1	| Symbols: GT, UGT74F2, ATSAGT1, SGT1, SAGT1 | UDP-glucosyltransferase 74F2 | chr2:18152279-18153715 FORWARD LENGTH=449	1	0	0	0	1	1	0	0	0	1	1	1	0	1	1	0	1	0	0
d1153	d1153.a1	d1153.a1.a1	AT5G19220.1	| Symbols: ADG2, APL1 | ADP glucose pyrophosphorylase large subunit 1 | chr5:6463931-6466775 REVERSE LENGTH=522	1	1	2	1	0	1	0	0	0	1	1	1	0	0	0	0	0	0	1
d1155	d1155.a1	d1155.a1.a1	AT5G62200.1	| Symbols: | Embryo-specific protein 3, (ATS3) | chr5:24984463-24985674 REVERSE LENGTH=190	1	1	2	0	2	0	1	1	1	0	0	0	0	0	1	0	1	0	0
d1156	d1156.a1	d1156.a1.a1	AT4G26780.1	| Symbols: AR192 | Co-chaperone GrpE family protein | chr4:13485066-13486560 REVERSE LENGTH=327	1	0	0	0	0	1	1	0	1	0	0	0	0	1	0	0	0	1	2
d1158	d1158.a1	d1158.a1.a1	AT3G03470.1	| Symbols: CYP89A9 | cytochrome P450, family 87, subfamily A, polypeptide 9 | chr3:824692-826345 REVERSE LENGTH=511	1	0	1	0	0	1	1	0	1	0	1	0	1	1	0	0	1	1	0
d1160	d1160.a1	d1160.a1.a1	AT2G16890.2	| Symbols: | UDP-Glycosyltransferase superfamily protein | chr2:7316938-7319022 FORWARD LENGTH=478	1	0	1	0	1	0	0	1	0	1	0	1	0	0	1	1	0	0	0
d1161	d1161.a1	d1161.a1.a1	AT2G42680.1	| Symbols: MBF1A, ATMBF1A | multiprotein bridging factor 1A | chr2:17774972-17776116 FORWARD LENGTH=142	1	1	2	0	2	0	2	0	0	1	0	0	0	0	0	0	0	0	0
d1162	d1162.a1	d1162.a1.a1	AT1G65650.1	| Symbols: UCH2 | Peptidase C12, ubiquitin carboxyl-terminal hydrolase 1 | chr1:24415172-24417466 REVERSE LENGTH=330	1	1	1	0	1	1	1	1	1	1	1	0	0	0	0	0	0	0	1
d1163	d1163.a1	d1163.a1.a1	AT1G76400.1	| Symbols: | Ribophorin I | chr1:28658713-28661672 REVERSE LENGTH=614	1	0	0	2	0	1	1	0	2	1	0	0	1	0	0	0	0	0	1
d1164	d1164.a1	d1164.a1.a1	AT5G01500.1	| Symbols: TAAC | thylakoid ATP/ADP carrier | chr5:199017-201329 FORWARD LENGTH=415	1	2	1	0	0	0	0	1	0	0	2	1	0	0	0	0	0	1	1
d1167	d1167.a1	d1167.a1.a1	AT4G00620.1	| Symbols: | Amino acid dehydrogenase family protein | chr4:259265-260788 REVERSE LENGTH=360	1	1	0	0	0	0	1	1	1	1	0	1	0	2	0	0	0	1	0
d1168	d1168.a1	d1168.a1.a1	AT2G33800.1	| Symbols: | Ribosomal protein S5 family protein | chr2:14300925-14302352 REVERSE LENGTH=303	1	0	1	0	1	0	0	1	0	1	2	0	0	0	0	0	1	0	0
d1169	d1169.a1	d1169.a1.a1	AT1G51510.1	| Symbols: Y14 | RNA-binding (RRM/RBD/RNP motifs) family protein | chr1:19103072-19104753 REVERSE LENGTH=202	1	1	0	0	0	1	1	1	1	1	0	0	0	0	1	0	0	0	1
d1170	d1170.a1	d1170.a1.a1	AT3G15000.1	| Symbols: | cobalt ion binding | chr3:5050321-5052121 FORWARD LENGTH=395	1	0	1	0	1	2	0	1	1	1	0	0	0	0	1	0	1	0	0
d1171	d1171.a1	d1171.a1.a1	AT5G51740.1	| Symbols: | Peptidase family M48 family protein | chr5:21017110-21018987 FORWARD LENGTH=442	1	0	0	2	0	0	0	0	0	2	0	0	1	1	0	0	0	0	2
d1174	d1174.a1	d1174.a1.a1	AT1G08170.1	| Symbols: | Histone superfamily protein | chr1:2562941-2563672 REVERSE LENGTH=243	1	0	2	0	1	0	0	0	1	1	2	0	0	0	0	0	1	0	1
d1175	d1175.a1	d1175.a1.a1	AT2G40600.1	| Symbols: | appr-1-p processing enzyme family protein | chr2:16947012-16948537 REVERSE LENGTH=257	1	0	0	0	1	0	0	1	1	1	1	0	0	1	1	0	1	0	0
d1176	d1176.a1	d1176.a1.a1	AT1G61790.1	| Symbols: | Oligosaccharyltransferase complex/magnesium transporter family protein | chr1:22814390-22815430 FORWARD LENGTH=346	1	0	1	0	0	0	0	0	0	1	2	1	0	0	0	0	0	0	0
d1177	d1177.a1	d1177.a1.a1	AT5G27380.1	| Symbols: GSH2, GSHB | glutathione synthetase 2 | chr5:9668211-9670912 REVERSE LENGTH=539	1	0	0	1	0	1	1	1	1	0	0	0	1	0	1	0	1	1	0
d1178	d1178.a1	d1178.a1.a1	AT3G46970.1	| Symbols: ATPHS2, PHS2 | alpha-glucan phosphorylase 2 | chr3:17301625-17306111 REVERSE LENGTH=841	1	1	2	0	1	0	0	1	0	1	0	0	1	1	0	0	1	0	1
d1179	d1179.a1	d1179.a1.a1	AT5G65110.1	| Symbols: ACX2, ATACX2 | acyl-CoA oxidase 2 | chr5:26009821-26012482 REVERSE LENGTH=692	1	0	0	1	1	0	0	0	0	0	0	1	0	1	2	1	0	1	1
d1181	d1181.a1	d1181.a1.a1	AT5G53480.1	| Symbols: | ARM repeat superfamily protein | chr5:21714016-21716709 FORWARD LENGTH=870	1	1	0	0	1	0	0	1	1	0	1	0	0	0	0	0	1	0	1
d1184	d1184.a1	d1184.a1.a1	AT2G29460.1	| Symbols: ATGSTU4, GST22, GSTU4 | glutathione S-transferase tau 4 | chr2:12626689-12627600 REVERSE LENGTH=224	1	1	0	1	1	0	0	0	2	0	1	0	1	0	1	0	0	0	1
d1185	d1185.a1	d1185.a1.a1	AT1G59700.1	| Symbols: ATGSTU16, GSTU16 | glutathione S-transferase TAU 16 | chr1:21936459-21937763 FORWARD LENGTH=234	1	1	2	0	0	0	0	0	1	2	0	0	0	1	2	0	0	0	0
d1186	d1186.a1	d1186.a1.a1	AT5G24410.1	| Symbols: PGL4 | 6-phosphogluconolactonase 4 | chr5:8332690-8333984 REVERSE LENGTH=261	1	0	1	0	0	1	0	1	1	0	0	1	0	1	1	0	0	1	0
d1187	d1187.a1	d1187.a1.a1	AT3G15290.1	| Symbols: | 3-hydroxyacyl-CoA dehydrogenase family protein | chr3:5145054-5146613 FORWARD LENGTH=294	1	0	0	0	0	1	0	0	2	0	0	1	0	1	1	0	1	1	0
d1189	d1189.a1	d1189.a1.a1	AT1G19130.1	| Symbols: | CONTAINS InterPro DOMAIN/s: Protein of unknown function DUF985 (InterPro:IPR009327), RmlC-like jelly roll fold (InterPro:IPR014710); Has 1465 Blast hits to 1465 proteins in 584 species: Archae - 10; Bacteria - 1038; Metazoa - 19; Fungi - 43; Plants - 51; Viruses - 0; Other Eukaryotes - 304 (source: NCBI BLink). | chr1:6609545-6610555 REVERSE LENGTH=192	1	0	0	1	0	0	2	1	1	0	1	0	0	1	0	0	1	1	0
d1190	d1190.a1	d1190.a1.a1	AT1G29900.1	| Symbols: CARB | carbamoyl phosphate synthetase B | chr1:10468164-10471976 FORWARD LENGTH=1187	1	1	1	0	1	0	0	1	2	2	0	0	0	0	0	0	1	0	1
d1191	d1191.a1	d1191.a1.a1	AT1G21680.1	| Symbols: | DPP6 N-terminal domain-like protein | chr1:7613028-7615148 FORWARD LENGTH=706	1	0	0	1	2	0	0	1	0	1	0	0	1	0	0	0	1	1	1
d1192	d1192.a1	d1192.a1.a1	AT2G43030.1	| Symbols: | Ribosomal protein L3 family protein | chr2:17894898-17895713 FORWARD LENGTH=271	1	0	1	1	1	0	0	1	1	1	1	0	0	0	0	0	1	0	0
d1193	d1193.a1	d1193.a1.a1	AT1G14170.1	| Symbols: | RNA-binding KH domain-containing protein | chr1:4843463-4845253 REVERSE LENGTH=454	1	1	2	0	0	0	1	1	0	0	0	0	0	0	0	0	1	0	0
d1195	d1195.a1	d1195.a1.a1	AT1G63000.1	| Symbols: NRS/ER, UER1 | nucleotide-rhamnose synthase/epimerase-reductase | chr1:23342510-23343859 FORWARD LENGTH=301	1	0	2	0	1	1	0	1	1	0	0	0	1	1	0	1	0	0	0
d1196	d1196.a1	d1196.a1.a1	AT3G10650.1	| Symbols: | BEST Arabidopsis thaliana protein match is: nucleoporin-related (TAIR:AT5G20200.1); Has 61042 Blast hits to 31782 proteins in 2093 species: Archae - 202; Bacteria - 16480; Metazoa - 16017; Fungi - 12552; Plants - 1653; Viruses - 629; Other Eukaryotes - 13509 (source: NCBI BLink). | chr3:3325562-3330819 REVERSE LENGTH=1309	1	0	1	0	1	0	0	2	1	1	0	0	0	0	1	0	0	0	0
d1197	d1197.a1	d1197.a1.a1	AT4G34740.1	| Symbols: ATASE2, CIA1, ATPURF2, ASE2 | GLN phosphoribosyl pyrophosphate amidotransferase 2 | chr4:16574894-16576579 REVERSE LENGTH=561	1	0	1	0	0	0	0	0	0	1	0	1	1	0	0	1	1	2	1
d1198	d1198.a1	d1198.a1.a1	AT3G01480.1	| Symbols: CYP38, ATCYP38 | cyclophilin 38 | chr3:188569-190674 FORWARD LENGTH=437	1	0	1	2	0	0	0	0	0	0	1	0	0	0	1	0	0	0	1
d1199	d1199.a1	d1199.a1.a1	AT2G01970.1	| Symbols: | Endomembrane protein 70 protein family | chr2:452197-454819 REVERSE LENGTH=592	1	0	1	0	0	0	0	0	0	0	1	1	1	1	1	0	0	1	0
d1200	d1200.a1	d1200.a1.a1	AT2G47710.1	| Symbols: | Adenine nucleotide alpha hydrolases-like superfamily protein | chr2:19555045-19555956 REVERSE LENGTH=162	1	0	1	1	0	0	0	0	0	0	0	1	1	1	0	0	0	1	1
d1202	d1202.a1	d1202.a1.a1	AT3G12050.1	| Symbols: | Aha1 domain-containing protein | chr3:3839289-3841303 FORWARD LENGTH=360	1	0	0	0	1	2	0	0	0	0	1	2	1	1	0	0	0	0	1
d1203	d1203.a1	d1203.a1.a1	AT3G52500.1	| Symbols: | Eukaryotic aspartyl protease family protein | chr3:19465644-19467053 REVERSE LENGTH=469	1	1	0	0	2	0	0	1	1	1	0	0	0	0	1	0	0	0	0
d1204	d1204.a1	d1204.a1.a1	AT4G17510.1	| Symbols: UCH3 | ubiquitin C-terminal hydrolase 3 | chr4:9767114-9768648 REVERSE LENGTH=234	1	0	2	0	1	0	1	1	2	1	0	0	0	0	0	0	0	0	0
d1206	d1206.a1	d1206.a1.a1	ATCG00670.1	| Symbols: CLPP1, PCLPP | plastid-encoded CLP P | chrC:69910-71882 REVERSE LENGTH=196	1	1	1	0	0	0	1	0	0	0	0	0	0	1	1	0	0	1	0
d1208	d1208.a1	d1208.a1.a1	AT5G42240.1	| Symbols: scpl42 | serine carboxypeptidase-like 42 | chr5:16888717-16890931 FORWARD LENGTH=473	1	0	1	0	0	1	0	1	1	1	2	0	0	0	1	0	0	1	0
d1209	d1209.a1	d1209.a1.a1	AT5G42970.1	| Symbols: COP8, FUS4, EMB134, COP14, CSN4, FUS8, ATS4 | Proteasome component (PCI) domain protein | chr5:17237470-17240649 REVERSE LENGTH=397	1	1	1	0	0	0	1	0	1	1	0	0	0	0	0	0	0	1	0
d1210	d1210.a1	d1210.a1.a1	AT1G79010.1	| Symbols: | Alpha-helical ferredoxin | chr1:29725138-29726933 REVERSE LENGTH=222	1	1	0	1	0	0	0	2	0	1	0	1	0	0	0	0	0	0	0
d1211	d1211.a1	d1211.a1.a1	AT4G11260.1	| Symbols: ATSGT1B, ETA3, RPR1, EDM1, SGT1B | phosphatase-related | chr4:6851515-6853719 REVERSE LENGTH=358	1	0	0	0	0	0	0	1	0	0	1	1	0	1	1	0	0	1	0
d1218	d1218.a1	d1218.a1.a1	AT3G45300.1	| Symbols: IVD, ATIVD, IVDH | isovaleryl-CoA-dehydrogenase | chr3:16621659-16624848 REVERSE LENGTH=409	1	0	0	2	0	0	0	0	0	0	0	0	1	1	0	1	0	0	1
d1219	d1219.a1	d1219.a1.a1	AT2G24280.1	| Symbols: | alpha/beta-Hydrolases superfamily protein | chr2:10334622-10336927 FORWARD LENGTH=494	1	0	0	1	0	0	0	2	1	0	0	0	1	0	0	0	0	0	1
d1220	d1220.a1	d1220.a1.a1	AT1G55090.1	| Symbols: | carbon-nitrogen hydrolase family protein | chr1:20554857-20558188 FORWARD LENGTH=725	1	1	0	0	1	0	0	0	1	1	1	1	0	1	0	0	0	0	0
d1221	d1221.a1	d1221.a1.a1	AT5G36160.1	| Symbols: | Tyrosine transaminase family protein | chr5:14233261-14235129 REVERSE LENGTH=420	1	0	0	1	0	0	0	1	2	0	0	0	0	1	0	0	0	1	0
d1224	d1224.a1	d1224.a1.a1	AT4G33510.1	| Symbols: DHS2 | 3-deoxy-d-arabino-heptulosonate 7-phosphate synthase | chr4:16116496-16118549 FORWARD LENGTH=507	1	0	0	1	0	0	1	2	0	1	0	0	0	0	0	0	1	0	1
d1225	d1225.a1	d1225.a1.a1	AT5G41210.1	| Symbols: ATGSTT1, GST10, GSTT1 | glutathione S-transferase THETA 1 | chr5:16492550-16493884 REVERSE LENGTH=245	1	2	2	0	0	0	0	0	0	2	1	0	0	0	0	0	0	0	0
d1227	d1227.a1	d1227.a1.a1	AT3G14130.1	| Symbols: | Aldolase-type TIM barrel family protein | chr3:4685844-4687852 REVERSE LENGTH=363	1	0	2	1	2	0	0	0	0	1	0	0	0	0	0	0	0	0	0
d1228	d1228.a1	d1228.a1.a1	AT4G38370.1	| Symbols: | Phosphoglycerate mutase family protein | chr4:17970112-17971222 REVERSE LENGTH=225	1	1	0	2	0	0	0	0	0	1	0	0	1	1	0	0	0	0	0
d1229	d1229.a1	d1229.a1.a1	AT1G68010.1	| Symbols: HPR, ATHPR1 | hydroxypyruvate reductase | chr1:25493418-25495720 FORWARD LENGTH=386	1	1	0	0	0	0	0	0	0	1	1	1	0	0	0	0	0	1	0
d1231	d1231.a1	d1231.a1.a1	AT5G11450.1	| Symbols: | Mog1/PsbP/DUF1795-like photosystem II reaction center PsbP family protein | chr5:3654475-3656357 FORWARD LENGTH=297	1	0	0	1	0	0	1	0	0	0	1	1	1	0	0	1	0	0	0
d1232	d1232.a1	d1232.a1.a1	AT1G23440.1	| Symbols: | Peptidase C15, pyroglutamyl peptidase I-like | chr1:8321940-8324019 FORWARD LENGTH=217	1	0	0	1	0	0	0	0	1	0	1	0	1	1	0	0	1	0	0
d1233	d1233.a1	d1233.a1.a1	AT5G11810.1	| Symbols: | unknown protein; Has 1807 Blast hits to 1807 proteins in 277 species: Archae - 0; Bacteria - 0; Metazoa - 736; Fungi - 347; Plants - 385; Viruses - 0; Other Eukaryotes - 339 (source: NCBI BLink). | chr5:3808739-3810440 FORWARD LENGTH=306	1	1	1	0	1	0	0	1	1	0	0	0	0	0	0	1	0	1	0
d1234	d1234.a1	d1234.a1.a1	AT3G63190.1	| Symbols: RRF, HFP108, cpRRF, AtcpRRF | ribosome recycling factor, chloroplast precursor | chr3:23342861-23344640 REVERSE LENGTH=275	1	1	1	0	0	0	0	1	0	0	1	0	0	0	0	0	0	2	0
d1235	d1235.a1	d1235.a1.a1	AT3G29320.1	| Symbols: | Glycosyl transferase, family 35 | chr3:11252871-11257587 FORWARD LENGTH=962	1	1	1	0	1	0	0	1	1	0	1	1	0	0	1	0	0	0	0
d1237	d1237.a1	d1237.a1.a1	AT4G29350.1	| Symbols: PFN2, PRO2, PRF2 | profilin 2 | chr4:14450135-14451119 FORWARD LENGTH=131	1	1	1	0	1	0	0	1	0	1	0	0	1	0	0	0	0	0	1
d1238	d1238.a1	d1238.a1.a1	AT4G14430.1	| Symbols: IBR10, ATECI2, ECI2, ECHIB, PEC12 | indole-3-butyric acid response 10 | chr4:8304910-8305632 REVERSE LENGTH=240	1	1	0	1	2	0	0	0	0	1	1	0	0	1	0	0	0	1	0
d1240	d1240.a1	d1240.a1.a1	AT3G57030.1	| Symbols: | Calcium-dependent phosphotriesterase superfamily protein | chr3:21101653-21103204 REVERSE LENGTH=374	1	1	0	1	1	0	1	0	1	1	0	0	0	0	0	0	1	0	0
d1242	d1242.a1	d1242.a1.a1	AT2G14880.1	| Symbols: | SWIB/MDM2 domain superfamily protein | chr2:6393686-6394841 REVERSE LENGTH=141	1	0	0	0	1	0	0	0	0	0	1	1	0	0	1	0	0	1	0
d1243	d1243.a1	d1243.a1.a1	AT5G53470.1	| Symbols: ACBP1, ACBP | acyl-CoA binding protein 1 | chr5:21710497-21712391 FORWARD LENGTH=338	1	0	1	1	0	0	0	0	0	2	0	0	0	0	0	0	0	0	1
d1244	d1244.a1	d1244.a1.a1	AT2G17790.1	| Symbols: VPS35A, ZIP3 | VPS35 homolog A | chr2:7733685-7739344 FORWARD LENGTH=787	1	1	0	0	0	0	0	1	1	0	0	1	0	1	0	1	0	1	0
d1245	d1245.a1	d1245.a1.a1	AT5G53400.1	| Symbols: BOB1 | HSP20-like chaperones superfamily protein | chr5:21661588-21663383 FORWARD LENGTH=304	1	0	0	0	1	0	0	0	0	0	0	1	0	1	1	0	1	0	0
d1246	d1246.a1	d1246.a1.a1	AT3G61980.1	| Symbols: | serine protease inhibitor, Kazal-type family protein | chr3:22956344-22956697 REVERSE LENGTH=117	1	0	0	0	0	0	0	1	2	0	1	0	0	1	0	0	0	1	0
d1247	d1247.a1	d1247.a1.a1	AT5G20280.1	| Symbols: ATSPS1F, SPS1F | sucrose phosphate synthase 1F | chr5:6844994-6849997 REVERSE LENGTH=1043	1	0	1	1	1	1	0	1	0	0	0	0	0	0	0	0	0	0	1
d1249	d1249.a1	d1249.a1.a1	AT2G40890.1	| Symbols: CYP98A3 | cytochrome P450, family 98, subfamily A, polypeptide 3 | chr2:17058291-17060532 REVERSE LENGTH=508	1	0	1	0	0	0	0	0	2	0	2	0	0	0	0	0	1	0	0
d1252	d1252.a1	d1252.a1.a1	AT5G18900.1	| Symbols: | 2-oxoglutarate (2OG) and Fe(II)-dependent oxygenase superfamily protein | chr5:6304409-6306166 REVERSE LENGTH=298	1	0	2	0	1	0	0	1	1	0	0	0	0	0	0	0	0	0	0
d1254	d1254.a1	d1254.a1.a1	AT4G21280.1	| Symbols: PSBQ, PSBQA, PSBQ-1 | photosystem II subunit QA | chr4:11334446-11335587 FORWARD LENGTH=223	1	1	0	2	0	0	0	0	0	0	1	2	1	0	0	0	0	0	0
d1257	d1257.a1	d1257.a1.a1	AT3G04720.1	| Symbols: PR4, HEL, PR-4 | pathogenesis-related 4 | chr3:1285691-1286531 REVERSE LENGTH=212	1	0	0	0	2	0	0	1	1	1	0	0	0	0	0	0	0	0	0
d1259	d1259.a1	d1259.a1.a1	AT3G47800.1	| Symbols: | Galactose mutarotase-like superfamily protein | chr3:17634971-17636998 FORWARD LENGTH=358	1	0	0	0	2	0	0	1	0	2	0	0	0	0	0	1	0	0	0
d1260	d1260.a1	d1260.a1.a1	ATCG00500.1	| Symbols: ACCD | acetyl-CoA carboxylase carboxyl transferase subunit beta | chrC:57075-58541 FORWARD LENGTH=488	1	1	1	0	0	0	0	0	0	0	0	0	1	0	1	0	0	1	0
d1261	d1261.a1	d1261.a1.a1	AT5G44090.1	| Symbols: | Calcium-binding EF-hand family protein | chr5:17743264-17747909 REVERSE LENGTH=538	1	0	2	0	1	0	0	1	0	0	1	0	0	0	1	0	0	0	0
d1262	d1262.a1	d1262.a1.a1	AT1G13900.1	| Symbols: | Purple acid phosphatases superfamily protein | chr1:4753494-4755554 REVERSE LENGTH=656	1	0	0	0	0	1	0	0	0	0	0	0	0	1	2	0	0	0	0
d1264	d1264.a1	d1264.a1.a1	AT3G57610.1	| Symbols: ADSS | adenylosuccinate synthase | chr3:21334519-21336603 REVERSE LENGTH=490	1	0	1	1	0	0	0	0	0	1	0	0	0	0	0	0	0	0	1
d1265	d1265.a1	d1265.a1.a1	AT3G14210.1	| Symbols: ESM1 | epithiospecifier modifier 1 | chr3:4729886-4731562 FORWARD LENGTH=392	1	1	1	2	1	0	0	0	0	0	0	0	0	0	1	0	0	0	0
d1266	d1266.a1	d1266.a1.a1	AT3G07010.1	| Symbols: | Pectin lyase-like superfamily protein | chr3:2212973-2216306 REVERSE LENGTH=416	1	0	0	1	0	0	0	0	0	0	0	1	1	0	0	0	0	1	0
d1267	d1267.a1	d1267.a1.a1	AT3G07390.1	| Symbols: AIR12 | auxin-responsive family protein | chr3:2365452-2366273 FORWARD LENGTH=273	1	0	0	1	1	0	0	1	0	2	1	0	0	0	0	0	0	0	1
d1268	d1268.a1	d1268.a1.a1	AT5G42980.1	| Symbols: ATTRX3, ATH3, ATTRXH3, TRXH3, TRX3 | thioredoxin 3 | chr5:17242772-17243718 FORWARD LENGTH=118	1	1	1	0	1	0	0	1	0	0	1	0	1	0	0	0	0	0	0
d1270	d1270.a1	d1270.a1.a1	AT5G42890.1	| Symbols: ATSCP2, SCP2 | sterol carrier protein 2 | chr5:17194458-17195910 REVERSE LENGTH=123	1	1	1	1	1	0	0	1	0	1	0	0	0	0	0	0	0	0	0
d1271	d1271.a1	d1271.a1.a1	AT4G20960.1	| Symbols: | Cytidine/deoxycytidylate deaminase family protein | chr4:11212077-11213530 FORWARD LENGTH=426	1	1	0	0	0	0	2	0	1	0	1	0	0	0	0	0	0	0	0
d1272	d1272.a2	d1272.a2.a1	AT5G44320.1	| Symbols: | Eukaryotic translation initiation factor 3 subunit 7 (eIF-3) | chr5:17854901-17856667 REVERSE LENGTH=588	1	0	0	0	0	0	0	1	0	1	0	0	0	0	0	0	0	0	1
d1275	d1275.a1	d1275.a1.a1	AT5G49360.1	| Symbols: BXL1, ATBXL1 | beta-xylosidase 1 | chr5:20012179-20016659 REVERSE LENGTH=774	1	1	0	1	0	0	0	0	0	2	0	0	0	0	0	0	0	0	2
d1276	d1276.a1	d1276.a1.a1	AT1G73880.1	| Symbols: UGT89B1 | UDP-glucosyl transferase 89B1 | chr1:27785143-27786564 FORWARD LENGTH=473	1	0	1	0	1	0	1	0	0	1	0	0	0	0	0	0	0	0	0
d1277	d1277.a1	d1277.a1.a1	AT5G63840.1	| Symbols: RSW3, PSL5 | Glycosyl hydrolases family 31 protein | chr5:25545056-25548922 FORWARD LENGTH=921	1	0	0	0	0	0	0	0	0	0	1	1	0	1	0	0	0	2	0
d1278	d1278.a1	d1278.a1.a1	AT1G17620.1	| Symbols: | Late embryogenesis abundant (LEA) hydroxyproline-rich glycoprotein family | chr1:6062313-6063107 FORWARD LENGTH=264	1	1	0	0	0	1	0	0	0	0	1	1	0	0	1	0	0	0	0
d1280	d1280.a1	d1280.a1.a1	AT4G33820.1	| Symbols: | Glycosyl hydrolase superfamily protein | chr4:16217010-16219515 REVERSE LENGTH=570	1	1	1	0	0	0	1	1	0	0	0	0	0	0	0	0	0	0	0
d1281	d1281.a1	d1281.a1.a1	AT5G08280.1	| Symbols: HEMC | hydroxymethylbilane synthase | chr5:2663763-2665596 REVERSE LENGTH=382	1	0	1	0	0	0	1	1	0	1	0	0	0	0	0	0	0	1	0
d1283	d1283.a1	d1283.a1.a1	AT2G43535.1	| Symbols: | Scorpion toxin-like knottin superfamily protein | chr2:18071130-18071560 FORWARD LENGTH=97	1	0	0	0	0	0	0	1	0	0	1	1	0	0	1	1	0	0	0
d1284	d1284.a1	d1284.a1.a1	AT2G24050.1	| Symbols: eIFiso4G2 | MIF4G domain-containing protein / MA3 domain-containing protein | chr2:10225500-10228456 REVERSE LENGTH=747	1	0	0	0	0	1	1	0	0	0	0	0	0	1	1	0	1	0	0
d1285	d1285.a1	d1285.a1.a1	AT1G22530.1	| Symbols: PATL2 | PATELLIN 2 | chr1:7955773-7958326 REVERSE LENGTH=683	1	2	0	1	0	0	0	0	0	0	0	0	1	0	0	0	0	0	0
d1286	d1286.a1	d1286.a1.a1	AT3G60190.1	| Symbols: ADL4, ADLP2, EDR3, DRP1E, ADL1E, DL1E | DYNAMIN-like 1E | chr3:22244367-22247651 REVERSE LENGTH=624	1	0	0	0	0	1	0	0	0	0	1	0	0	0	1	0	0	0	0
d1287	d1287.a1	d1287.a1.a1	AT4G21110.1	| Symbols: | G10 family protein | chr4:11267673-11268774 FORWARD LENGTH=145	1	0	1	0	1	0	0	1	1	1	0	0	0	0	0	0	0	0	1
d1289	d1289.a1	d1289.a1.a1	AT5G55480.1	| Symbols: SVL1 | SHV3-like 1 | chr5:22474277-22477819 FORWARD LENGTH=766	1	1	1	0	0	0	2	0	0	0	0	0	0	0	0	0	0	0	0
d1290	d1290.a1	d1290.a1.a1	AT5G63240.1	| Symbols: | Carbohydrate-binding X8 domain superfamily protein | chr5:25359050-25359439 REVERSE LENGTH=129	1	0	0	0	0	0	0	1	1	0	0	1	0	0	0	0	0	0	1
d1292	d1292.a1	d1292.a1.a1	AT4G25240.1	| Symbols: SKS1 | SKU5 similar 1 | chr4:12930539-12933563 FORWARD LENGTH=589	1	0	0	0	0	0	0	0	0	0	0	0	1	0	0	0	0	0	1
d1294	d1294.a1	d1294.a1.a1	AT1G76150.1	| Symbols: ECH2, ATECH2 | enoyl-CoA hydratase 2 | chr1:28575236-28577637 REVERSE LENGTH=309	1	1	0	0	0	0	0	0	1	0	0	0	0	0	1	0	0	0	0
d1295	d1295.a1	d1295.a1.a1	AT5G54870.1	| Symbols: | unknown protein; FUNCTIONS IN: molecular_function unknown; INVOLVED IN: biological_process unknown; LOCATED IN: vacuole; EXPRESSED IN: 24 plant structures; EXPRESSED DURING: 15 growth stages; BEST Arabidopsis thaliana protein match is: unknown protein (TAIR:AT4G27020.1); Has 1807 Blast hits to 1807 proteins in 277 species: Archae - 0; Bacteria - 0; Metazoa - 736; Fungi - 347; Plants …	1	0	1	1	0	0	1	1	0	2	0	0	0	0	0	0	0	0	0
d1296	d1296.a1	d1296.a1.a1	AT3G08640.1	| Symbols: | Protein of unknown function (DUF3411) | chr3:2622992-2624005 FORWARD LENGTH=337	1	0	2	1	0	0	0	0	1	0	0	0	0	0	0	0	0	0	0
d1298	d1298.a1	d1298.a1.a1	AT4G15550.1	| Symbols: IAGLU | indole-3-acetate beta-D-glucosyltransferase | chr4:8877877-8879301 REVERSE LENGTH=474	1	0	0	0	0	0	0	0	0	1	0	0	0	0	0	0	2	1	1
d1300	d1300.a1	d1300.a1.a1	AT1G06410.1	| Symbols: ATTPS7, TPS7, ATTPSA | trehalose-phosphatase/synthase 7 | chr1:1955413-1958153 FORWARD LENGTH=851	1	0	0	1	1	1	0	0	0	0	2	0	0	0	0	0	0	0	0
d1302	d1302.a1	d1302.a1.a1	AT5G23060.1	| Symbols: CaS | calcium sensing receptor | chr5:7736760-7738412 REVERSE LENGTH=387	1	2	1	1	0	0	0	0	0	0	0	1	1	0	0	0	0	0	0
d1303	d1303.a1	d1303.a1.a1	AT3G17210.1	| Symbols: ATHS1, HS1 | heat stable protein 1 | chr3:5882318-5882896 FORWARD LENGTH=109	1	0	2	0	0	0	0	1	0	0	1	1	1	0	0	0	0	0	0
d1305	d1305.a1	d1305.a1.a1	AT3G01420.1	| Symbols: ALPHA-DOX1, DOX1, DIOX1, PADOX-1 | Peroxidase superfamily protein | chr3:159689-162726 REVERSE LENGTH=639	1	1	1	0	0	1	0	0	0	0	0	1	0	0	0	0	1	1	0
d1306	d1306.a1	d1306.a1.a1	AT5G08100.1	| Symbols: | N-terminal nucleophile aminohydrolases (Ntn hydrolases) superfamily protein | chr5:2593242-2594586 REVERSE LENGTH=315	1	0	1	0	0	0	0	0	1	0	1	0	0	1	1	0	0	1	0
d1307	d1307.a1	d1307.a1.a1	AT5G16760.1	| Symbols: | Inositol 1,3,4-trisphosphate 5/6-kinase family protein | chr5:5509890-5510849 FORWARD LENGTH=319	1	1	0	0	1	0	0	1	0	0	0	0	0	1	0	0	1	0	0
d1308	d1308.a1	d1308.a1.a1	AT5G23890.1	| Symbols: | LOCATED IN: mitochondrion, chloroplast thylakoid membrane, chloroplast, plastid, chloroplast envelope; EXPRESSED IN: 24 plant structures; EXPRESSED DURING: 14 growth stages; CONTAINS InterPro DOMAIN/s: S-layer homology domain (InterPro:IPR001119); BEST Arabidopsis thaliana protein match is: unknown protein (TAIR:AT5G52410.2); Has 1807 Blast hits to 1807 proteins in 277 species: Archa…	1	0	0	0	0	0	0	1	0	0	1	1	0	0	0	0	0	0	0
d1314	d1314.a1	d1314.a1.a1	AT1G53210.1	| Symbols: | sodium/calcium exchanger family protein / calcium-binding EF hand family protein | chr1:19844790-19847533 FORWARD LENGTH=585	1	0	0	1	1	0	0	0	0	0	0	0	1	0	0	0	0	0	1
d1315	d1315.a1	d1315.a1.a1	AT2G25340.1	| Symbols: ATVAMP712, VAMP712 | vesicle-associated membrane protein 712 | chr2:10792664-10793832 REVERSE LENGTH=219	1	1	0	1	0	0	0	0	0	0	0	1	0	0	0	0	1	0	0
d1316	d1316.a1	d1316.a1.a1	AT1G71120.1	| Symbols: GLIP6 | GDSL-motif lipase/hydrolase 6 | chr1:26821072-26822420 REVERSE LENGTH=362	1	0	0	1	0	0	0	0	1	1	0	0	0	0	0	0	0	0	0
d1317	d1317.a1	d1317.a1.a1	AT1G27530.1	| Symbols: | CONTAINS InterPro DOMAIN/s: Ubiquitin-conjugating enzyme/RWD-like (InterPro:IPR016135), Ubiquitin-fold modifier-conjugating enzyme 1 (InterPro:IPR014806); Has 269 Blast hits to 269 proteins in 110 species: Archae - 0; Bacteria - 0; Metazoa - 175; Fungi - 0; Plants - 42; Viruses - 0; Other Eukaryotes - 52 (source: NCBI BLink). | chr1:9562761-9563887 REVERSE LENGTH=174	1	0	0	1	1	0	0	0	0	1	0	0	0	0	0	1	0	0	1
d1318	d1318.a1	d1318.a1.a1	AT1G31440.1	| Symbols: | SH3 domain-containing protein | chr1:11256150-11258479 REVERSE LENGTH=439	1	0	1	0	0	0	0	1	0	2	0	0	0	0	0	0	0	1	0
d1320	d1320.a1	d1320.a1.a1	AT1G17860.1	| Symbols: | Kunitz family trypsin and protease inhibitor protein | chr1:6149343-6149933 FORWARD LENGTH=196	1	1	0	0	0	0	0	1	1	1	0	0	0	0	0	0	0	0	1
d1321	d1321.a1	d1321.a1.a1	AT5G62390.1	| Symbols: ATBAG7, BAG7 | BCL-2-associated athanogene 7 | chr5:25052377-25054170 REVERSE LENGTH=446	1	1	0	1	0	0	0	1	1	0	0	0	0	0	0	1	0	0	0
d1322	d1322.a1	d1322.a1.a1	AT3G02420.1	| Symbols: | unknown protein; FUNCTIONS IN: molecular_function unknown; INVOLVED IN: biological_process unknown; LOCATED IN: membrane; EXPRESSED IN: 25 plant structures; EXPRESSED DURING: 15 growth stages; CONTAINS InterPro DOMAIN/s: Uncharacterised protein family UPF0121 (InterPro:IPR005344); Has 72 Blast hits to 71 proteins in 25 species: Archae - 0; Bacteria - 0; Metazoa - 2; Fungi - 2; Plants…	1	0	0	0	0	0	1	1	0	0	0	0	0	0	0	0	1	1	0
d1323	d1323.a1	d1323.a1.a1	AT1G56110.1	| Symbols: NOP56 | homolog of nucleolar protein NOP56 | chr1:20984544-20986893 REVERSE LENGTH=522	1	0	0	0	0	0	0	1	0	1	0	0	0	0	0	0	0	0	1
d1324	d1324.a1	d1324.a1.a1	AT2G32520.1	| Symbols: | alpha/beta-Hydrolases superfamily protein | chr2:13805823-13807442 REVERSE LENGTH=239	1	0	0	0	0	0	0	0	0	1	0	0	0	1	0	0	0	0	0
d1325	d1325.a1	d1325.a1.a1	AT3G02110.1	| Symbols: scpl25 | serine carboxypeptidase-like 25 | chr3:370902-373637 REVERSE LENGTH=473	1	0	0	0	0	0	0	1	0	1	0	0	0	1	0	0	1	0	0
d1326	d1326.a1	d1326.a1.a1	AT5G34850.1	| Symbols: ATPAP26, PAP26 | purple acid phosphatase 26 | chr5:13108475-13111217 REVERSE LENGTH=475	1	2	2	0	0	0	0	0	0	0	0	0	0	0	0	0	0	0	0
d1328	d1328.a1	d1328.a1.a1	AT2G26230.1	| Symbols: | uricase / urate oxidase / nodulin 35, putative | chr2:11164956-11166968 FORWARD LENGTH=309	1	0	1	1	0	0	1	0	0	0	0	0	0	0	0	0	0	0	1
d1331	d1331.a1	d1331.a1.a1	AT3G63170.1	| Symbols: | Chalcone-flavanone isomerase family protein | chr3:23334675-23335993 FORWARD LENGTH=279	1	1	0	0	0	0	0	0	1	0	0	0	0	0	0	0	1	0	0
d1332	d1332.a1	d1332.a1.a1	AT2G45240.1	| Symbols: MAP1A | methionine aminopeptidase 1A | chr2:18656059-18658906 FORWARD LENGTH=398	1	0	0	1	0	0	0	1	0	1	0	0	0	0	0	0	0	0	1
d1333	d1333.a1	d1333.a1.a1	AT3G53970.1	| Symbols: | proteasome inhibitor-related | chr3:19985208-19987132 FORWARD LENGTH=302	1	0	0	1	0	0	0	1	0	0	0	0	0	1	0	0	0	0	1
d1334	d1334.a2	d1334.a2.a1	AT4G19006.1	| Symbols: | Proteasome component (PCI) domain protein | chr4:10409349-10411347 REVERSE LENGTH=386	1	0	0	1	0	1	0	0	0	0	0	1	0	0	0	0	0	1	0
d1335	d1335.a1	d1335.a1.a1	AT4G26300.1	| Symbols: emb1027 | Arginyl-tRNA synthetase, class Ic | chr4:13308400-13313109 REVERSE LENGTH=642	1	0	0	0	0	0	0	0	0	0	1	0	0	0	0	0	1	0	0
d1336	d1336.a1	d1336.a1.a1	AT3G13330.1	| Symbols: PA200 | proteasome activating protein 200 | chr3:4319804-4330061 REVERSE LENGTH=1816	1	0	0	0	0	0	0	1	1	1	0	0	0	0	1	0	0	0	0
d1338	d1338.a1	d1338.a1.a1	AT1G02560.1	| Symbols: CLPP5, NCLPP5, NCLPP1 | nuclear encoded CLP protease 5 | chr1:538000-539805 FORWARD LENGTH=298	1	0	1	0	0	0	0	0	0	0	1	1	1	0	1	0	0	0	0
d1341	d1341.a1	d1341.a1.a1	AT5G06460.1	| Symbols: ATUBA2, UBA 2 | ubiquitin activating enzyme 2 | chr5:1970239-1974382 FORWARD LENGTH=1077	1	0	0	0	0	1	0	0	0	0	0	0	0	1	0	0	0	0	0
d1343	d1343.a1	d1343.a1.a1	AT3G58010.1	| Symbols: PGL34 | plastoglobulin 34kD | chr3:21475949-21477463 REVERSE LENGTH=308	1	1	0	0	1	0	0	1	0	0	0	0	0	0	0	0	0	0	0
d1344	d1344.a1	d1344.a1.a1	AT2G21530.1	| Symbols: | SMAD/FHA domain-containing protein | chr2:9219372-9220464 FORWARD LENGTH=209	1	1	1	1	0	0	0	0	0	0	0	0	0	0	0	0	0	0	0
d1345	d1345.a1	d1345.a1.a1	AT1G62000.1	| Symbols: | unknown protein; FUNCTIONS IN: molecular_function unknown; INVOLVED IN: biological_process unknown; LOCATED IN: endomembrane system; BEST Arabidopsis thaliana protein match is: unknown protein (TAIR:AT1G62080.1); Has 163 Blast hits to 56 proteins in 10 species: Archae - 0; Bacteria - 4; Metazoa - 109; Fungi - 6; Plants - 37; Viruses - 0; Other Eukaryotes - 7 (source: NCBI BLink). | c…	1	3	0	0	0	0	0	0	0	0	0	1	0	0	0	0	0	0	0
d1346	d1346.a1	d1346.a1.a1	AT2G45220.1	| Symbols: | Plant invertase/pectin methylesterase inhibitor superfamily | chr2:18644281-18646394 REVERSE LENGTH=511	1	0	0	0	0	0	0	0	0	0	2	0	0	0	0	0	0	0	1
d1350	d1350.a1	d1350.a1.a1	AT5G49555.1	| Symbols: | FAD/NAD(P)-binding oxidoreductase family protein | chr5:20107411-20110602 REVERSE LENGTH=556	1	1	0	0	0	1	0	0	0	0	0	0	0	0	0	0	0	2	0
d1351	d1351.a1	d1351.a1.a1	AT3G50440.1	| Symbols: ATMES10, MES10 | methyl esterase 10 | chr3:18717392-18718435 REVERSE LENGTH=288	1	0	0	1	0	0	0	0	0	0	0	0	0	1	1	0	0	0	0
d1352	d1352.a1	d1352.a1.a1	AT1G47840.1	| Symbols: HXK3 | hexokinase 3 | chr1:17616243-17618859 REVERSE LENGTH=493	1	1	1	1	0	0	0	0	0	0	0	0	0	0	0	0	0	0	0
d1353	d1353.a1	d1353.a1.a1	AT4G39230.1	| Symbols: | NmrA-like negative transcriptional regulator family protein | chr4:18266024-18267604 REVERSE LENGTH=308	1	0	0	0	0	0	1	0	1	0	0	0	0	0	1	0	0	0	1
d1354	d1354.a1	d1354.a1.a1	AT3G11770.1	| Symbols: | Polynucleotidyl transferase, ribonuclease H-like superfamily protein | chr3:3721490-3722092 REVERSE LENGTH=200	1	1	0	1	0	0	1	0	0	0	0	0	0	0	0	0	0	0	0
d1355	d1355.a1	d1355.a1.a1	AT3G01780.1	| Symbols: TPLATE | ARM repeat superfamily protein | chr3:279171-283399 FORWARD LENGTH=1176	1	0	0	0	0	0	0	0	0	0	0	1	0	1	1	0	1	0	0
d1356	d1356.a1	d1356.a1.a1	AT5G67630.1	| Symbols: | P-loop containing nucleoside triphosphate hydrolases superfamily protein | chr5:26967535-26969306 REVERSE LENGTH=469	1	0	0	0	0	0	1	0	0	0	0	0	0	0	1	0	1	0	0
d1357	d1357.a1	d1357.a1.a1	AT5G19820.1	| Symbols: emb2734 | ARM repeat superfamily protein | chr5:6695731-6701247 REVERSE LENGTH=1116	1	0	1	1	0	0	0	0	1	0	0	0	0	0	0	0	0	1	0
d1359	d1359.a1	d1359.a1.a1	AT3G10520.1	| Symbols: AHB2, GLB2, ARATH GLB2, NSHB2, ATGLB2, HB2 | haemoglobin 2 | chr3:3276516-3277765 REVERSE LENGTH=158	1	0	0	0	0	0	0	1	0	2	0	0	0	0	0	0	0	1	0
d1360	d1360.a1	d1360.a1.a1	AT1G76860.1	| Symbols: | Small nuclear ribonucleoprotein family protein | chr1:28854594-28855637 REVERSE LENGTH=98	1	0	0	0	0	0	0	0	1	1	0	0	0	0	0	0	0	0	0
d1362	d1362.a1	d1362.a1.a1	AT2G46140.1	| Symbols: | Late embryogenesis abundant protein | chr2:18959163-18960362 FORWARD LENGTH=166	1	0	0	0	0	0	0	2	0	1	0	0	0	1	0	0	0	0	0
d1363	d1363.a1	d1363.a1.a1	AT2G03090.1	| Symbols: ATEXPA15, EXP15, ATEXP15, ATHEXP ALPHA 1.3, EXPA15 | expansin A15 | chr2:917361-918554 REVERSE LENGTH=253	1	0	0	0	0	0	0	1	0	1	0	0	0	0	0	0	0	0	0
d1364	d1364.a1	d1364.a1.a1	AT1G17650.1	| Symbols: GLYR2, GR2 | glyoxylate reductase 2 | chr1:6069594-6071964 REVERSE LENGTH=358	1	1	2	0	0	0	0	0	0	1	0	0	0	0	0	0	0	0	0
d1365	d1365.a1	d1365.a1.a1	AT1G80070.1	| Symbols: SUS2, EMB33, EMB177, EMB14 | Pre-mRNA-processing-splicing factor | chr1:30118052-30127574 FORWARD LENGTH=2359	1	0	0	0	0	1	0	0	1	0	0	0	0	0	2	0	0	0	0
d1367	d1367.a1	d1367.a1.a1	AT5G10920.1	| Symbols: | L-Aspartase-like family protein | chr5:3441805-3443892 FORWARD LENGTH=517	1	0	0	0	0	0	0	1	0	0	1	1	0	0	0	0	1	0	0
d1369	d1369.a1	d1369.a1.a1	AT1G33590.1	| Symbols: | Leucine-rich repeat (LRR) family protein | chr1:12177788-12179221 FORWARD LENGTH=477	1	0	1	1	0	0	0	0	0	1	0	0	0	0	0	0	0	0	0
d1371	d1371.a1	d1371.a1.a1	AT2G33220.1	| Symbols: | GRIM-19 protein | chr2:14078974-14079929 FORWARD LENGTH=143	1	1	0	0	1	0	0	1	0	0	0	0	0	0	0	0	0	0	0
d1372	d1372.a1	d1372.a1.a1	AT2G42220.1	| Symbols: | Rhodanese/Cell cycle control phosphatase superfamily protein | chr2:17592105-17593305 FORWARD LENGTH=234	1	1	2	1	0	0	0	0	0	0	0	0	0	0	0	0	0	0	0
d1373	d1373.a1	d1373.a1.a1	AT3G57560.1	| Symbols: NAGK | N-acetyl-l-glutamate kinase | chr3:21311164-21312207 REVERSE LENGTH=347	1	0	0	1	0	0	0	0	0	1	1	0	0	0	0	0	0	0	1
d1375	d1375.a1	d1375.a1.a1	AT5G15550.1	| Symbols: | Transducin/WD40 repeat-like superfamily protein | chr5:5059051-5062003 REVERSE LENGTH=433	1	0	0	0	0	0	0	1	1	1	0	0	0	0	0	0	0	0	0
d1378	d1378.a1	d1378.a1.a1	AT4G30810.1	| Symbols: scpl29 | serine carboxypeptidase-like 29 | chr4:15003474-15006017 FORWARD LENGTH=479	1	0	0	0	0	0	0	1	0	0	1	0	0	1	0	0	0	0	0
d1379	d1379.a1	d1379.a1.a1	AT5G36230.1	| Symbols: | ARM repeat superfamily protein | chr5:14273519-14276773 FORWARD LENGTH=411	1	0	0	0	0	0	0	0	1	0	0	0	0	1	0	0	0	1	0
d1380	d1380.a1	d1380.a1.a1	AT1G43800.1	| Symbols: | Plant stearoyl-acyl-carrier-protein desaturase family protein | chr1:16577662-16579549 FORWARD LENGTH=391	1	0	0	0	0	0	0	0	0	0	0	0	0	0	0	0	1	0	2
d1381	d1381.a1	d1381.a1.a1	AT3G27925.1	| Symbols: DEGP1, Deg1 | DegP protease 1 | chr3:10366659-10368864 REVERSE LENGTH=439	1	0	1	1	0	0	0	0	0	0	0	0	0	0	0	0	0	0	0
d1382	d1382.a1	d1382.a1.a1	AT3G02880.1	| Symbols: | Leucine-rich repeat protein kinase family protein | chr3:634819-636982 FORWARD LENGTH=627	1	0	0	1	0	0	0	1	0	0	0	1	0	0	0	0	0	0	0
d1383	d1383.a1	d1383.a1.a1	AT3G45010.1	| Symbols: scpl48 | serine carboxypeptidase-like 48 | chr3:16466328-16468845 FORWARD LENGTH=510	1	0	0	0	0	0	0	1	0	0	0	0	1	0	0	0	0	1	0
d1384	d1384.a1	d1384.a1.a1	AT5G56260.1	| Symbols: | Ribonuclease E inhibitor RraA/Dimethylmenaquinone methyltransferase | chr5:22775549-22776049 REVERSE LENGTH=166	1	0	0	0	0	0	0	0	1	0	0	0	0	0	0	0	0	0	0
d1385	d1385.a1	d1385.a1.a1	AT5G23300.1	| Symbols: PYRD | pyrimidine d | chr5:7847792-7850243 REVERSE LENGTH=460	1	0	0	0	0	0	0	0	0	0	0	0	0	0	0	0	1	0	1
d1386	d1386.a1	d1386.a1.a1	AT1G66250.1	| Symbols: | O-Glycosyl hydrolases family 17 protein | chr1:24693063-24695416 FORWARD LENGTH=505	1	0	0	0	0	1	0	0	0	1	0	0	0	0	0	1	0	0	0
d1387	d1387.a1	d1387.a1.a1	AT2G30920.1	| Symbols: ATCOQ3, EMB3002, COQ3 | coenzyme Q 3 | chr2:13157409-13159824 REVERSE LENGTH=322	1	0	0	0	0	0	0	1	0	0	0	1	0	0	0	0	0	0	0
d1389	d1389.a1	d1389.a1.a1	AT1G52600.1	| Symbols: | Peptidase S24/S26A/S26B/S26C family protein | chr1:19590612-19592486 FORWARD LENGTH=180	1	0	0	0	0	0	0	1	0	0	1	0	1	0	0	0	0	0	0
d1390	d1390.a1	d1390.a1.a1	AT3G04190.1	| Symbols: | RmlC-like cupins superfamily protein | chr3:1101960-1102747 REVERSE LENGTH=222	1	1	1	0	0	0	1	0	0	0	0	0	0	0	0	0	0	0	0
d1393	d1393.a1	d1393.a1.a1	AT3G49120.1	| Symbols: ATPERX34, PERX34, PRXCB, ATPCB, PRX34 | peroxidase CB | chr3:18207819-18210041 FORWARD LENGTH=353	1	0	0	3	0	0	0	0	0	0	0	0	0	0	0	0	0	0	0
d1396	d1396.a1	d1396.a1.a1	AT2G44050.1	| Symbols: COS1 | 6,7-dimethyl-8-ribityllumazine synthase / DMRL synthase / lumazine synthase / riboflavin synthase | chr2:18224304-18225917 FORWARD LENGTH=227	1	1	0	0	0	0	0	0	0	1	1	0	0	0	0	0	0	0	0
d1397	d1397.a1	d1397.a1.a1	AT3G54110.1	| Symbols: ATPUMP1, UCP, PUMP1, ATUCP1, UCP1 | plant uncoupling mitochondrial protein 1 | chr3:20038890-20040996 FORWARD LENGTH=306	1	0	0	0	0	0	0	0	0	2	0	0	0	0	0	0	0	0	0
d1399	d1399.a1	d1399.a1.a1	AT5G62350.1	| Symbols: | Plant invertase/pectin methylesterase inhibitor superfamily protein | chr5:25037504-25038112 FORWARD LENGTH=202	1	0	0	0	0	0	0	1	0	1	0	0	0	0	0	0	0	0	1
d1400	d1400.a1	d1400.a1.a1	AT2G03120.1	| Symbols: ATSPP, SPP | signal peptide peptidase | chr2:937554-940083 FORWARD LENGTH=344	1	0	1	0	0	0	0	0	0	0	1	1	0	0	0	0	0	0	0
d1402	d1402.a1	d1402.a1.a1	AT4G23600.1	| Symbols: CORI3, JR2 | Tyrosine transaminase family protein | chr4:12310657-12312885 FORWARD LENGTH=422	1	0	0	0	0	0	0	0	0	1	0	0	0	0	0	0	0	0	0
d1403	d1403.a1	d1403.a1.a1	AT1G64900.1	| Symbols: CYP89A2, CYP89 | cytochrome P450, family 89, subfamily A, polypeptide 2 | chr1:24113283-24114803 FORWARD LENGTH=506	1	0	0	0	0	0	0	0	0	0	1	0	0	0	0	0	1	0	0
d1404	d1404.a1	d1404.a1.a1	AT5G64370.1	| Symbols: BETA-UP, PYD3 | beta-ureidopropionase | chr5:25739264-25741031 FORWARD LENGTH=408	1	0	0	0	1	0	0	0	0	0	0	0	0	0	1	0	0	0	0
d1405	d1405.a1	d1405.a1.a1	AT5G52560.1	| Symbols: ATUSP, USP | UDP-sugar pyrophosphorylase | chr5:21331230-21334573 FORWARD LENGTH=614	1	0	0	0	0	0	0	1	0	1	0	0	0	0	0	0	0	0	0
d1406	d1406.a1	d1406.a1.a1	AT5G23120.1	| Symbols: HCF136 | photosystem II stability/assembly factor, chloroplast (HCF136) | chr5:7778154-7780463 FORWARD LENGTH=403	1	0	0	0	0	0	0	0	0	0	1	0	0	1	0	0	0	1	0
d1407	d1407.a1	d1407.a1.a1	AT2G03510.1	| Symbols: | SPFH/Band 7/PHB domain-containing membrane-associated protein family | chr2:1066717-1068934 FORWARD LENGTH=356	1	0	0	0	1	0	0	0	0	0	0	0	0	0	0	0	0	0	1
d1408	d1408.a1	d1408.a1.a1	AT2G41220.1	| Symbols: GLU2 | glutamate synthase 2 | chr2:17177934-17188388 FORWARD LENGTH=1629	1	0	0	0	0	1	0	0	0	0	0	0	0	0	0	1	1	0	0
d1410	d1410.a1	d1410.a1.a1	AT4G29270.1	| Symbols: | HAD superfamily, subfamily IIIB acid phosphatase | chr4:14423797-14424848 REVERSE LENGTH=256	1	0	0	0	1	0	1	0	0	1	0	0	0	0	0	0	0	0	0
d1414	d1414.a1	d1414.a1.a1	AT2G38550.1	| Symbols: | Transmembrane proteins 14C | chr2:16132178-16134229 FORWARD LENGTH=335	1	1	1	1	0	0	0	0	0	0	0	0	0	0	0	0	0	0	0
d1416	d1416.a1	d1416.a1.a1	AT2G17650.1	| Symbols: | AMP-dependent synthetase and ligase family protein | chr2:7671041-7672936 FORWARD LENGTH=603	1	1	0	0	0	0	0	0	0	1	0	0	0	0	0	0	0	0	0
d1417	d1417.a1	d1417.a1.a1	AT5G20630.1	| Symbols: GLP3, GLP3A, GLP3B, ATGER3, GER3 | germin 3 | chr5:6975315-6975950 REVERSE LENGTH=211	1	0	0	3	0	0	0	0	0	0	0	0	0	0	0	0	0	0	0
d1418	d1418.a1	d1418.a1.a1	AT1G52670.1	| Symbols: | Single hybrid motif superfamily protein | chr1:19615119-19617420 REVERSE LENGTH=274	1	1	1	0	0	0	0	0	0	0	1	0	0	0	0	0	0	0	0
d1420	d1420.a1	d1420.a1.a1	AT2G27100.1	| Symbols: SE | C2H2 zinc-finger protein SERRATE (SE) | chr2:11572587-11576357 FORWARD LENGTH=720	1	0	0	0	0	0	0	0	0	1	1	0	0	0	0	0	0	0	0
d1421	d1421.a1	d1421.a1.a1	AT2G03440.1	| Symbols: NRP1, ATNRP1 | nodulin-related protein 1 | chr2:1039409-1039972 REVERSE LENGTH=187	1	0	0	0	0	0	1	0	0	0	0	0	0	0	0	0	0	0	0
d1422	d1422.a1	d1422.a1.a1	ATMG00640.1	| Symbols: ORF25 | hydrogen ion transporting ATP synthases, rotational mechanism;zinc ion binding | chrM:188084-188662 REVERSE LENGTH=192	1	0	0	0	0	0	0	1	0	0	0	0	1	0	0	0	0	0	0
d1423	d1423.a1	d1423.a1.a1	AT1G64330.1	| Symbols: | myosin heavy chain-related | chr1:23872172-23873970 FORWARD LENGTH=555	1	0	0	0	0	0	1	0	0	0	0	0	0	0	0	0	0	1	0
d1424	d1424.a1	d1424.a1.a1	AT4G25550.1	| Symbols: | Cleavage/polyadenylation specificity factor, 25kDa subunit | chr4:13048519-13050873 FORWARD LENGTH=200	1	0	0	0	0	0	0	0	0	0	0	0	0	0	0	0	0	0	0
d1425	d1425.a1	d1425.a1.a1	AT1G12410.1	| Symbols: CLPR2, NCLPP2, CLP2 | CLP protease proteolytic subunit 2 | chr1:4223099-4224954 FORWARD LENGTH=279	1	0	0	0	0	0	0	0	0	0	0	0	0	0	0	0	0	0	1
d1427	d1427.a1	d1427.a1.a1	AT1G52380.1	| Symbols: | NUP50 (Nucleoporin 50 kDa) protein | chr1:19509979-19511301 FORWARD LENGTH=440	1	0	0	0	1	0	1	0	0	0	0	0	0	0	0	0	0	0	0
d1428	d1428.a1	d1428.a1.a1	AT2G47670.1	| Symbols: | Plant invertase/pectin methylesterase inhibitor superfamily protein | chr2:19544131-19544757 REVERSE LENGTH=208	1	0	0	0	0	0	0	2	0	0	0	0	0	0	0	0	0	0	0
d1429	d1429.a1	d1429.a1.a1	AT5G51490.1	| Symbols: | Plant invertase/pectin methylesterase inhibitor superfamily | chr5:20913680-20915606 REVERSE LENGTH=536	1	0	0	1	0	0	0	0	0	0	0	0	0	0	0	1	0	0	0
d1430	d1430.a1	d1430.a1.a1	AT1G19920.1	| Symbols: APS2, ASA1 | Pseudouridine synthase/archaeosine transglycosylase-like family protein | chr1:6914835-6916657 REVERSE LENGTH=476	1	0	0	0	0	0	0	1	0	0	0	0	0	0	0	0	0	0	0
d1431	d1431.a1	d1431.a1.a1	AT4G26900.1	| Symbols: AT-HF, HISN4 | HIS HF | chr4:13515514-13519608 FORWARD LENGTH=592	1	0	0	0	0	0	0	0	0	0	0	0	0	0	0	1	0	0	0
d1432	d1432.a1	d1432.a1.a1	AT5G44360.1	| Symbols: | FAD-binding Berberine family protein | chr5:17872100-17873698 REVERSE LENGTH=532	1	0	1	0	0	1	0	0	0	0	0	0	0	0	0	0	0	0	0
d1433	d1433.a1	d1433.a1.a1	AT2G36850.1	| Symbols: ATGSL08, GSL8, GSL08, ATGSL8, CHOR | glucan synthase-like 8 | chr2:15454935-15469666 REVERSE LENGTH=1904	1	0	0	0	1	1	0	0	0	0	0	0	0	0	0	0	0	0	0
d1435	d1435.a1	d1435.a1.a1	AT5G53850.2	| Symbols: | haloacid dehalogenase-like hydrolase family protein | chr5:21861155-21864817 REVERSE LENGTH=507	1	0	0	0	0	0	0	0	0	0	0	0	0	0	0	0	0	1	0
d1436	d1436.a1	d1436.a1.a1	AT5G57260.1	| Symbols: CYP71B10 | cytochrome P450, family 71, subfamily B, polypeptide 10 | chr5:23198694-23200273 REVERSE LENGTH=502	1	0	0	0	0	0	0	0	0	0	0	0	0	1	0	0	0	0	1
d1438	d1438.a1	d1438.a1.a1	AT1G09870.1	| Symbols: | histidine acid phosphatase family protein | chr1:3205817-3208444 FORWARD LENGTH=487	1	0	0	0	1	0	0	0	0	0	0	0	0	0	0	0	0	1	0
d1439	d1439.a1	d1439.a1.a1	AT1G15130.1	| Symbols: | Endosomal targeting BRO1-like domain-containing protein | chr1:5206217-5209848 REVERSE LENGTH=846	1	0	0	0	0	0	0	0	0	0	0	0	0	0	0	0	1	1	0
d1440	d1440.a1	d1440.a1.a1	AT5G63140.1	| Symbols: ATPAP29, PAP29 | purple acid phosphatase 29 | chr5:25328237-25329616 FORWARD LENGTH=389	1	1	0	0	0	0	0	1	0	0	0	0	0	0	0	0	0	0	0
d1441	d1441.a1	d1441.a1.a1	AT2G01190.1	| Symbols: | Octicosapeptide/Phox/Bem1p family protein | chr2:115023-117296 FORWARD LENGTH=720	1	0	0	0	0	0	0	1	0	0	0	0	0	1	0	0	0	0	0
d1443	d1443.a1	d1443.a1.a1	AT1G53000.1	| Symbols: KDSB | Nucleotide-diphospho-sugar transferases superfamily protein | chr1:19745330-19747133 REVERSE LENGTH=290	1	0	0	0	0	0	0	0	1	0	0	0	0	0	0	0	0	1	0
d1445	d1445.a1	d1445.a1.a1	AT1G77670.1	| Symbols: | Pyridoxal phosphate (PLP)-dependent transferases superfamily protein | chr1:29189043-29190901 REVERSE LENGTH=440	1	0	0	0	0	0	0	1	0	1	0	0	0	0	0	0	0	0	0
d1446	d1446.a1	d1446.a1.a1	AT2G23510.1	| Symbols: SDT | spermidine disinapoyl acyltransferase | chr2:10011517-10013533 REVERSE LENGTH=451	1	1	0	0	0	0	1	0	0	0	0	0	0	0	0	0	0	0	0

## Sheet: 1002 proteins
	col_0h1	col_0h2	col_0h3	col_16h1	col_16h2	col_16h3	col_16heth1	col_16heth2	col_16heth3	prt6_0h1	prt6_0h2	prt6_0h3	prt6_16h1	prt6_16h2	prt6_16h3	prt6_16heth1	prt6_16heth2	prt6_16heth3
AT1G01900.1	9.09515	8.92047	9.10141	9.18925	9.16964	9.24356	9.07807	9.10455	9.12183	8.9453	9.0054	9.0124	9.13196	9.09058	9.17637	9.08007	8.95291	9.15512
AT1G02816.1	7.92303	7.97326	8.03164	7.88652	8.34194	8.20089	7.97079	8.48989	7.93729	8.34976	8.38948	7.69261	8.43289	8.35517	8.47709	8.22391	8.3944	7.85715
AT1G03090.2	7.06433	7.47865	7.51976	7.3837	7.41622	7.55516	7.23824	7.36717	7.4807	7.11752	7.03678	7.34763	7.15301	7.43221	7.06179	7.34687	7.30245	7.42215
AT1G03120.1	7.37717	7.74224	7.7778	7.70683	7.45134	7.09105	7.65517	7.66961	7.27605	7.62576	7.1837	7.7852	7.23268	7.22288	7.08672	7.08672	7.17506	7.61232
AT1G03880.1	10.2113	10.0382	10.3888	10.3036	10.1338	10.1866	10.2869	10.2007	10.0245	10.3078	10.3203	10.4623	10.4258	10.3213	10.3415	10.378	10.3273	10.2637
AT1G04580.1	7.624	7.49687	7.73421	7.32398	7.23435	7.62384	7.7769	7.7563	7.77249	7.57824	7.40755	7.56716	7.40274	7.24793	7.04956	7.54719	7.11274	7.5603
AT1G04690.1	8.05344	8.02606	8.15197	7.97327	7.82877	7.63938	7.93153	7.8652	8.08896	7.49923	7.84317	8.75819	7.9318	7.62667	7.70041	7.92503	7.61415	7.58713
AT1G06220.1	7.01532	7.15015	7.05624	7.06336	7.20203	7.44839	7.13945	7.23165	7.22829	6.49402	6.87793	7.05674	6.91171	7.10797	7.29953	7.19614	7.13667	6.94335
AT1G06290.1	7.69253	7.70149	7.64989	7.63104	7.89245	7.68126	7.86931	7.74857	7.85594	7.73618	7.81258	7.72703	7.936	7.97245	7.57656	7.9381	7.92538	7.83148
AT1G06680.1	7.60885	7.80481	8.07605	7.30226	7.4137	7.02291	6.98351	6.68857	7.15049	7.62532	7.72679	7.54516	7.07977	6.95398	7.23123	7.3174	7.28127	7.06325
AT1G07645.1	8.62083	8.86383	8.91194	8.07567	8.01183	8.8872	8.79648	8.89962	8.83461	8.78494	8.70655	8.11933	8.00866	8.67054	8.7245	8.49126	8.64897	8.66213
AT1G08480.1	7.39757	7.56203	8.24883	7.47837	8.05646	7.62689	7.43037	7.53763	7.47424	7.60701	8.0019	8.38157	8.06151	8.36682	8.44635	8.24263	7.39757	8.34902
AT1G08880.1	7.83858	7.91504	7.94556	7.88062	7.64379	8.01682	7.80874	7.8741	7.98017	7.98048	7.77452	7.92751	8.01209	7.70787	7.94477	7.94445	7.65913	7.96605
AT1G09640.1	8.60188	8.60429	8.7117	8.65581	8.29301	8.61601	8.62149	8.71039	8.4658	8.66343	8.64797	8.7022	8.69498	8.63208	8.83992	8.7614	8.74704	8.79509
AT1G10630.1	8.33722	8.13875	8.44829	8.27536	8.44529	8.20962	8.31908	8.31549	8.46476	8.30775	8.58904	8.46572	8.37212	8.47577	8.5094	8.42546	8.4198	8.32181
AT1G11650.2	7.82321	7.36431	6.98331	7.52583	7.48811	7.30208	7.53377	7.41457	6.88278	7.72531	7.65528	7.85346	7.13194	7.79339	7.66443	8.00855	7.18502	7.27576
AT1G11840.1	9.14491	9.29092	9.39596	9.32223	9.3854	9.2464	9.31913	9.3152	9.36885	9.23274	9.39744	9.3927	9.51649	9.33477	9.38627	9.31109	9.20156	9.4038
AT1G11910.1	9.47477	9.44476	9.48161	9.51848	9.47612	9.53168	9.48941	9.46076	9.4014	9.40009	9.42064	9.52274	9.50263	9.47931	9.55739	9.42775	9.50017	9.52032
AT1G12840.1	8.00964	7.92374	7.95737	8.11801	7.99248	7.96255	8.06703	7.88517	8.06628	7.99024	7.92148	7.96628	7.91213	7.85253	8.03248	8.04197	7.85545	8.05828
AT1G13440.1	8.44873	8.64755	8.6734	8.66786	8.64407	8.71588	8.45435	8.63409	8.61026	8.59972	8.71412	8.72739	8.5303	8.75925	8.78267	8.57553	8.78954	8.69713
AT1G14320.1	8.08088	8.04269	7.99018	7.86403	8.24517	8.19757	8.20769	8.19572	8.112	8.16773	8.13868	8.21381	7.93556	8.35314	7.94323	8.20749	8.3752	8.43655
AT1G15690.1	8.59504	8.62774	8.67471	8.65829	8.7146	8.82305	8.58616	8.73031	8.62621	8.72693	8.58162	8.75728	8.80392	8.74444	8.7579	8.59932	8.82901	8.71805
AT1G16460.1	7.68392	7.76983	7.45042	7.53741	7.3067	7.53449	7.637	7.50778	7.69973	7.06418	7.18954	7.23504	7.2872	7.44176	7.30109	7.32742	7.31262	6.91928
AT1G16920.1	6.82786	6.85334	7.35516	7.06813	6.88148	7.24647	6.94911	7.2234	6.96087	7.32484	7.45877	7.10029	7.06525	6.9287	7.10502	7.04823	7.39862	6.96271
AT1G17880.1	7.58053	7.25585	7.4784	7.48843	7.24127	7.30161	7.49696	7.20363	7.56668	7.25381	7.49318	7.51053	7.5112	7.59951	7.7124	8.4659	7.70157	7.26969
AT1G18080.1	8.87851	8.97542	9.03672	8.91545	9.06136	9.01815	9.05869	9.08603	9.12976	9.08467	8.98505	9.07302	9.10753	9.08292	8.98359	8.91528	9.07121	9.00801
AT1G18100.1	8.47127	8.42656	8.45429	8.46161	8.56596	8.52931	8.51058	8.3946	8.53534	8.4879	8.60248	8.62057	8.64097	8.47734	8.22431	8.50112	8.50201	8.50387
AT1G19140.1	7.27885	7.18744	6.95752	7.11413	7.26299	7.42666	7.00274	7.16857	7.29017	7.29236	7.52362	7.31097	7.33602	7.27782	7.10079	7.29533	7.47642	7.12367
AT1G19570.1	8.9231	8.81599	8.94242	8.77236	8.91994	8.8986	8.95617	8.90796	8.69859	8.82871	8.9379	8.92252	8.8624	8.7832	8.74189	8.69774	8.78756	8.84185
AT1G20020.1	7.61773	6.97877	7.40641	6.79498	7.46492	7.40466	7.44735	7.1757	7.27265	6.8152	7.45825	6.79219	7.62667	7.21628	7.17832	6.97447	7.36054	6.99149
AT1G20200.1	7.65512	7.95239	8.04474	7.78861	7.41365	7.94549	7.97171	7.6657	7.68382	8.13935	8.15676	8.21182	7.6871	7.78575	8.09613	7.92026	7.52165	7.95476
AT1G20620.1	9.01698	8.91093	8.99533	9.03572	9.04619	8.96387	9.03114	9.00971	8.98501	9.01658	9.04932	8.95326	9.16287	9.02601	9.12845	9.11303	9.08499	9.04925
AT1G21670.1	7.73547	7.07869	7.84567	7.98473	8.0038	7.71335	7.90135	7.5887	7.72882	7.84617	7.59614	7.72955	7.54716	7.89039	7.87113	7.87258	7.95459	7.71163
AT1G21750.1	9.40686	9.33913	9.40898	9.31056	9.43299	9.31185	9.21737	9.21106	9.33585	9.39687	9.47205	9.409	9.30796	9.31797	9.39395	9.36388	9.3617	9.33927
AT1G22300.1	8.64046	8.60313	8.64284	8.68072	8.57962	8.61145	8.58759	8.59426	8.62744	8.59713	8.43654	8.60187	8.74622	8.61892	8.72992	8.6208	8.52765	8.65513
AT1G22780.1	8.79905	8.90196	8.99577	8.8515	8.93473	8.87505	8.90718	8.90511	8.92077	8.92506	9.01361	8.9487	8.97133	9.03672	9.06886	8.99198	9.03558	9.027
AT1G22840.1	8.24091	7.9756	7.25079	7.9203	7.83234	7.79132	8.16589	7.79044	8.21783	7.69886	7.5833	8.1265	8.1084	7.81783	8.02431	7.91058	7.5713	8.08615
AT1G26630.1	8.32684	8.43334	8.50148	8.57739	8.71823	8.72499	8.58752	8.57674	8.75459	8.52597	8.59413	8.61363	8.69929	8.66629	8.6381	8.70637	8.73738	8.53485
AT1G29150.1	8.11737	8.03919	8.14683	8.12831	8.19719	8.23945	8.16592	8.09819	8.10983	8.08905	8.09041	8.19155	7.91423	8.20484	8.26904	8.23088	8.30299	8.13087
AT1G30230.1	8.50932	8.54602	8.39448	8.38593	8.44788	8.45382	8.50819	8.56897	8.54502	8.37549	8.68071	8.57285	8.58526	8.59741	8.49631	8.59642	8.58309	8.50371
AT1G31180.1	7.4095	7.34236	7.31489	7.25054	7.27726	7.22254	7.43833	7.55636	7.46605	7.01595	7.50604	7.16519	7.52221	7.49276	7.35878	7.41337	7.2342	6.92667
AT1G32560.1	6.69434	6.59022	6.91884	6.95849	6.90222	6.44806	6.71264	6.70124	6.52827	6.78159	6.3942	6.75816	6.39348	6.82883	6.66225	6.56981	6.83038	6.39348
AT1G35160.1	8.14573	8.08799	8.17619	7.95278	7.92116	8.13265	8.1398	7.9221	8.21491	8.10276	8.196	8.23904	8.20393	8.11187	8.1464	7.9353	8.186	8.17707
AT1G35620.1	6.67679	7.14553	6.92574	6.73863	7.31096	6.77523	6.73304	6.97002	7.06859	6.94206	6.48305	6.8103	6.87284	6.67733	6.66416	6.81429	7.01496	6.93794
AT1G43170.1	8.7358	8.62039	8.82229	8.63557	8.67688	8.59825	8.89808	8.92206	8.92763	8.81499	8.63768	8.70643	8.89804	8.74784	8.82548	8.84684	8.8053	8.9746
AT1G44575.1	8.11335	8.47451	8.1787	7.63978	7.86325	7.84489	7.82049	7.53125	8.07027	8.13543	8.25081	8.37183	7.65657	7.78339	7.32702	7.80017	7.95168	7.68732
AT1G47128.1	8.35544	8.20499	8.60938	8.26062	8.14553	8.22386	7.92725	8.08401	8.40146	8.04287	8.05716	8.27021	7.81031	8.11418	8.072	7.9539	8.16649	7.72927
AT1G47260.1	7.89229	7.88462	7.91453	7.75565	7.83723	7.57187	7.85635	7.7419	7.8923	7.91428	7.63346	7.86302	7.9635	7.75224	7.90713	7.80926	7.94734	7.82095
AT1G47980.1	8.55585	8.449	8.53101	8.76397	8.88295	8.82819	8.68238	8.63365	8.76802	8.61979	8.56273	8.77102	8.55056	8.7534	8.87714	8.65188	8.81202	8.79835
AT1G48130.1	9.32835	9.36121	9.46347	9.3444	9.53564	9.45008	9.39541	9.45874	9.30546	9.43422	9.51568	9.45199	9.44741	9.38682	9.4933	9.50257	9.43264	9.47177
AT1G49760.1	8.1428	8.11606	8.17474	8.27408	8.20907	8.18511	8.25383	8.16152	8.25969	8.05547	8.20919	8.20958	7.86827	8.18065	8.14398	8.06937	8.175	8.21257
AT1G50200.1	7.56702	7.71642	7.88738	7.67242	7.8725	7.84532	7.71517	7.85854	7.80638	7.86856	7.8839	7.84759	7.67833	7.92754	7.54167	7.74511	8.03321	7.76931
AT1G51710.1	7.25083	7.48508	7.59031	7.36217	7.15695	7.52281	7.3622	7.1031	7.54513	7.35569	6.86318	7.55302	7.35228	7.53049	6.86318	7.2548	7.24295	7.38786
AT1G52360.1	7.38222	7.37121	7.3661	7.13016	7.35384	7.53559	6.98228	7.43896	6.70037	7.40988	7.34464	7.01769	7.39681	7.55117	7.20478	7.41063	7.37967	7.32608
AT1G53310.1	7.88095	7.84745	7.63963	7.73411	7.86969	7.74536	7.67536	7.74579	7.84993	7.85272	7.92686	7.79443	7.81409	7.77841	7.74594	7.81469	7.72154	7.65152
AT1G56340.1	7.37391	7.60716	7.96286	7.63128	7.7116	6.767	7.30284	6.18789	7.13219	6.72442	7.4539	7.96278	7.6952	7.35989	7.92589	7.31877	7.10909	7.52649
AT1G57720.1	8.93605	8.89199	8.99484	8.86392	8.76243	8.76627	8.89969	8.87214	8.81082	8.89024	8.92645	8.88965	8.93162	8.92059	9.03812	8.78756	8.92696	8.93735
AT1G59610.1	7.14872	7.35773	7.57698	7.26727	6.94447	7.25498	7.28218	7.22437	7.51089	7.44826	7.26332	7.42442	6.80169	7.12389	7.25327	6.88637	7.50482	7.5008
AT1G59900.1	7.45539	7.82492	7.6588	7.12927	7.62933	7.18865	7.31066	7.77525	7.33045	7.59084	7.52735	7.27474	6.93368	7.72611	7.65905	7.41111	7.7426	7.97947
AT1G62710.1	8.5736	8.62935	8.58406	8.49116	8.73262	8.75735	8.62433	8.64618	8.6984	8.64175	8.6923	8.73801	8.62059	8.55062	8.60011	8.42775	8.70914	8.53978
AT1G62740.1	8.79132	8.9342	8.8531	8.83587	9.0009	8.9594	8.7964	8.87754	9.10413	8.75058	7.97917	8.85109	8.66778	8.91417	8.85648	8.95195	8.80264	8.83752
AT1G66240.1	7.8036	7.94537	8.11782	8.02761	8.29677	8.26623	8.19942	8.21082	7.66716	8.2603	8.13993	8.06095	7.88788	8.34537	7.56492	8.22463	8.01843	7.69484
AT1G66580.1	6.25323	6.56828	7.09447	6.88524	7.17378	7.16636	6.72946	6.8597	7.10434	7.30246	6.83074	6.86632	7.3038	7.03178	7.13978	6.95964	7.58428	7.53045
AT1G67730.1	8.36467	8.49668	8.47876	8.32178	8.20859	8.29755	8.16469	8.3648	8.39575	8.35135	8.32748	8.21496	8.09247	8.1863	8.29557	8.27184	8.08016	8.11534
AT1G68560.1	8.84433	8.73912	8.73387	8.88632	8.80161	8.69962	8.8823	8.73022	8.75001	8.58225	8.68129	8.78505	8.97936	8.81564	8.66429	8.92255	8.91961	8.66531
AT1G69410.1	8.59212	8.61689	8.62303	8.71743	8.35289	8.63346	8.64796	8.66043	8.86319	8.68129	8.69931	8.64341	8.65571	8.36582	8.71786	8.66161	8.3879	8.61942
AT1G70770.1	8.0696	8.1824	8.16197	8.02063	8.11199	7.90866	8.03203	8.08043	8.07119	8.16497	8.06461	8.21058	8.21325	8.18691	7.81206	8.04376	8.21669	7.77064
AT1G71950.1	7.75469	7.92226	7.94595	7.64837	8.09758	7.87629	7.77653	7.74169	7.87419	8.04193	8.01525	7.95021	7.90809	8.00646	7.51454	7.66593	8.03855	7.93109
AT1G72370.1	9.06055	8.90201	9.22013	8.92142	9.30792	8.83014	8.96401	9.03606	9.10889	9.08544	9.225	9.05062	9.32433	9.29393	9.2015	9.19896	9.26433	9.27044
AT1G72680.1	8.3556	8.31595	8.42491	8.35167	8.09326	8.39981	8.30095	8.2357	8.3807	8.09021	8.07281	8.25422	8.23666	8.33989	8.2823	8.15226	8.07263	8.39352
AT1G74310.1	8.79222	8.92906	8.85987	8.88347	8.89466	8.85789	8.74947	8.78834	8.82643	8.87073	8.9372	8.92651	8.85272	8.88282	8.92641	8.8668	8.95115	8.96217
AT1G74960.1	8.2275	8.08249	7.71372	8.06798	8.24593	7.93583	8.11725	8.16326	8.11543	8.25095	8.41429	8.25656	8.183	8.25633	7.86407	8.1926	7.48554	7.91509
AT1G75830.1	8.36453	8.41948	8.32257	8.37777	8.66223	8.28883	8.68828	8.26945	8.7539	8.57759	8.22013	8.58913	8.49465	8.83757	8.43343	8.52929	8.26328	8.57524
AT1G75950.1	7.76201	7.32005	7.28615	7.85143	7.71647	7.91468	7.88445	7.83994	7.82343	7.29746	7.34295	7.05097	7.87119	7.35899	7.59042	7.63942	7.62772	7.42526
AT1G77120.1	9.44378	9.43811	9.40163	9.36665	9.50194	9.46078	9.38397	9.43467	9.48752	9.33488	9.27787	9.45305	9.39765	9.34899	9.34614	9.29346	9.35027	9.31538
AT1G77510.1	8.75593	8.68579	8.78842	8.83719	8.8323	8.80266	8.78643	8.68815	8.7876	8.81305	8.81012	8.87745	8.86095	8.84405	8.85953	8.77999	8.83212	8.75442
AT1G78300.1	8.37887	8.30927	8.31359	8.21795	8.2374	8.39964	8.31721	8.33143	8.35418	8.39208	8.09232	7.97494	8.03193	8.33915	8.19287	8.21336	8.22694	8.27579
AT1G78370.1	8.68072	8.80931	8.9557	8.82115	8.81028	8.72433	8.64917	8.83076	8.80444	8.70612	8.7343	8.88913	8.92692	8.74425	8.69582	8.7734	8.62196	8.86773
AT1G78380.1	8.42183	8.70227	8.69639	8.68347	8.73679	8.622	8.75584	8.70638	8.73258	8.67205	8.71145	8.76209	8.73941	8.70503	8.89697	8.73457	8.69754	8.71718
AT1G79230.1	7.87425	7.89261	7.93428	8.22145	8.06497	8.19065	8.02601	8.09376	8.29168	8.20228	8.10148	8.02853	8.17705	7.87052	8.20987	8.20251	7.99405	8.12135
AT1G79440.1	8.63109	8.55483	8.56906	8.60005	8.14583	7.97134	8.0825	8.55292	8.63051	8.06823	8.55082	8.58458	8.62982	8.32705	8.49925	8.47482	8.46425	8.43109
AT1G79690.1	9.44641	9.44679	9.49399	9.45239	9.42943	9.4058	9.37465	9.42376	9.44781	9.36838	9.40712	9.48938	9.42975	9.39483	9.40518	9.34575	9.43103	9.48753
AT1G80070.1	6.23467	6.8115	6.87381	6.82198	6.16222	6.89847	6.81284	7.01123	6.94154	6.65502	6.9096	6.89396	6.70138	6.898	7.06494	6.16222	6.74619	6.99703
AT2G01470.1	7.95729	8.07422	7.87791	7.70036	8.04373	7.83079	7.9655	8.05158	8.05903	7.87379	8.0624	8.14117	7.88041	7.9561	7.65808	8.08199	7.92273	8.08394
AT2G02040.1	7.36812	7.17266	7.14473	6.88729	7.38387	7.04191	7.40974	7.35363	7.03529	7.04704	7.50406	7.05771	7.29974	7.51283	7.06659	7.43809	7.51406	7.33328
AT2G02100.1	7.38485	7.43779	7.19173	7.38976	7.45352	7.62824	7.63918	7.49865	7.74949	7.73601	7.37504	7.72991	7.64249	7.3371	7.37754	7.74895	7.97349	7.69722
AT2G02390.1	7.38257	7.47114	7.66072	7.49091	7.55392	7.52186	7.37203	7.49128	7.75214	7.61731	7.40698	7.50251	7.37203	7.43914	7.60812	7.40921	7.60866	7.66402
AT2G02930.1	6.79281	7.55644	6.95492	7.56216	6.73202	7.82	7.65011	7.50309	7.52626	6.98744	6.59492	6.83635	7.47043	7.53944	7.47026	7.45364	7.69136	7.48561
AT2G04520.1	7.80616	7.51104	7.79679	7.61788	7.67913	7.83816	7.73716	7.84731	7.80781	7.15746	7.78801	7.85114	7.89703	8.00908	7.93576	7.79688	8.07633	7.77497
AT2G05990.1	8.97303	8.95596	9.04031	8.8356	8.88267	8.78527	8.96027	8.96991	8.92554	8.99225	8.97241	9.0235	8.97693	8.71929	8.82731	8.89983	8.63712	8.89487
AT2G07698.1	8.96428	8.90306	9.13342	9.09733	8.99739	8.9813	8.91801	9.06117	8.93415	8.96489	8.85343	9.13273	9.09858	9.01246	9.21534	9.06925	8.98899	9.18593
AT2G14720.1	8.32782	8.15299	8.209	8.22564	8.29743	8.36429	8.34743	8.22574	8.19498	8.24233	8.26495	8.13261	7.98507	8.4517	7.87217	8.27226	8.28233	8.22457
AT2G17870.1	7.4172	7.17123	7.22431	7.41193	7.13432	7.43355	7.35524	7.50179	7.51694	6.77244	6.62894	7.21656	6.60289	7.70534	6.44708	6.82128	6.75154	7.69257
AT2G18960.1	7.51773	7.46579	7.6964	7.45073	7.44301	7.53337	7.6513	7.61507	7.37898	7.67868	7.67248	7.83041	7.39844	7.35873	7.54205	7.4248	7.65487	7.4947
AT2G19520.1	7.83198	7.6811	7.88312	8.02667	8.03041	7.97709	7.8722	7.95106	8.02629	7.74608	7.87077	7.67292	7.91995	7.82427	7.22835	7.69838	7.81266	7.76714
AT2G19760.1	6.94501	7.49508	7.19545	7.01564	7.24529	6.96379	6.36171	7.3157	6.20226	7.18212	7.35419	6.8135	7.23568	6.84073	6.42524	7.25446	6.93133	7.30614
AT2G19900.1	9.17671	9.07491	9.16764	9.0823	9.2359	9.17141	9.00786	8.99888	9.09639	9.06608	9.25666	9.21027	9.17135	9.05137	9.17677	9.07184	9.23183	9.13896
AT2G20580.1	7.24967	7.22133	6.46026	7.27796	7.23989	7.34038	7.02057	7.39627	6.76139	7.54412	7.69534	7.28701	7.64366	7.17814	7.35726	7.43575	7.59748	6.63741
AT2G20990.1	7.61833	7.82498	7.70811	7.68368	7.76524	7.58031	7.66364	7.48045	7.73227	7.75206	7.61737	7.77022	7.71255	7.80974	7.52056	7.61943	7.76094	7.81272
AT2G21060.1	7.45642	7.66068	7.68255	7.75454	7.83191	7.83687	7.70391	7.53179	7.88407	7.82366	7.92535	7.69856	7.8796	7.72835	7.91229	7.76833	7.52222	7.72662
AT2G21160.1	8.33834	8.29805	8.08196	8.09501	8.12128	8.06322	7.98513	8.25234	7.93556	8.22131	8.48218	8.30509	8.31172	8.3752	8.31032	8.30223	8.2429	8.12194
AT2G21170.1	8.30738	8.14138	8.45094	8.35241	8.3251	8.37119	8.25358	8.34497	8.29293	8.40232	8.4377	8.4441	8.22453	8.21019	8.3269	8.22182	8.47455	8.42246
AT2G21390.1	7.65781	7.46091	7.0007	7.4868	7.53038	7.76459	7.28351	7.49165	7.61914	7.48231	7.40899	7.29416	7.4379	7.76133	7.39948	7.33789	7.27723	7.39444
AT2G21660.1	8.40508	8.4019	8.29891	8.31958	8.31955	8.303	8.35737	8.40575	8.53341	8.29063	8.01496	8.33778	8.28043	8.39555	8.16475	8.29536	8.34121	8.11366
AT2G22170.1	8.16972	7.7033	7.93515	7.87039	8.0794	7.88062	8.09428	8.11979	8.24371	8.08953	8.28139	8.38786	8.31829	8.22801	8.05903	8.30995	8.11729	8.16349
AT2G23110.1	8.03153	8.2074	8.3597	8.5494	8.43509	8.54358	8.36952	8.29162	8.48965	8.44668	8.3836	8.47956	8.57408	8.19184	7.958	8.43629	8.32313	8.5121
AT2G23350.1	8.12193	7.91488	7.69749	7.91043	7.77878	7.89633	7.909	7.87869	7.92881	7.73626	8.03008	7.83911	7.71219	7.94357	7.74871	7.95892	7.91715	7.57996
AT2G23550.1	7.89029	7.60424	7.67297	7.9966	8.05522	8.20243	7.79851	7.81904	8.08387	7.90819	7.8552	7.68722	7.81207	8.02636	7.77857	7.93563	7.96682	7.83461
AT2G24940.1	8.41141	8.35284	8.33492	8.66782	8.45198	8.1532	8.52989	8.55077	8.68484	8.50379	8.22643	8.20601	8.49957	8.30422	8.49833	8.37166	8.31475	8.3558
AT2G25280.1	7.53167	7.55839	7.44985	7.58594	7.32392	7.55313	7.45176	7.48148	7.64435	7.55095	7.17033	7.2117	7.02843	7.49017	7.36154	7.43367	7.2795	7.51846
AT2G26740.1	7.5226	7.34503	7.65184	7.11903	7.85691	7.97823	7.55607	7.3907	7.62073	7.85016	7.98637	7.60841	7.61427	7.36342	7.69082	7.90047	7.66724	7.70938
AT2G27040.1	8.25674	8.30814	8.55321	8.1428	8.33106	8.32771	8.06356	8.37419	7.79345	8.39029	8.45566	8.55348	7.97846	8.27417	8.27854	8.39443	8.21962	8.3647
AT2G28000.1	8.27202	8.26612	8.3695	8.19135	8.21138	8.39349	8.29216	8.36044	8.3744	8.30421	8.35426	8.27788	8.34846	8.42326	8.16838	8.37311	8.41696	8.40453
AT2G28190.1	8.53203	8.54177	8.62769	8.63276	8.55769	8.6645	8.58723	8.56439	8.72169	8.44014	8.58281	8.58858	8.60316	8.71305	8.62867	8.67109	8.64707	8.59859
AT2G29450.1	7.79712	7.79165	7.96157	7.63232	7.683	7.3087	7.85887	7.68075	7.6439	7.9196	7.65356	7.88385	7.92472	7.86127	7.81681	7.67182	7.74871	7.63954
AT2G29960.1	7.23642	7.2708	7.37631	7.47675	7.24685	7.28249	7.31205	7.00336	7.1512	7.04408	6.21369	7.35634	6.7439	6.89358	6.78673	7.00818	7.28788	7.30834
AT2G30110.1	7.88982	7.97529	8.00666	7.56123	7.73976	7.82867	7.79226	7.86938	7.9344	7.93295	7.54127	7.90908	7.90295	7.70603	7.70973	7.92831	7.43948	7.97061
AT2G30860.1	8.03197	8.19514	7.90305	8.20984	7.8882	8.12005	7.90204	8.00447	8.05875	8.07126	7.74658	8.03476	8.03681	8.18002	7.93163	8.02468	7.78614	7.98817
AT2G32920.1	7.95626	7.66459	8.10192	7.61471	7.85273	8.11111	7.95581	7.71968	7.95326	7.96538	7.75546	7.68619	7.85269	7.64946	7.64164	7.599	7.63585	7.97121
AT2G33070.1	9.6518	9.66308	9.69014	9.71631	9.80063	9.71484	9.63784	9.70428	9.76056	9.70153	9.74888	9.72129	9.85789	9.76921	9.84822	9.70324	9.8118	9.75467
AT2G33150.1	8.80681	8.93332	8.96342	8.98987	8.98099	8.92443	8.89407	8.90458	8.99745	8.92591	9.02821	8.95615	9.14691	8.85284	9.01954	8.97229	9.05701	8.85022
AT2G33380.1	7.65272	7.67831	7.87508	7.66927	7.73041	7.03932	7.56542	7.34507	7.16195	7.64974	7.87195	7.67513	7.84423	7.79843	7.97332	7.77006	7.8786	7.59168
AT2G34790.1	7.95476	8.07852	8.10886	8.14199	8.22199	8.19452	8.24184	8.24595	7.99083	8.23445	8.11113	8.26484	8.20925	8.2378	8.2838	8.25981	8.20424	8.11017
AT2G36530.1	9.20741	9.32808	9.29954	9.26007	9.26835	9.24982	9.16187	9.29448	9.27736	9.24755	9.29542	9.3188	9.2761	9.27199	9.27824	9.25195	9.27337	9.34224
AT2G36640.1	9.12664	9.23454	9.2585	9.35415	9.25273	9.17988	9.09056	9.11786	9.14239	9.23095	9.16989	9.27141	9.30293	9.24709	9.23436	9.08377	9.23173	9.22587
AT2G37620.1	8.12525	8.14131	8.16681	8.03002	8.22218	8.0458	7.88518	7.87925	8.00785	8.05493	8.14396	8.21619	8.13413	8.20604	7.73033	8.04563	8.1435	7.92754
AT2G38530.1	8.82203	8.59735	8.75469	8.50381	8.65747	8.82406	8.87733	8.82173	9.07117	8.95661	8.95679	9.01511	9.08985	8.68651	8.90479	8.84049	8.40919	8.50415
AT2G38700.1	6.8381	6.96154	6.84186	6.80887	6.71156	7.26098	6.77635	6.73559	6.88517	7.9298	7.12922	8.21529	8.1648	6.84731	8.35854	7.98352	7.22848	8.19835
AT2G39460.1	8.309	8.49538	8.46084	7.90832	8.63409	8.54585	8.4478	8.6196	8.65873	8.51639	8.31757	8.48272	8.54984	8.16464	8.68688	8.61004	8.5173	8.71959
AT2G40170.1	9.25778	9.34326	9.34337	9.41182	9.33313	9.11177	9.37469	9.36676	9.25909	9.21161	9.28673	9.16096	9.35035	9.1699	9.21045	9.03678	8.94274	9.26399
AT2G40660.1	7.41933	7.44503	7.38237	7.41998	7.16735	7.4419	7.49112	7.45583	7.73357	7.08452	7.44742	7.44201	7.53664	7.36514	7.63257	7.63938	7.38359	7.42711
AT2G41530.1	8.2181	8.3378	8.29572	8.3052	8.33906	8.29474	8.13487	8.23683	8.40725	8.23546	8.46308	8.29474	8.61383	8.55638	8.52597	8.33034	8.42766	8.31282
AT2G42590.1	8.06276	8.05128	8.00637	8.06813	7.75174	7.98198	7.96968	7.82121	8.10685	7.95794	8.24951	8.37964	7.54256	7.86829	8.20808	8.10371	8.25207	8.09394
AT2G42600.1	6.96204	7.37411	8.03583	7.82321	7.54229	6.66259	7.47066	7.49755	7.48584	7.47546	7.21118	7.6168	7.12622	7.06849	7.54558	6.66259	7.53039	7.88216
AT2G43520.1	8.73331	8.59554	8.59362	8.77249	8.33629	8.76492	8.88068	8.81175	8.76261	8.70575	8.22705	8.85429	8.8506	8.37016	8.9334	8.55384	8.32356	8.6322
AT2G43710.1	7.57444	7.80369	7.5931	7.24982	7.51931	7.57049	7.44303	7.49851	7.61307	7.8295	7.84053	7.88124	6.81458	7.41861	6.81458	7.44501	7.4214	7.6941
AT2G43750.1	7.28936	7.32618	7.13416	7.21601	7.3464	6.97773	7.19195	7.1227	7.06043	7.61908	7.43601	7.19995	6.99834	7.14662	7.42483	7.19035	7.40407	7.55488
AT2G43950.1	7.72665	7.7155	7.75884	7.69257	7.34542	7.6162	7.62435	7.6679	7.61313	7.54195	7.3935	7.51647	7.28661	7.55399	7.03279	7.56418	7.67792	7.71264
AT2G44060.1	7.52488	7.32292	7.58796	7.45174	7.46731	7.56529	6.92583	7.16139	7.2922	7.41642	7.6782	7.53966	7.39397	7.49066	7.23729	7.35673	7.56324	6.94595
AT2G44100.1	8.1558	7.93402	7.83665	7.86566	7.75086	8.07015	7.88868	8.09655	7.92625	8.05324	8.08134	8.15017	7.85182	8.2154	7.92904	8.10332	7.89415	7.88215
AT2G44350.1	8.67679	8.71205	8.6184	8.84449	8.70346	8.8411	8.74418	8.70742	8.7157	8.76587	8.80672	8.80787	8.63344	8.79423	8.84935	8.81564	8.77052	8.80218
AT2G45510.1	7.78181	7.67575	7.66462	7.78746	7.66143	7.77497	7.51664	7.75091	7.7485	7.57414	7.769	7.68532	7.79576	7.73081	7.72061	7.75048	7.69879	7.54994
AT2G46280.1	8.31926	8.34819	8.18562	8.27922	8.32575	8.43509	8.31963	8.41567	8.40807	8.32977	8.36385	8.30565	8.35033	8.39345	8.3611	8.34752	8.36666	8.27888
AT2G46520.1	7.03927	7.1981	7.1894	7.29133	7.27481	7.23579	7.05399	7.2112	6.89667	7.23741	7.43964	6.89667	7.2202	7.32946	7.04429	7.34831	7.26409	7.11369
AT2G46750.1	7.78724	7.6812	7.68282	7.85684	7.94688	8.21964	7.95553	7.94932	8.13476	7.31304	7.58678	7.11346	7.49638	7.40808	7.24839	7.40542	7.69685	7.38347
AT2G47400.1	7.69512	7.83782	7.90563	7.75017	7.4477	7.6264	7.57319	7.39639	7.86316	7.55326	7.36405	7.78909	7.74972	7.3169	7.34303	7.01837	7.5653	7.93241
AT2G47470.1	8.63569	8.53464	8.45192	8.58124	8.61579	8.76589	8.27054	8.53819	8.57618	8.60641	8.60287	8.70885	8.67116	8.55556	8.50698	8.63723	8.67019	8.53653
AT2G47770.1	8.05536	8.12084	7.62069	7.93946	7.99197	7.92172	8.02514	7.98413	7.98721	8.21781	8.13484	8.13859	7.95219	7.56865	7.23686	7.88139	7.61196	7.72023
AT3G01280.1	8.57948	8.58319	8.73149	8.63748	8.66237	8.76251	8.62883	8.58843	8.75508	8.62264	8.63909	8.73008	8.5957	8.75275	8.57465	8.70859	8.60641	8.66897
AT3G01910.1	8.08422	7.93182	8.2056	7.65997	8.04387	8.08895	7.96956	7.95043	8.18655	8.00238	8.09198	8.13602	7.94193	7.86908	8.11853	8.08789	7.91577	8.01422
AT3G02230.1	8.47351	8.38716	8.33526	8.40828	8.26396	8.19144	8.55775	8.54417	8.13754	8.24339	8.08251	8.47349	8.14958	8.36404	8.07586	8.40605	8.49551	8.27893
AT3G02520.1	6.28436	7.44439	7.38158	7.54316	6.84947	7.45822	7.60305	7.03435	7.60875	6.88329	7.34615	7.14715	7.4011	7.25174	7.34145	7.52912	7.7103	7.14293
AT3G02780.1	7.14799	7.13607	7.36334	7.26472	7.4553	7.44882	7.09459	7.32359	7.39087	7.008	7.52516	7.3499	7.34499	7.46011	7.12353	7.34897	7.54979	7.33094
AT3G03250.1	7.75253	7.9507	7.97889	7.90641	8.03891	8.0647	7.59617	7.93909	7.87149	7.78653	8.06071	8.12585	7.80892	7.95257	7.65088	8.0537	7.81942	7.93734
AT3G03470.1	7.24681	7.27684	7.24995	7.44234	7.08995	7.2465	6.97477	6.88325	6.82762	7.5658	7.66331	7.35647	7.06437	7.57973	7.15874	7.41215	7.45884	7.60093
AT3G04120.1	8.60822	8.9385	9.03027	8.62674	8.81132	8.84203	8.52179	8.84908	8.72444	8.73492	8.74226	8.7668	8.86891	8.82398	9.00999	8.8167	8.48551	8.7444
AT3G04790.1	7.1089	6.88099	7.00265	6.92156	6.65071	6.67135	6.82233	6.60302	6.58501	6.81251	7.11046	6.77859	6.67656	6.5696	6.34061	7.00296	6.55192	6.77553
AT3G05530.1	7.78337	7.76964	7.80058	7.79488	7.96971	7.7821	7.80527	7.85849	7.97476	7.87149	7.79787	7.76025	7.95381	7.84627	7.85878	7.75029	7.70532	7.98667
AT3G06050.1	8.66754	8.6128	8.65235	8.71137	8.80428	8.74595	8.61923	8.63986	8.67882	8.54476	8.628	8.70992	8.74465	8.69646	8.65113	8.59323	8.77821	8.50674
AT3G06580.1	7.42359	7.37317	7.65208	7.208	7.4936	7.6931	7.08926	7.54537	7.25619	7.69794	7.65492	7.3979	7.79853	7.75446	7.5515	7.37902	7.77179	7.8104
AT3G06850.1	7.67971	7.61323	6.98544	7.31741	7.71128	7.50649	7.50439	7.41291	7.35453	7.55124	7.60953	7.73457	7.09217	7.4901	7.27893	7.63128	7.82534	7.53066
AT3G06860.1	8.49722	8.47689	8.18953	8.50446	8.67628	8.35649	8.55886	8.55175	8.61401	8.3423	8.42538	8.34223	8.61786	8.70242	8.5882	8.59159	8.46498	8.63088
AT3G07100.1	7.32531	7.46658	7.35618	7.40769	7.42562	7.09333	7.1766	7.46268	7.24261	7.22316	7.46223	7.38616	7.41386	7.21128	7.48785	7.48583	7.38859	7.4979
AT3G08030.1	7.33005	7.21364	7.60905	7.34565	7.50749	7.51621	7.81449	7.83867	8.04702	7.42694	7.60495	7.76406	7.59715	7.76906	7.73202	7.64035	7.80249	7.87844
AT3G08530.1	7.58713	7.55628	7.54753	7.74461	7.67275	7.80371	7.60824	7.64277	7.49691	7.72309	7.77144	7.81568	7.85595	7.76102	7.95264	7.75689	7.81683	7.86689
AT3G08590.1	8.26446	8.19385	8.27512	8.25882	8.36448	8.4071	8.24302	8.37801	8.09268	8.42214	8.33464	8.36094	8.08779	8.35833	8.13094	8.17413	8.30016	8.33016
AT3G08900.1	7.8091	7.82604	7.88802	7.91693	7.92898	8.0584	7.95675	7.93686	8.07381	7.66651	7.28705	7.80884	7.10132	7.6259	7.09055	7.30101	7.02594	7.74639
AT3G09820.1	7.89187	8.07856	8.05463	8.05362	7.95712	8.03823	7.87289	8.01551	7.99743	8.0663	8.05721	8.04999	7.96684	8.0416	8.04267	8.0139	7.99155	7.99057
AT3G09840.1	7.56459	7.75389	7.58254	7.70779	7.74384	7.76973	7.74512	7.73052	7.90939	7.74629	7.70842	7.70143	7.76679	7.80425	7.29204	7.49847	7.7537	7.50463
AT3G10020.1	8.08711	8.2349	8.25162	8.0086	8.23859	7.95299	8.23724	8.11971	8.05037	8.26474	8.20455	7.76199	8.29298	7.77731	8.33127	8.26402	8.30451	8.22509
AT3G10410.1	7.32329	7.54453	7.49747	7.49247	7.47053	7.5207	7.71982	7.2673	7.63303	7.58969	7.4695	7.45218	7.44097	7.43408	7.49405	7.22404	7.36494	7.59661
AT3G10740.1	7.94619	8.14105	8.18907	8.1777	8.13112	8.24854	7.93931	8.06805	8.19644	8.10486	8.22413	8.24858	8.12488	8.33366	8.24257	8.10593	8.2677	8.16211
AT3G10920.1	8.18833	8.23427	7.73342	8.00966	8.00478	8.03411	7.74101	7.9789	8.27735	8.01097	8.29169	7.69137	7.96357	7.7858	7.93473	7.98837	8.04578	8.03931
AT3G11050.1	8.68212	8.66233	8.81418	8.5724	8.81245	8.76423	8.65156	8.58939	8.59823	8.48329	8.73222	8.75566	8.75156	8.71748	8.76561	8.62598	8.66587	8.70236
AT3G11130.1	7.4894	7.68639	7.16073	7.75233	7.86401	7.57606	7.72622	7.64247	7.81626	7.48143	7.11566	7.44803	7.45625	7.51957	7.77582	7.47941	7.59889	7.45231
AT3G11400.1	7.81642	7.89988	7.92509	7.94998	7.97493	7.95778	7.68932	7.95309	8.06058	7.94899	8.02257	8.01116	7.90307	8.03097	7.97572	7.80524	8.10119	7.99527
AT3G12145.1	8.44148	8.37478	8.80644	8.72639	8.62774	8.4476	8.47606	8.7222	8.50258	8.6527	8.22869	8.71003	8.43696	8.22539	8.35158	8.47415	8.31122	8.73408
AT3G12390.1	8.06044	8.02084	7.90906	8.07803	7.85316	8.18094	8.1625	7.81648	8.06545	7.99271	7.94159	7.76634	7.96417	7.9027	7.81129	7.68747	8.07774	8.14975
AT3G12490.1	8.86469	8.93571	8.89789	8.94116	9.00525	8.8515	8.81351	8.65705	8.82566	8.92258	8.93834	9.02296	8.96219	9.01585	9.07746	8.83209	8.96356	8.98307
AT3G12580.1	8.68444	8.77378	8.68743	8.7581	8.59584	8.6858	8.77729	8.71698	8.82011	8.57275	8.56186	8.59412	8.68377	8.72545	8.86041	8.71644	8.63738	8.7085
AT3G12800.1	8.19999	8.47666	8.34336	8.64153	8.5339	8.1214	8.10656	8.07314	7.9427	8.36424	8.79458	8.83161	8.78416	8.45213	8.87265	8.6754	8.54741	8.24993
AT3G13790.1	7.30387	7.49478	7.31239	7.47627	7.37648	7.69506	7.3649	7.50178	7.66765	7.46527	7.00494	7.26491	7.35765	7.2523	7.18825	7.6832	7.12663	7.48063
AT3G13920.1	8.7098	8.68192	8.85172	8.71949	8.74951	8.82028	8.7181	8.76456	8.86107	8.72546	8.57443	8.719	8.78685	8.78558	8.7362	8.8342	8.75266	8.84602
AT3G13930.1	8.10129	8.03279	7.99092	8.05839	7.97346	8.14444	8.08514	7.93423	8.16045	7.9758	8.04903	7.93098	7.97157	8.19099	7.96868	8.12587	8.1066	8.09809
AT3G14310.1	7.95841	7.93969	8.19156	8.12464	8.11138	8.20302	8.0205	8.05992	8.03336	7.97287	8.0668	8.03575	7.82078	8.15167	7.92553	8.1445	7.90687	8.05251
AT3G15280.1	8.90269	8.8036	8.93234	8.90575	8.9497	9.08397	8.80516	8.845	8.90253	8.85918	9.10124	8.99366	9.00491	8.95226	8.95496	8.92883	8.9531	8.89849
AT3G15660.1	7.60422	7.57245	7.62243	7.82043	7.75681	7.55106	7.78835	7.63682	7.92159	7.68537	7.66346	7.66777	7.44443	7.65495	7.55949	7.57352	7.94726	7.58934
AT3G15730.1	8.29501	8.34899	8.21674	8.38406	8.52643	8.37905	8.36014	8.44119	8.3604	8.22024	8.54217	8.30424	8.36397	8.32011	8.35156	8.39017	8.34231	8.27666
AT3G16110.1	7.07649	7.2387	7.24324	7.25839	7.2287	7.43589	6.82758	7.22817	7.25423	7.10948	7.35612	6.80124	7.23864	7.10534	7.21957	7.26893	7.31525	7.36838
AT3G16950.1	8.0801	8.05676	8.21499	8.07421	8.15504	8.12715	8.16919	8.14466	8.04452	8.08882	8.2814	7.97497	7.9281	7.99572	8.16454	7.82297	8.12444	7.98733
AT3G17390.1	7.20624	7.25484	7.45668	7.43447	7.34592	7.48314	7.9258	7.53388	7.31783	7.327	6.49966	7.41642	7.46556	7.2945	7.84965	7.55522	7.73922	7.86333
AT3G17820.1	7.61697	7.78716	7.67592	7.37879	7.70411	7.79416	7.70355	7.77126	7.70852	7.79108	7.72424	7.71364	7.65634	7.52095	7.49267	7.74779	7.68894	7.6232
AT3G18820.1	8.10927	8.04427	8.47602	8.2137	8.40172	8.21697	8.30215	8.25628	8.37823	8.22453	8.4931	8.40811	8.55267	8.14768	8.58897	8.21029	8.52793	8.45645
AT3G19170.1	6.60898	7.39058	6.67302	7.12635	6.86716	7.26507	6.85274	6.63924	6.80838	7.20921	6.70662	6.90585	6.81445	6.74677	6.97655	6.56408	6.22998	6.55445
AT3G19420.1	7.43786	7.2683	6.83906	7.22492	7.10859	6.97205	7.15893	7.19378	7.35353	7.1653	7.13087	6.59123	6.93216	7.16701	6.69878	7.31354	7.20482	7.07801
AT3G19450.1	7.57151	7.87857	7.80308	7.18219	7.45547	6.89611	6.88407	6.85437	7.50532	7.75165	7.65339	7.59956	7.52599	7.90393	7.20713	7.42768	7.66132	7.80091
AT3G19820.1	8.21431	7.93842	7.90898	8.04017	7.87022	7.9472	8.08308	8.01007	8.13079	8.03036	8.12255	8.07074	7.92146	7.98004	8.01267	7.86705	8.05964	7.81747
AT3G20050.1	7.85024	8.02871	7.98905	8.03909	8.11359	8.10244	7.99486	8.09862	8.03608	8.24747	8.2122	8.18865	8.2495	8.27482	8.02893	8.12418	8.29274	8.3284
AT3G20250.1	7.34807	6.9974	7.53724	7.21079	7.43782	7.50762	7.15983	7.32677	7.19546	7.15828	7.5181	7.55294	7.27348	7.37948	7.28672	7.32233	7.43926	7.2795
AT3G20630.1	7.54082	7.55036	7.32804	7.28375	7.4408	7.40726	7.0524	7.29126	7.46107	7.67872	7.65767	7.61948	6.99167	7.11466	7.54103	7.45436	7.35598	7.3584
AT3G22200.1	8.05155	8.06365	7.98828	7.99834	7.59973	7.82814	7.98603	7.86769	7.96938	7.8243	8.07918	8.12655	7.94221	7.98235	8.00438	8.00697	8.01969	7.77016
AT3G22630.1	7.82643	7.83215	7.96572	7.82679	7.90737	7.66914	7.83105	7.831	7.86291	7.1799	7.94855	7.99177	6.79074	7.17233	8.04973	7.14665	7.95138	7.95805
AT3G23990.1	7.69123	7.98824	7.73069	8.00727	7.95874	8.06648	8.19934	8.13548	7.99987	8.02491	7.86847	7.78331	7.96053	8.05524	7.86106	7.92694	7.94602	8.01076
AT3G25230.1	7.84834	7.97119	8.12813	7.99353	7.98594	7.90889	7.83525	7.7786	8.17453	7.89457	7.78457	7.85061	8.37967	8.00901	7.92593	8.04686	7.85707	8.12587
AT3G25520.1	7.24009	7.32173	7.0101	7.0101	7.53815	7.2748	7.13272	7.20748	7.57957	7.60903	7.57955	7.22433	7.39166	7.77295	7.55523	7.62921	7.77312	7.18879
AT3G25530.1	6.79018	7.18538	7.23279	6.98033	6.35443	6.9745	6.93016	7.12264	7.45083	7.09311	7.2609	7.28429	6.98801	7.10472	7.504	7.50116	7.31693	7.50331
AT3G25800.1	7.47932	7.71386	7.77364	7.7136	7.68796	7.79338	7.52213	7.70089	7.78974	7.6722	7.71739	7.42916	7.60108	7.81347	7.82831	7.65558	7.7668	7.80196
AT3G25860.1	8.05296	8.05711	8.02179	7.69942	7.76208	7.75249	7.99588	7.78564	7.94456	7.90106	7.9464	7.97687	7.86859	8.05362	7.61022	7.93615	7.64465	7.97223
AT3G26650.1	7.94336	8.14313	8.03132	8.00445	8.04982	8.11021	7.70957	8.00569	8.17282	8.07272	8.09017	7.8582	8.0561	7.92605	7.55161	7.86749	8.08005	7.7827
AT3G27660.1	9.88554	9.97593	9.87788	9.88396	9.79664	9.87512	9.9369	9.80963	9.74724	9.76911	9.85224	9.87443	9.90511	9.46328	9.78493	9.88346	9.50841	9.74206
AT3G27830.1	7.43622	7.91229	7.97091	7.46903	6.99426	7.59565	7.67721	7.65223	7.74107	7.58228	7.54514	7.02202	7.29851	7.29433	7.56537	7.61834	7.56023	7.56465
AT3G28715.1	7.56397	7.37134	7.72822	7.54473	7.21772	7.51879	7.45347	7.51817	7.60868	7.32256	7.51589	7.57064	7.14152	7.27819	7.40817	7.46363	7.55196	7.56226
AT3G43300.1	6.78532	6.46781	6.51398	6.52943	6.36138	6.56116	6.44095	6.38995	7.00619	6.71477	6.72394	6.53529	6.53615	6.57502	6.17832	6.39106	6.62739	6.17832
AT3G44110.1	7.62464	6.78337	7.74096	6.64778	7.99574	7.41724	7.68804	7.46311	7.61502	7.88858	7.86972	7.67845	7.86114	7.78834	7.66749	7.77929	7.66912	7.77692
AT3G44300.1	7.76853	7.87453	7.69087	7.76084	7.79413	8.00404	7.81291	7.7575	7.43084	7.74972	7.40729	7.50968	7.73094	7.49324	7.57075	7.80936	7.76587	7.59602
AT3G44310.1	7.96185	7.93707	8.11226	7.90925	8.04128	7.68366	7.94519	8.02414	8.07409	7.60848	7.88581	7.67383	7.37448	7.58434	7.72652	7.89767	7.61663	7.64757
AT3G44880.1	7.86495	7.66656	7.66809	7.30903	6.97588	7.56461	7.61697	7.33423	7.70495	7.74613	7.29735	7.76978	7.39323	7.45624	7.35002	7.35876	7.25368	7.42824
AT3G46230.1	8.50589	8.49798	8.62061	8.50323	8.67059	8.57649	8.40157	8.47412	8.54062	8.58176	8.93602	8.79096	8.98534	8.80097	8.99414	8.67827	8.83912	8.77198
AT3G48000.1	9.10219	8.99836	9.16206	8.97179	9.21986	9.26667	8.94152	9.16619	9.15285	9.17117	9.13647	9.16233	9.27126	9.24948	9.28172	9.17607	9.31209	9.33979
AT3G48890.1	6.95126	7.03978	6.74029	6.84872	6.91459	6.65594	6.45491	6.62944	7.04457	6.8275	6.90832	6.66737	6.77647	7.15575	6.79196	7.09307	6.88105	6.40572
AT3G48930.1	8.09465	8.05749	8.25489	7.93252	8.10345	8.18489	8.05586	8.16484	8.24155	8.3575	7.69652	8.26244	8.36352	7.81786	8.21837	8.13163	8.05593	8.35663
AT3G49010.1	8.45285	8.28632	8.44157	8.18491	8.4817	8.83024	8.59726	8.6524	8.79025	8.40438	8.0481	8.51706	8.52578	8.61141	8.75227	8.51924	8.93832	8.79336
AT3G51800.1	8.51988	8.43811	8.63925	8.35705	8.53194	8.64637	8.60896	8.52062	8.66526	8.53774	8.36704	8.47589	8.35682	8.41673	8.50597	8.53343	8.489	8.68787
AT3G51810.1	9.37396	9.41205	9.34989	9.5148	9.44353	9.48189	9.22603	9.39429	9.1256	9.27009	9.31486	9.31485	9.37336	9.26408	9.24644	9.3216	9.17813	9.29811
AT3G51840.1	7.83024	7.74178	7.61497	7.75239	6.98689	7.8179	7.83764	7.69046	7.86452	7.31346	7.83472	7.68142	6.92374	7.86969	6.94919	7.60991	7.59219	7.49312
AT3G52230.1	7.88637	7.86709	7.95789	7.46171	7.49856	8.00239	7.68263	7.82222	8.02068	7.83261	7.80946	7.98966	8.00085	7.52359	7.91472	7.81687	8.02582	7.62857
AT3G52300.1	8.01019	7.99846	8.02419	8.06816	8.09815	8.07331	8.026	8.08452	8.05902	8.14333	8.22589	7.71461	8.14433	8.17582	8.13492	7.91719	7.80215	8.02633
AT3G52850.1	8.41377	8.46352	8.50559	8.30419	8.35264	8.37544	8.43106	8.42938	8.45164	8.46214	8.62415	8.59285	8.38745	8.41518	8.50505	8.3075	8.25153	8.48667
AT3G52880.1	7.70056	7.7089	7.81894	7.58621	7.82465	7.77431	7.51854	7.71921	7.79627	7.08072	7.76996	7.83232	7.78575	7.59192	7.55227	7.76325	7.63391	7.74083
AT3G53040.1	9.60453	9.63451	9.59372	9.64089	9.67044	9.56022	9.51848	9.5029	9.60076	9.64772	9.6867	9.67969	9.63883	9.60029	9.66758	9.57669	9.69717	9.63574
AT3G53230.1	7.35591	7.55614	6.79404	7.42175	7.42024	7.37688	7.53587	7.66085	7.59941	7.26309	7.52297	7.42379	7.43003	7.63209	6.94928	7.48503	7.17086	6.858
AT3G53900.1	6.99693	7.30345	6.99621	6.80616	6.96488	7.0745	7.09433	6.69759	7.63204	6.92571	6.85286	6.85161	6.82429	7.0221	7.21146	6.92426	6.95663	6.70169
AT3G54540.1	6.52002	6.90051	6.93189	7.36019	7.46061	7.19524	6.92074	7.32999	7.2729	7.10283	7.28556	6.99096	6.94995	7.49182	7.23512	7.21771	7.19122	7.26071
AT3G54660.1	7.50922	7.32648	7.61909	7.63044	7.08933	7.23218	7.46877	7.52014	7.5074	7.51494	7.58566	7.53459	7.3454	7.46995	6.5558	7.46103	7.7129	7.57904
AT3G55260.1	7.80683	8.15398	7.75373	7.87074	8.09442	8.1501	7.91324	7.87575	7.91107	8.00027	8.14653	8.03331	8.02354	8.05095	8.05589	8.14564	8.09724	8.11843
AT3G55440.1	9.22724	9.12479	9.19516	9.21975	9.06717	9.02021	9.20047	9.23953	9.11022	9.17461	9.20497	9.2742	9.24805	9.27624	9.20082	9.15335	9.22133	9.18519
AT3G56150.1	7.33099	7.28785	7.42098	7.15712	7.2826	7.23348	7.2944	7.27606	6.76058	7.51415	7.48663	7.2352	7.02315	7.0574	6.95541	6.79547	7.46506	7.19427
AT3G56190.1	7.68487	7.70653	7.83739	7.6944	7.64755	7.7931	7.77799	7.78522	7.75398	7.35735	8.43925	8.4202	8.29272	7.91034	7.86971	7.46586	8.27881	7.6519
AT3G57290.1	7.91756	7.74104	7.9597	7.90792	7.88598	7.87041	7.8864	7.74607	7.79408	7.91541	7.98778	7.9179	7.90638	7.97075	7.91377	7.90168	7.58075	7.90641
AT3G60600.1	7.54006	7.47435	7.30177	7.42673	7.41216	7.18315	7.05379	7.50876	7.33807	7.36982	7.43029	7.28506	7.17995	7.4298	7.36419	7.54186	7.32729	7.32754
AT3G61050.1	7.76208	7.8825	7.42311	7.58143	7.72752	7.85113	7.84008	7.84863	7.79702	7.87822	7.81043	7.8543	7.65901	7.77351	7.7956	7.7011	7.91831	7.71301
AT3G61440.1	7.95023	7.73913	7.64624	7.79714	7.81044	7.67217	7.95462	7.82348	7.99466	7.86599	7.96033	7.73228	7.65511	7.68604	7.61991	7.88268	7.70736	7.9085
AT3G62700.1	7.46054	7.27609	7.69791	7.47586	7.41161	7.34387	7.37527	7.3384	7.36943	7.60301	7.57619	7.77096	7.11575	6.97761	7.35833	7.39631	6.9761	7.62445
AT3G62730.1	9.05855	9.06405	9.16764	9.17598	9.03162	9.20657	9.1055	9.07393	9.15441	9.1307	9.14674	9.25209	9.18587	9.01882	9.23729	9.07862	9.12895	9.21363
AT3G63410.1	7.97287	7.93102	7.9883	7.64061	7.5351	7.73091	7.7593	7.527	7.70074	7.9068	8.08547	7.77231	7.85977	7.82149	7.62882	7.75716	7.93596	7.84452
AT4G01900.1	9.06198	9.15149	9.22135	9.09753	9.03571	8.96427	9.02855	9.08798	9.11614	9.09717	9.08925	9.21463	8.78952	8.96686	9.26372	8.83904	9.19627	9.20074
AT4G02280.1	8.25998	8.35966	8.65108	8.44618	8.25926	8.37617	8.31443	8.52474	8.08545	8.37117	8.33704	8.66565	8.03211	8.57136	8.14967	8.54084	8.22777	8.59504
AT4G02360.1	8.39183	8.3839	8.37601	8.47722	8.20585	8.24592	8.36488	8.41744	8.31323	8.40975	8.50753	8.34676	8.47212	8.60437	8.44767	8.47022	8.58651	8.41272
AT4G02520.1	8.32584	8.30654	8.44811	8.68443	8.65547	8.62954	8.76553	8.83771	8.68665	8.31477	8.38618	8.46209	8.41209	8.58027	8.53316	8.67864	8.62705	8.74434
AT4G02580.1	7.35931	7.57161	7.26446	7.66338	7.64818	7.4901	7.53569	7.13031	7.5359	7.54334	7.49099	7.60701	7.26963	7.52645	7.43328	7.30649	7.52276	7.65539
AT4G03280.1	7.23155	7.38277	7.07863	6.94476	6.77174	6.88311	7.0614	6.59093	6.59093	7.44597	7.28873	7.07995	7.02735	6.8644	6.65762	6.94638	6.93014	6.74712
AT4G04640.1	8.20432	8.187	7.54552	8.17939	8.30455	8.37063	8.29015	8.23726	8.31822	8.16872	7.99175	7.84742	8.08249	8.36176	7.41948	8.2497	8.21972	7.6823
AT4G05530.1	7.35376	7.67395	7.6339	7.12592	7.45147	7.12692	7.27331	7.43573	7.29304	7.49039	7.64936	7.55646	7.42962	7.54603	7.53242	7.60069	7.65283	7.44122
AT4G09000.1	8.18822	8.18531	8.45007	8.16865	8.17674	8.09916	8.26373	8.19046	8.6358	8.15843	8.04377	7.77771	7.9939	8.12299	8.38657	8.27303	8.35052	8.44259
AT4G09010.1	7.98794	8.00528	8.12685	7.95563	7.97168	7.38043	7.73238	7.81462	7.76487	7.99371	7.88564	7.79372	7.99574	7.95429	7.60293	7.75633	7.91749	7.53998
AT4G10020.1	9.01777	8.88872	9.08167	9.02896	8.81022	8.95978	8.91553	8.86986	8.91452	8.97166	8.85908	9.03478	8.954	8.85889	8.93822	9.03889	8.92984	9.04363
AT4G11150.1	8.46311	8.62494	8.34317	8.59582	8.07708	8.44725	8.58579	8.56679	8.63943	8.60261	8.64367	8.49539	8.30771	8.67743	8.35713	8.43092	8.51982	8.51904
AT4G11420.1	7.66779	7.74616	7.88406	7.68771	7.90858	7.9161	7.91794	7.77062	7.83673	7.79565	7.96454	7.89374	7.90119	7.7025	8.0349	7.89058	7.89944	7.84141
AT4G11600.1	8.66211	8.68476	8.35117	8.38713	8.61203	8.67931	8.5555	8.53718	8.70754	8.69787	8.77916	8.85301	8.71499	8.49598	8.51875	8.64531	8.68486	8.59933
AT4G12400.2	7.52411	7.39707	8.51088	7.6389	8.60555	7.68362	7.43772	7.66141	7.62224	8.55399	8.1064	8.55387	8.46914	8.37076	7.6994	8.26137	8.38096	8.44209
AT4G13010.1	8.44568	8.45718	8.54167	8.31468	8.18024	8.30677	8.26951	8.23472	8.31363	8.45481	8.39833	8.45585	8.44024	8.30464	8.32028	8.35224	8.25375	8.48599
AT4G13200.1	6.93801	7.63278	7.75525	7.36716	7.85993	6.95377	7.49168	7.34446	7.56477	7.59935	7.80667	7.74808	7.59509	7.4672	7.6275	7.64888	7.58738	7.1125
AT4G13430.1	7.36366	7.39172	7.25471	7.26129	7.39686	7.45521	7.37501	7.46359	7.45818	7.41572	7.45963	7.12853	7.44518	7.4141	7.07495	7.25382	7.34086	6.94893
AT4G13850.1	7.21168	7.6903	7.9658	8.09872	8.27909	8.2092	8.17323	7.96817	8.3446	7.89261	6.75942	7.33552	8.10379	7.95645	8.24289	8.17267	8.26084	8.25025
AT4G13940.1	9.24773	9.29682	9.31325	9.32018	9.31872	9.20751	9.21133	9.35366	9.2218	9.28607	9.27802	9.33382	9.29738	9.39763	9.31791	9.29829	9.34492	9.25079
AT4G14880.1	8.63472	8.45381	8.64016	8.63259	8.67563	8.61608	8.61411	8.56476	8.6547	8.47694	8.38162	8.63777	8.62518	8.70139	8.3598	8.61393	8.57267	8.63908
AT4G15210.1	7.45863	7.52649	7.58887	7.67586	7.66881	7.46206	7.51708	7.46797	7.35574	8.10011	7.99435	7.9703	7.76393	7.94264	7.94983	7.6401	7.89989	7.7664
AT4G16210.1	7.9332	7.76894	7.92067	7.96881	8.10326	8.03591	8.10025	8.1672	8.14086	7.90171	7.71903	7.99097	7.7602	7.9102	7.95654	8.05239	7.88666	7.99339
AT4G16760.1	7.9305	7.83715	8.07384	7.80284	7.84199	7.82867	7.94395	7.99176	7.83866	7.93558	8.08926	8.08219	7.85771	7.92841	8.16217	7.91463	7.88452	8.12286
AT4G20360.1	8.33999	8.45002	8.50028	8.38423	8.29841	8.342	8.27054	8.35018	8.41371	8.44742	8.31675	8.38281	8.14063	8.34439	8.32608	8.4423	8.36557	8.2917
AT4G21580.1	7.61014	8.18507	7.73978	8.11774	7.87573	7.42878	7.97146	8.11417	7.69921	7.67243	7.49341	7.55215	7.6206	7.74617	7.78886	8.10945	7.99424	8.0885
AT4G22670.1	7.99265	8.07778	7.81028	8.00739	8.06446	7.75237	7.94812	7.8822	8.03391	7.93511	7.76569	7.77655	8.1209	8.13388	7.90154	7.97522	8.00621	7.92364
AT4G23100.1	7.32866	7.31324	7.40795	7.32074	7.32414	7.4293	7.42681	7.32801	7.42198	7.39918	7.38938	7.56924	7.37505	7.23474	7.39187	7.38404	7.40931	7.2744
AT4G23630.1	8.26672	8.23894	8.36964	8.42018	8.07039	8.1065	8.38456	7.99942	8.25497	8.03595	8.18635	8.16576	8.35586	7.81698	8.34051	8.23609	7.79028	8.43947
AT4G24190.1	8.43388	8.51091	8.62069	8.50131	8.55906	8.60896	8.22824	8.37064	8.38277	8.55346	8.57321	8.47586	8.49775	8.39467	8.64974	8.45964	8.4892	8.52468
AT4G24220.1	7.74652	7.82207	7.69994	7.78598	7.85045	7.86643	7.92387	7.82857	7.6751	7.70389	8.03334	7.49547	7.71675	7.70489	7.82019	7.50216	7.76562	7.84036
AT4G24620.1	7.73688	7.65934	7.73952	7.62883	7.68374	7.82898	7.64351	7.54381	7.86179	7.73479	8.34005	7.82542	7.78896	7.53293	7.6078	7.61017	7.75464	7.56003
AT4G24820.1	7.9313	7.98864	8.13682	7.80057	8.19915	8.02738	7.78139	7.66799	7.83147	7.89659	8.0286	7.94365	7.46538	7.8911	8.21383	8.09744	8.10595	8.16477
AT4G25100.1	7.50945	7.3908	8.19283	7.49445	7.92508	7.8155	8.11336	7.88822	7.50922	8.13821	8.26025	8.18932	8.1237	7.92123	8.34493	7.73521	8.13407	7.86397
AT4G25140.1	9.09828	9.25398	9.10899	8.64523	8.59383	7.57264	9.15994	8.7495	8.28212	9.21464	8.96083	8.90385	8.95329	8.73667	8.63425	8.65609	8.85994	8.53027
AT4G25630.1	5.31919	6.16504	6.24301	6.53467	6.43112	6.5555	7.0223	6.9174	6.9486	6.322	5.91256	6.25138	6.31885	6.81113	6.44839	6.4909	7.06626	7.12532
AT4G26740.1	9.55918	9.61809	9.6437	9.63583	9.62028	9.61032	9.46493	9.4829	9.59034	9.4445	9.42292	9.59818	9.47896	9.59291	9.61704	9.60078	9.4913	9.58787
AT4G27140.1	9.42603	9.51818	9.44098	9.50166	9.49236	9.46832	9.77187	9.55893	9.72193	9.6899	9.39679	9.65245	9.4772	9.53196	9.46812	9.30392	9.37964	9.42393
AT4G27150.1	7.36225	7.05943	7.05018	6.52258	7.04242	7.28762	7.54698	7.09819	7.57451	7.60376	7.66441	7.64229	7.53553	7.03836	6.33212	7.22706	7.17388	6.90094
AT4G27160.1	9.91308	8.81158	9.95105	9.68902	9.96647	10.0483	10.148	10.0198	9.94078	9.9193	9.99742	10.1997	9.93703	9.94079	9.90254	9.88512	9.87827	9.7927
AT4G27170.1	9.6011	9.40565	9.30015	9.33938	9.22106	9.33452	9.39753	9.19988	9.3422	9.21814	9.41435	9.6455	9.44562	9.46205	9.34596	9.45322	9.59901	9.11023
AT4G28510.1	7.77511	7.85093	7.7767	7.92425	7.98931	8.00505	7.82463	7.99076	8.1739	7.80323	7.83685	7.89333	7.94898	7.91911	7.75412	7.91171	7.95158	8.02213
AT4G28520.1	10.8906	10.9239	10.9719	10.9074	10.8618	10.9866	10.7695	10.812	11.0121	10.8701	10.9313	11.0313	10.9977	10.8542	11.0008	10.8775	10.9585	10.9106
AT4G29840.1	7.61358	7.86233	7.57961	7.70171	7.76839	7.19217	7.49162	7.46988	7.74531	6.8961	7.66895	7.94819	7.572	7.64592	7.51462	7.84607	7.80009	7.77421
AT4G31480.1	8.02049	8.20749	8.22396	7.5975	7.83666	8.05473	7.74648	7.9444	7.79388	7.94521	7.70213	7.72493	7.72572	7.97072	7.61781	7.8719	7.86503	8.22274
AT4G31700.1	8.26976	7.76244	8.23682	7.42358	8.30533	8.52445	8.30585	8.36192	8.25549	8.22834	8.17096	8.19413	8.49773	8.50454	8.52802	8.33653	8.75476	8.54958
AT4G31990.1	8.21172	8.13844	7.9071	8.05424	8.08076	8.13024	8.11824	7.96434	8.0688	8.06485	8.04479	8.20272	8.07164	7.91617	8.03021	7.83055	7.8748	8.07493
AT4G32470.1	7.5223	7.84761	7.59511	7.44633	7.98024	7.84735	7.80156	7.64753	7.53221	7.742	7.78526	7.6424	7.49729	7.91894	7.88645	7.71772	7.91872	7.4313
AT4G32770.1	9.44848	9.5186	9.45273	9.51156	9.48512	9.42892	9.67994	9.51324	9.68402	9.64211	9.19298	9.61984	9.47004	9.44126	9.42479	9.32397	9.32968	9.41902
AT4G33090.1	8.14384	8.16318	8.19928	8.13729	8.13366	8.23133	7.94162	8.11138	8.26314	8.14399	8.00474	8.0891	8.19171	8.29818	8.19517	8.15829	8.05578	8.07531
AT4G34090.1	7.83558	7.74019	7.74877	7.7027	7.68449	7.57007	7.95972	7.70247	7.7693	7.6425	7.55501	7.71875	7.44576	7.58661	7.30452	7.74221	7.32557	7.60349
AT4G34110.1	7.90077	7.58993	7.76589	7.67477	7.88593	7.65938	7.83344	7.75386	7.98774	7.86131	7.66801	8.00602	7.5619	7.87452	7.98908	7.79749	7.95042	7.85553
AT4G34260.1	8.26042	8.30138	8.14724	8.43265	8.17875	8.47564	8.1607	8.17025	8.47024	7.91694	7.94696	8.16146	8.07735	8.07886	8.10337	8.19148	8.00357	8.31918
AT4G34450.1	8.06035	7.9146	8.07352	7.9067	8.06933	8.10258	7.79917	8.06071	7.90823	8.12359	8.24007	7.99307	7.95796	8.09332	7.99193	7.96467	8.12337	8.01001
AT4G34490.1	7.95701	7.8725	7.9784	7.96028	7.65787	7.87855	7.81304	7.99187	7.89229	7.85337	8.02411	8.06236	8.04718	7.56229	7.88207	7.94004	7.74821	7.74832
AT4G34740.1	7.22001	7.50449	7.57273	7.45736	7.19476	7.24749	7.10981	7.46334	7.28438	7.38377	7.2099	7.4674	7.13012	7.22179	7.46969	7.36366	7.25586	7.48239
AT4G34870.1	8.39971	8.46632	8.38883	8.59862	8.573	8.497	8.60378	8.56815	8.7233	8.26992	8.18808	8.31151	8.43779	8.29594	8.36714	8.53538	8.57386	8.45229
AT4G35450.1	7.56396	7.60855	8.02426	7.87333	7.81898	7.87119	7.34678	7.90885	7.70969	7.79871	8.15655	7.82326	8.07739	7.94475	7.9732	7.8785	7.67811	7.91658
AT4G36220.1	7.04718	7.2893	7.17824	6.52317	7.18498	7.17719	6.7178	7.08497	6.9508	6.89556	7.43845	7.25854	6.56183	7.41229	6.52317	7.20832	7.08924	7.04049
AT4G37000.1	7.77423	7.36679	7.73823	7.38285	7.43686	7.50151	7.37124	7.61379	7.50263	7.73896	7.84448	7.56906	7.49796	7.59421	7.5967	7.71685	7.79058	7.34358
AT4G37050.1	7.38741	7.61767	7.30523	7.06568	7.5017	7.37305	7.49501	7.36818	7.19185	7.42444	7.59807	7.61242	7.59496	7.51968	6.85326	7.12321	7.36802	7.17978
AT4G37870.1	8.19896	8.13017	8.07661	8.5917	8.62295	8.63937	8.7011	8.75908	8.76508	8.19161	8.08829	8.29877	8.50721	8.60366	8.49958	8.72768	8.67268	8.67735
AT4G38680.1	7.98166	8.14715	8.08455	8.17829	6.70546	8.27801	7.70952	8.12053	8.18032	8.09903	8.28269	7.87202	8.21513	6.9825	6.937	8.16307	6.63459	8.0508
AT4G39260.1	8.06901	8.22822	7.48383	8.46005	8.53989	8.39813	8.46382	8.35757	8.52283	8.33126	8.53583	7.70191	8.22152	8.56391	8.33625	8.52966	8.44695	8.25701
AT4G39730.1	8.59518	8.43455	8.6339	8.63399	8.70225	8.46222	8.5084	8.26458	8.6159	8.61742	8.50627	8.54671	8.37957	8.67986	8.61757	8.42088	8.57539	8.53862
AT5G02500.1	8.25099	8.32521	8.40068	8.23775	8.31106	8.31445	8.24709	8.2982	8.39554	8.38175	8.66514	8.3053	8.40839	8.5052	7.95576	8.32153	8.38334	8.34883
AT5G03520.1	6.68268	7.6962	6.78928	6.52066	6.84701	6.97059	6.63271	7.68527	6.88435	7.63437	7.66214	6.58941	7.73679	7.74637	6.94755	7.64862	7.7574	7.68665
AT5G04430.1	8.16597	8.09013	7.9333	8.04408	8.21149	8.17524	8.14125	8.12186	8.26087	8.17377	8.28859	8.19035	8.23265	8.1707	7.96485	8.17476	8.17724	8.1477
AT5G05780.1	7.36437	7.53639	7.57114	7.41477	7.46817	7.46926	7.51708	7.60806	7.48086	7.62498	7.67636	7.67584	7.2945	7.56757	7.8636	7.58419	7.7059	7.68074
AT5G06140.1	6.91157	7.80083	7.06591	6.85006	6.98083	7.314	7.19752	7.16021	7.5286	7.28937	7.08191	7.27049	6.72673	7.16878	7.08133	7.09897	6.38119	7.18883
AT5G07350.1	8.76445	8.69437	8.85921	8.77755	8.69232	8.73478	8.57915	8.53956	8.56341	8.82526	8.65339	8.89921	8.55571	8.66206	8.42455	8.78024	8.60198	8.71035
AT5G07830.1	8.11865	8.23452	7.83769	8.40279	8.05265	8.20906	8.11193	8.19561	8.37409	7.92082	8.10336	8.03561	7.96639	8.15073	7.86266	8.00324	8.1975	8.15072
AT5G08380.1	8.04152	7.95398	7.18036	8.08547	8.22092	8.13064	8.24238	7.94696	8.16917	7.95524	7.93681	8.07699	7.87591	7.86911	8.04099	7.99647	7.98327	7.69814
AT5G09590.1	8.71488	8.66341	8.83169	8.88536	8.60417	8.75977	8.80263	8.73993	8.85106	8.59906	8.63909	8.68134	8.71339	8.87354	8.83253	8.86362	8.76871	8.84287
AT5G09640.1	8.47189	8.42142	8.47398	8.4125	8.54428	8.36889	8.51788	8.41948	8.6057	8.4199	8.54123	8.53778	8.45932	8.4374	8.40496	8.38133	8.51263	8.41891
AT5G09900.1	8.03969	8.14826	8.02804	8.18126	8.15527	8.14032	8.04729	7.99975	8.14462	8.04124	8.11868	8.19227	8.18788	7.92237	7.90538	8.14021	8.17849	8.16956
AT5G10300.1	7.92935	7.89925	7.78321	8.02541	7.75543	7.79894	7.8458	8.19417	7.3513	8.02418	7.7835	7.65332	7.97772	7.47446	7.68117	7.9635	8.09428	7.3513
AT5G10360.1	7.97139	8.02931	8.1586	7.71637	8.04864	8.32468	8.18536	8.32491	7.90307	7.85502	7.63045	8.04802	8.11078	8.07812	7.88878	7.91217	8.3192	8.1972
AT5G10450.1	7.91197	7.86161	8.09127	7.92548	8.09286	7.88793	7.8976	7.93484	8.10566	8.03626	7.7884	7.71801	7.82955	8.02679	7.33132	7.8501	7.97481	8.08324
AT5G11520.1	7.87057	7.98156	7.90227	7.94713	8.11936	7.74276	8.18589	8.13038	7.99497	7.97362	7.92289	7.90141	8.17684	8.32486	8.39466	8.17346	8.28743	8.09776
AT5G11680.1	7.74981	7.6452	7.78457	7.62827	7.41699	7.84768	7.67645	7.70471	7.90783	7.34642	7.73844	7.61897	7.83712	7.68825	7.54796	7.58376	7.60461	7.80524
AT5G12030.1	9.21832	9.32324	9.40737	9.38773	9.30169	9.26058	9.35366	9.38994	9.13938	9.32083	9.38712	9.46224	9.45585	9.49443	9.37873	9.34946	9.49675	9.33504
AT5G12110.1	7.81483	7.78447	7.74408	7.81968	7.81543	7.82199	7.77529	7.78286	7.89951	7.70247	7.67569	7.59124	7.77681	7.89745	7.23911	7.84877	7.78362	7.71974
AT5G13120.1	7.34301	7.26772	7.19514	7.45971	7.05153	7.05487	7.69737	7.31377	7.31408	6.92292	7.08172	6.58625	6.03406	7.0248	6.03406	6.67102	7.00392	6.95493
AT5G13690.1	7.68531	7.77152	7.88727	7.73562	8.65837	7.92832	7.73784	8.5545	7.78986	8.46714	8.41201	7.63564	8.55907	8.72008	8.42929	8.53685	8.60243	7.86024
AT5G15090.1	8.58264	8.67304	8.67303	8.70735	8.81009	8.71913	8.66643	8.75007	8.6545	8.71743	8.73612	8.60255	8.64014	8.787	8.73758	8.70277	8.80059	8.77841
AT5G15530.1	7.88249	7.90582	7.29001	7.41865	7.76879	7.9198	7.87146	7.82772	7.73214	7.96274	7.89437	7.09161	7.30274	7.46653	7.43603	7.65895	7.77279	7.28854
AT5G15650.1	8.12061	8.08543	8.16842	8.12486	8.26082	8.26578	8.1976	8.20151	8.09007	8.19369	8.27684	8.3137	8.38789	8.13141	8.36325	8.1456	8.39018	7.8737
AT5G16050.1	8.10303	8.27827	8.19403	8.18435	8.297	8.32532	8.24975	7.97315	8.07011	8.2834	8.1845	8.2399	8.03767	8.34104	8.35278	8.1371	8.43828	8.17538
AT5G16510.1	7.50583	7.34761	7.53132	7.31548	7.70369	7.30691	7.30302	7.51326	7.67528	7.69384	7.71928	7.76887	7.62513	7.84406	7.74591	7.6732	7.34051	7.6586
AT5G16970.1	8.51651	8.57878	8.57835	8.61489	8.46886	8.69347	8.4525	8.57402	8.66991	8.25877	8.71975	8.62148	8.63981	8.36212	8.50431	8.58789	8.52834	8.52078
AT5G17770.1	7.78974	7.82384	7.23553	7.79684	7.87959	7.99538	7.78281	7.55089	7.78491	7.79979	7.78512	7.17932	7.37711	8.16662	7.97238	7.64133	7.63654	7.63407
AT5G17920.1	8.66898	8.75337	8.81345	8.69844	8.40408	8.77471	8.46735	8.76978	8.81733	8.74029	8.48592	8.83574	8.8312	8.67437	8.8308	8.63965	8.69077	8.82375
AT5G19550.1	8.44684	8.60024	8.53077	8.63588	8.73488	8.66066	8.59776	8.63689	8.62352	8.73797	8.85503	8.74252	8.88204	8.83422	8.81375	8.89684	8.97638	8.89916
AT5G19990.1	7.69162	7.72004	7.52739	7.43109	7.70649	7.82097	7.73586	7.74194	7.49068	7.63051	7.77887	7.8825	7.77911	7.66293	7.97598	7.67417	7.6654	7.5451
AT5G20010.1	8.58399	8.5694	8.41537	8.54493	8.83522	8.86796	8.68029	8.74869	8.75598	8.63136	8.74679	8.74505	8.80891	8.8327	8.78301	8.78541	8.83231	8.62638
AT5G20280.1	7.43534	7.51704	7.66452	7.44033	7.8009	7.33284	7.61683	7.5548	7.58933	7.30998	7.31571	7.55751	7.10817	7.6872	7.89237	7.40137	7.65062	7.89311
AT5G20720.1	8.38253	8.56697	8.58869	8.495	8.5575	8.45884	8.56175	8.49882	8.62559	8.29345	8.50266	8.45196	8.61093	8.44011	8.5871	8.56375	8.66542	8.64785
AT5G20960.1	8.72017	8.12044	8.49092	9.01124	8.11962	8.61862	8.76634	8.69005	8.94881	8.52668	8.62365	7.85851	8.43151	8.72662	8.18751	8.26277	8.62844	8.5547
AT5G22330.1	7.32527	7.21084	6.94479	7.19991	7.04182	7.48313	7.21678	7.3914	7.36074	7.2477	7.32343	7.19145	7.12024	7.14166	7.15427	7.4318	7.19803	7.01194
AT5G23120.1	7.09769	7.46079	7.54895	6.81671	7.23272	7.15547	6.88692	7.0801	7.05416	7.31924	6.99622	7.37756	7.27323	7.21243	7.00797	7.05125	6.89398	7.15447
AT5G24400.1	7.76444	8.05958	7.97165	8.05153	8.18982	7.9806	7.92603	8.12099	7.84443	8.09289	8.11343	7.71845	7.98193	7.98676	7.82069	8.04105	7.88641	7.83594
AT5G25900.1	7.19766	7.54444	7.48456	7.1858	7.22868	8.61097	7.45536	7.52845	6.97803	6.95774	7.35244	7.54983	7.62141	7.62143	7.57385	7.39074	7.45684	7.54154
AT5G26000.1	7.89911	7.86741	8.10794	7.86054	8.09981	7.57139	7.95797	7.68161	7.9166	7.72003	8.01529	7.81465	7.52761	7.62537	8.04079	7.93806	7.80988	7.88268
AT5G26710.1	7.29994	7.34714	6.85718	7.16284	7.28128	7.13474	7.14156	7.13782	7.31177	7.16101	7.38141	6.91411	7.49855	7.33415	7.48946	7.31765	7.37016	6.96183
AT5G27540.1	6.90156	7.41957	7.13438	7.06727	7.39099	7.62135	6.94209	7.42635	7.17849	7.21396	7.35975	6.95137	7.00843	7.56186	7.52	7.32238	7.35972	7.49072
AT5G27640.1	9.28437	9.33695	9.51804	9.3068	9.15508	7.59543	8.02164	9.30697	9.4704	9.48867	9.51167	9.59029	9.45296	9.12721	9.61804	9.3227	9.15802	9.524
AT5G28840.1	8.65349	8.68439	8.58899	8.5572	8.64368	8.56428	8.42133	8.60933	8.64327	8.66543	8.69953	8.60571	8.55864	8.50057	8.55201	8.69546	8.80344	8.60008
AT5G37510.1	7.75902	7.75972	8.27062	8.27647	8.35024	8.38233	7.77454	8.21853	8.19594	8.18962	8.34161	8.2451	8.39538	8.36151	8.41449	8.20974	8.39788	8.29293
AT5G38480.1	8.21027	8.07213	7.84956	8.16115	8.29517	8.29348	8.18929	8.24203	8.25747	8.17371	8.4588	8.27874	8.09243	8.43356	8.26956	8.3227	8.45886	8.21891
AT5G39510.1	7.88028	7.86932	7.87802	7.78767	7.59757	7.84837	7.6983	7.36403	7.73428	7.76902	7.43515	7.55545	7.57853	7.82201	7.30847	7.70461	7.46329	7.62474
AT5G40420.1	10.0737	10.1781	10.291	10.1316	10.3554	10.1471	10.1893	10.2632	10.0708	10.1594	10.2036	10.2093	10.458	10.3017	10.4626	10.1929	10.1515	10.2895
AT5G40770.1	7.54602	7.68275	7.99478	7.77782	7.69244	7.45875	7.73354	7.80366	7.08228	7.96184	7.86773	7.75034	7.68666	7.12152	7.42111	7.9935	7.45477	7.84046
AT5G42790.1	8.38141	8.32408	8.40151	8.44971	8.41528	8.41571	8.44624	8.22104	8.53058	8.32146	8.35973	8.32678	8.379	8.15399	8.34736	8.18613	8.38724	8.32365
AT5G42980.1	7.3737	7.42261	7.95941	7.62999	7.78324	7.65933	7.49133	7.64066	7.08596	7.77045	7.43144	7.54176	7.92189	7.08596	7.46166	7.58177	7.86203	8.05872
AT5G43600.1	7.98426	8.04714	8.02613	8.14522	8.09737	8.25071	8.02168	7.87175	7.83444	8.05648	8.18257	8.0346	8.06148	7.97307	8.07546	8.15077	8.17142	8.03811
AT5G43940.1	8.61962	8.80799	8.82656	8.82372	8.75904	8.68567	8.73664	8.87194	8.7153	8.89815	8.71779	8.95285	8.78413	8.74113	8.81463	8.80173	8.71297	8.85276
AT5G44120.1	9.76288	9.65038	9.86553	9.64847	9.73584	8.06252	9.96454	9.68814	9.58485	9.88069	9.86198	9.6943	9.68994	9.69596	9.87744	9.70671	9.93212	9.79971
AT5G44120.3	8.87921	9.06859	9.75466	8.94868	9.30494	9.05602	8.88556	9.0781	9.47185	9.45932	9.11067	9.82174	9.16092	9.40614	9.83369	9.54897	9.34145	9.79446
AT5G45830.1	7.94994	7.89852	7.89575	7.78474	7.89456	7.55242	7.81649	7.83519	7.77941	7.85271	7.07356	7.98237	7.49009	7.6006	7.66986	7.92203	7.54788	7.76338
AT5G46230.1	7.7585	7.69775	7.61093	7.80078	7.72161	7.65969	7.57152	7.85253	7.94002	7.79059	7.88796	7.84031	7.83816	7.67144	7.71121	7.8459	7.61945	7.29258
AT5G46290.1	9.03834	9.13479	9.0189	9.0308	8.89744	8.98077	8.96233	8.87061	8.9819	9.03208	8.9027	9.08421	8.85609	8.86571	8.85295	8.91101	8.79014	8.93304
AT5G48100.1	7.32457	7.23594	6.94529	7.53987	7.60096	7.50178	6.99011	7.48285	7.365	7.49595	7.34627	7.10609	7.33825	7.47433	7.04542	7.52512	7.45798	7.50356
AT5G48230.2	8.17895	8.27117	8.2505	8.17348	8.44681	8.39958	8.49092	8.39685	8.34293	8.38225	8.25416	8.49403	8.32462	8.4647	8.42422	8.28518	8.27957	8.35335
AT5G48300.1	7.88475	7.89984	8.00181	7.79928	7.21917	7.46573	7.48201	7.49801	7.73328	7.46963	7.36829	7.27591	7.47153	7.03864	7.32344	7.27498	7.09143	7.65499
AT5G49190.1	8.07393	8.19664	8.23846	8.02048	8.2174	8.03276	7.78445	7.62156	8.02266	8.22273	8.30055	8.21618	8.00888	7.98163	8.08051	7.86705	7.93777	7.85141
AT5G49650.1	7.76909	7.67094	7.79633	7.54426	7.68931	7.56365	7.59457	7.54166	7.19733	7.73437	7.90507	7.81256	7.80574	7.78142	7.79354	7.59008	7.82557	7.83553
AT5G49910.1	7.95924	8.10009	7.75601	7.78209	7.51862	7.85408	7.86674	7.82872	7.90875	7.91247	7.85954	7.21631	7.9103	7.82175	7.98596	7.19984	7.77217	7.58269
AT5G50600.1	10.2812	10.2032	10.3036	10.3216	10.2391	10.1723	10.3109	10.1949	10.1893	10.2546	10.1733	10.3601	10.3974	10.25	10.4707	10.2402	10.1819	10.3807
AT5G50920.1	7.71031	7.7261	7.88421	7.65053	7.67177	7.80291	7.60066	7.6406	7.66478	7.82655	7.84707	7.91836	7.6146	7.85492	7.66169	7.62373	7.54264	7.76506
AT5G52300.1	9.07288	8.94279	9.14002	9.13758	9.15905	9.14896	8.99893	9.01832	9.10945	9.15608	9.09005	9.1311	9.08019	9.13468	9.03393	9.03288	9.17465	9.04986
AT5G52640.1	8.71849	8.66464	8.56634	8.77906	8.5642	8.80298	8.68806	8.72587	8.62702	8.78966	8.71519	8.6399	8.74369	8.68543	8.69525	8.86459	8.755	8.72763
AT5G53560.1	8.47033	8.34258	8.0759	8.29867	8.35519	8.5844	8.40707	8.53716	8.44298	8.39222	8.43668	8.52748	8.32075	8.5005	8.21551	8.31875	8.50796	8.2141
AT5G54080.1	6.77921	6.59603	6.62295	6.58931	6.53016	6.69274	6.55131	6.69163	6.3143	6.61757	6.87837	6.38976	6.54136	6.65521	6.18263	6.55972	6.14959	6.60531
AT5G54430.1	7.60497	7.61984	7.81302	7.95041	8.07505	8.14824	7.91482	7.83706	7.73255	7.75851	7.78283	7.56988	7.87453	7.90319	7.82831	7.84627	8.0633	7.94845
AT5G54770.1	7.57785	7.74898	7.59439	7.82419	7.80966	7.68376	7.55748	7.85532	7.86652	7.58655	7.53838	7.49718	7.5578	7.51261	7.58048	7.53797	7.41324	7.44429
AT5G55160.1	7.635	7.69084	7.50249	7.76224	7.94838	7.98252	7.83737	7.46004	7.96369	7.81952	7.8917	7.61664	7.88815	7.96259	8.26957	7.78305	7.99766	7.98523
AT5G56680.1	7.36551	7.22433	7.33885	7.2331	7.17722	6.8724	7.07538	7.40406	7.51545	7.14041	7.22786	7.30505	7.30431	7.37824	7.28023	7.12697	7.22308	7.21517
AT5G57550.1	8.94278	9.00722	8.86479	8.63275	8.65046	8.50818	8.44084	8.37344	8.57554	8.92957	9.23333	8.88243	8.51988	8.72097	8.41674	8.57902	8.60416	8.52371
AT5G58070.1	9.49788	9.4579	9.43375	9.53724	9.43602	9.49865	9.33784	9.40427	9.46131	9.49386	9.42984	9.39937	9.51697	9.37445	9.52198	9.45459	9.44433	9.31313
AT5G59290.1	7.06552	7.12788	7.3411	6.73087	7.22135	7.3105	7.20405	7.44483	7.33448	7.28811	7.33262	7.41947	7.43665	7.28771	7.145	7.18767	7.14383	7.2234
AT5G60460.1	8.29508	8.33899	8.43582	8.29774	8.00359	8.10485	8.21906	8.00274	8.47707	8.38138	8.20377	8.30799	8.48917	8.16605	8.35512	8.43752	8.27927	8.39523
AT5G60640.1	8.32842	8.30741	8.46111	8.28832	8.23492	8.07028	8.25484	8.34238	8.44176	8.34061	8.18015	8.37589	8.27651	8.16962	8.31725	8.28142	8.27616	8.45683
AT5G61410.1	7.45192	6.82059	7.58483	7.56225	7.25527	7.17923	7.25191	7.41401	7.18538	7.50973	7.66634	7.27908	7.50645	7.12466	7.23541	7.52249	7.42183	7.22883
AT5G61780.1	8.46201	8.53606	8.52233	8.3465	8.4466	8.40921	8.34429	8.50973	8.4934	8.52797	8.41719	8.63543	8.49658	8.52754	8.27635	8.3868	8.32692	8.5238
AT5G61790.1	8.79494	8.75239	8.79611	8.72963	8.77871	8.849	8.60071	8.72423	8.68215	8.80428	8.84577	8.87669	8.64603	8.63672	8.71985	8.79072	8.80496	8.66085
AT5G62490.1	8.06211	8.22259	7.90644	8.01758	8.25375	7.7811	7.69416	6.99659	8.03807	7.99433	8.1989	7.63597	8.04619	7.94071	7.20071	7.93315	7.98257	7.58
AT5G62530.1	7.73065	8.03036	7.84774	7.84241	7.65119	7.90652	7.92615	7.725	7.94443	7.9397	7.78457	8.01139	7.70535	7.94088	7.61413	7.33669	7.66618	7.3964
AT5G62740.1	7.4495	7.47959	7.30194	7.42706	7.33723	7.69244	7.56339	7.541	7.58048	7.56667	7.39478	7.5705	7.23474	7.69861	7.33573	7.5328	7.38954	7.64259
AT5G63800.1	7.80641	7.80299	7.64515	7.92307	7.95123	8.00038	8.03632	7.9567	7.61237	7.78563	7.72106	7.73285	7.0597	7.75433	7.4606	7.63606	7.85863	7.69164
AT5G64290.1	7.27881	7.55225	7.50163	7.29192	7.44755	7.56179	7.38165	7.40221	7.25599	7.6365	7.23708	7.33465	7.53394	7.20201	7.19784	7.38468	7.57814	7.35022
AT5G64350.1	8.07372	7.81221	7.87893	8.13225	7.90711	7.82641	7.82353	8.05225	8.32818	8.07806	7.95083	8.01773	7.50206	8.2634	7.89685	8.13088	7.93988	8.15778
AT5G64570.1	8.62461	8.54384	8.5518	8.73423	8.89775	8.91581	8.7822	8.74324	8.51079	8.67821	8.71412	8.57283	8.82704	8.67224	8.74145	8.68143	8.80621	8.80143
AT5G65110.1	6.25439	6.1276	7.57952	7.04814	7.05088	7.22687	7.22807	7.22967	7.45235	6.46572	6.84997	7.35327	6.85458	7.49681	7.35016	6.99971	7.25995	7.34718
AT5G65430.1	8.60783	8.53287	8.57648	8.58424	8.69827	8.70198	8.52283	8.57305	8.60441	8.41631	8.66125	8.52935	8.37591	8.5219	8.43644	8.6046	8.74586	8.62243
AT5G65720.1	7.30597	7.0826	6.87238	7.38076	6.98473	7.39373	7.34948	7.41184	7.34823	7.12238	7.01393	6.95628	7.03753	7.11301	6.64394	7.41856	6.96745	6.73666
AT5G65750.1	8.09716	8.22709	8.30854	8.38242	8.44864	8.20942	8.25289	8.25871	8.24997	8.17147	8.06045	8.36428	8.34439	8.20796	8.38913	8.14119	8.27338	8.35272
AT5G66190.1	8.22694	8.24378	8.33307	8.21174	8.07588	8.26706	8.21131	8.18096	8.41308	8.12656	8.24637	8.07747	8.28429	7.77442	8.03334	8.10896	8.2787	7.972
AT5G66400.1	8.40686	8.69227	8.61807	8.84578	8.42559	8.6483	8.5832	8.57394	8.45927	8.77534	8.7854	8.74538	9.06851	8.7204	9.24938	8.52698	8.64102	8.56601
AT5G66420.2	7.59876	7.71755	7.40541	7.14454	7.71668	7.6821	7.9609	7.59178	7.45021	7.65066	7.75156	7.31851	8.06108	7.68972	7.05614	7.54994	7.57798	7.25502
AT5G67500.1	8.4685	8.42335	8.46278	8.42802	8.406	8.39505	8.41689	8.37213	8.43166	8.30937	8.29181	8.61449	8.42892	8.60128	8.49047	8.44991	8.53721	8.64958
ATCG00480.1	8.61588	8.68947	8.79974	8.41086	8.39054	8.55717	8.4682	8.32768	8.45996	8.52988	8.67665	8.67701	8.51272	8.45935	8.61635	8.3974	8.56785	8.46875
AT1G01300.1	8.06752	8.21043	8.30163	8.2944	8.37685	8.33449	8.28507	8.37939	8.41433	8.20616	8.18533	8.35945	8.3047	8.27536	8.37168	8.29276	8.37765	8.37646
AT1G02700.1	7.62675	8.19097	8.19758	8.38058	8.20008	8.55353	8.28299	8.0604	8.20529	8.06751	8.27395	8.04471	8.29008	8.16367	8.19441	8.00337	8.27906	7.89974
AT1G03230.1	7.52191	7.22131	7.39164	7.69467	7.60999	7.27967	7.41956	7.3751	7.61699	7.32942	7.27192	7.52184	6.41897	7.61151	7.29325	7.7153	7.60977	7.57637
AT1G03890.1	9.98949	9.96261	10.0236	10.0282	9.92056	9.99099	10.0052	9.9726	9.94846	9.91619	9.79152	10.0013	9.99211	9.87933	10.0282	9.89074	9.86885	10.0135
AT1G04080.1	7.09836	6.37308	7.09001	6.85973	6.8532	7.02358	7.05747	7.04906	7.10426	7.1826	7.08412	6.89513	6.84417	7.03315	6.59817	7.2364	7.02274	6.78776
AT1G04170.1	7.55712	7.33843	7.6242	7.52696	7.5453	7.77816	7.70063	7.72817	7.64152	7.60751	7.49079	7.3101	7.47505	7.57867	7.38138	7.66303	7.34081	7.6579
AT1G04410.1	8.45213	8.44141	8.31267	8.39958	8.34526	8.52279	8.42754	8.43615	8.41419	8.33837	8.33436	8.20805	8.37603	8.35358	8.34184	8.40933	8.46584	8.33139
AT1G04480.1	8.76356	8.64559	8.64611	8.50443	8.75351	8.28448	8.6845	8.69478	8.64317	8.66096	8.63653	8.72384	8.84855	8.80479	8.56095	8.71199	7.87108	8.78161
AT1G04660.1	8.28937	8.27087	8.285	8.37943	8.36273	8.18369	8.35593	8.29408	8.47628	8.49377	8.3832	8.46015	8.17788	8.39957	8.27241	8.15298	8.34071	8.20964
AT1G05450.2	8.16782	6.01578	8.45118	6.86679	8.24162	7.58988	8.10538	8.19379	7.5268	7.17198	8.37524	8.37531	8.24119	8.28916	8.36257	8.21449	8.3472	7.02816
AT1G05510.1	10.0171	10.0273	10.003	9.9785	10.0791	9.97489	9.75634	9.77982	9.96394	9.97801	9.79991	10.08	9.9117	9.8316	10.0948	9.96713	9.89256	9.98427
AT1G06000.1	7.36286	7.62185	7.95655	7.75581	7.85086	7.63951	7.5134	7.39315	7.20556	7.4456	7.69199	7.51422	7.76541	7.48408	7.70329	7.64343	8.03446	7.88801
AT1G06430.1	7.47696	8.48347	8.53929	7.17602	7.38798	7.93183	7.22131	7.34579	8.25524	7.51019	8.24978	8.52803	8.27785	8.15657	8.45505	8.30752	7.94781	8.37407
AT1G07040.1	6.87421	6.88595	6.65887	6.84325	6.8613	6.89179	6.71549	6.43406	6.91569	6.92353	6.88253	6.60184	6.55835	7.0079	6.73691	6.76777	6.90425	6.43406
AT1G07660.1	9.2194	8.99235	9.12049	8.96053	9.17952	9.22109	9.25318	9.23504	9.32281	9.25959	9.08774	9.17319	9.34156	9.35929	9.41573	9.26699	9.38259	9.40034
AT1G07750.1	7.72408	7.95299	7.99077	7.74533	7.73857	7.84918	7.55461	7.82208	7.63528	7.6767	7.71308	7.87749	8.02026	8.02959	7.92516	7.40371	7.74975	7.37986
AT1G07770.1	8.81225	8.66029	8.8766	8.67742	8.61516	8.47139	8.80131	8.57172	8.80765	8.7282	8.64141	8.94906	8.87743	8.58053	8.57214	8.7888	8.63173	8.88024
AT1G07920.1	9.96902	9.90997	10.0978	9.95714	10.0794	10.0874	9.95575	10.0237	9.64278	9.97931	9.93349	10.1429	10.0877	10.0719	10.1851	10.0335	9.9183	10.1137
AT1G07985.1	8.73563	8.8844	9.07421	8.76458	8.79442	8.91924	8.67525	8.42892	8.41238	8.64307	8.6937	8.85093	8.48427	9.05439	8.53845	8.54177	8.53971	8.60189
AT1G08110.1	7.90705	7.86598	7.95568	7.92476	7.99561	7.91889	7.82044	7.92676	8.01456	7.80767	7.81984	7.8796	7.8875	7.79341	7.7316	7.98837	7.90364	7.98694
AT1G08170.1	7.9141	7.96376	7.98601	7.84139	7.92245	7.77364	7.80015	7.8271	7.66918	7.90469	8.01388	8.00186	7.92769	7.83521	7.89965	7.76844	7.87116	7.71915
AT1G08830.1	7.94336	7.86428	8.00553	7.96451	8.0063	8.07514	7.96605	7.95376	8.12124	7.86288	8.00239	8.03493	7.93154	8.18393	8.01346	8.07727	8.01987	7.98869
AT1G09010.1	7.31014	7.20104	6.2283	6.27273	7.22561	7.29488	7.48969	6.98717	6.6949	7.0555	6.96753	7.86549	7.29433	7.36331	6.56795	7.40797	7.04409	6.89903
AT1G09430.1	7.61791	7.8544	8.07717	7.73125	7.79492	7.92843	7.57056	7.71917	7.65259	7.76256	6.90649	8.08034	7.80137	7.73843	7.91129	7.39379	7.0868	7.80024
AT1G09500.1	7.63967	7.76943	7.82196	8.25598	8.39282	8.38308	8.22621	8.19294	8.26404	8.13967	7.84003	7.54068	8.33301	8.32852	7.74835	8.1141	7.76602	8.16512
AT1G09590.1	8.78483	8.72344	8.88175	8.67863	8.71385	8.77641	8.70215	8.74799	8.64972	8.73691	8.46782	8.87552	8.77507	8.57878	8.80914	8.86963	8.6587	8.94809
AT1G09620.1	7.60789	7.35835	7.87381	7.46728	7.55929	7.7979	7.54913	7.78782	7.71907	7.72982	7.86119	7.67383	7.74745	7.39685	7.66483	7.67768	7.40561	7.56498
AT1G09750.1	7.28768	7.32073	7.82624	7.38301	7.90048	7.6804	7.55708	7.48284	7.70037	7.52458	7.39616	7.40845	7.30986	7.63178	7.03893	7.48365	7.1548	7.4033
AT1G09760.1	7.4494	7.34835	7.479	7.16302	6.94934	7.42557	7.45324	7.17269	7.37881	7.1731	6.96606	6.61635	6.97571	7.53675	7.04904	7.46162	7.06603	7.3683
AT1G10840.1	7.82299	7.67626	7.8296	7.60525	7.92544	7.33103	7.42482	7.73964	7.75915	7.85552	7.87076	7.78281	7.80172	7.98631	7.57725	7.88337	7.9309	7.61966
AT1G11360.1	7.71357	7.80085	7.84939	7.63903	7.53681	7.83606	7.70314	7.5707	7.6651	7.64132	7.66146	7.60652	7.55368	7.59602	7.79143	7.85223	7.62484	7.62289
AT1G11860.1	8.01674	8.14533	8.05294	8.1774	8.08406	8.17563	7.94546	8.14214	8.15731	8.07612	8.2378	8.07975	7.62365	8.23482	7.51376	7.88976	7.88911	7.99151
AT1G12064.1	7.56244	7.68355	7.64601	7.59756	7.95427	7.91262	8.15304	7.8947	8.12227	7.6149	7.66362	7.78947	7.98179	8.07486	7.52594	7.63661	8.09854	7.97255
AT1G12230.1	7.48429	7.54287	7.47099	7.37253	7.45196	7.18701	7.21699	7.54485	7.25261	7.40454	7.54589	7.10106	7.33739	7.48459	7.4026	7.35679	7.34869	6.93763
AT1G12640.1	7.28013	7.27714	6.62561	6.98766	7.03863	6.84547	7.16026	7.2159	6.86367	7.10053	7.25629	7.03355	7.08132	6.79946	6.86581	6.89306	7.11063	7.0931
AT1G13020.1	7.43047	7.45392	7.45507	7.08538	7.7337	7.43495	7.35766	7.54102	7.56815	7.36926	7.68395	7.44958	7.31669	7.67878	7.33239	7.20437	7.52623	7.5105
AT1G13320.1	7.36127	7.18197	7.52684	7.33909	7.54447	7.50901	7.19627	7.37422	7.44127	7.53838	7.51938	7.49381	7.52328	7.52299	7.61105	7.32598	7.58132	7.46737
AT1G14170.1	7.27224	7.13591	7.72798	7.06721	7.58214	7.66918	7.17817	6.60102	6.93871	7.41657	7.23115	7.3655	7.37608	7.39201	6.67206	7.03274	7.46135	7.32869
AT1G14810.1	7.38242	7.50695	7.59601	7.56181	7.3397	7.42307	7.2354	7.34129	7.76051	7.41301	7.53083	7.43176	7.55067	7.56358	7.33149	7.5033	7.54487	7.38014
AT1G14930.1	9.42378	9.50305	9.54473	9.57838	9.52014	9.42767	9.51994	9.51782	9.64675	9.48632	9.50078	9.42936	9.51264	9.5191	9.58953	9.49625	9.52093	9.53872
AT1G14940.1	9.4774	9.51317	9.47561	9.4716	9.47071	9.5565	9.50065	9.39419	9.40182	9.44475	9.51359	9.54208	9.72607	9.55114	9.61139	9.64624	9.3519	9.54375
AT1G14950.1	9.55686	9.66338	9.58468	9.70345	9.5831	9.56788	9.70663	9.66688	9.61439	9.62702	9.60125	9.55135	9.67921	9.73734	9.66382	9.62789	9.51805	9.51925
AT1G15340.1	7.52417	7.74505	8.02612	7.60752	7.19102	7.83661	7.55775	7.5172	7.97646	7.47433	7.81392	7.66657	7.77285	7.59669	7.74782	7.44933	7.68659	7.43026
AT1G15930.1	7.84752	7.5693	7.89894	7.50387	7.73175	7.77649	7.82386	7.67675	8.12059	7.69119	7.60907	7.99749	7.6157	7.49211	7.65043	7.67427	7.89483	7.76749
AT1G16030.1	9.32609	9.37204	9.35033	9.416	9.39768	9.42682	9.38724	9.38164	9.42923	9.3663	9.46951	9.43436	9.48837	9.41306	9.41882	9.48211	9.48276	9.50109
AT1G16350.1	8.48468	8.6938	8.42637	8.68302	7.61721	8.3532	8.53028	8.54456	8.49775	7.59198	7.684	8.04969	7.7932	7.94012	7.27629	8.31938	7.94021	8.32151
AT1G16730.1	7.64637	7.47989	7.50456	7.7455	7.70433	7.88548	7.35531	7.26994	7.46362	7.47442	7.75667	7.33093	7.39976	7.59624	7.50618	7.52185	7.49134	7.36406
AT1G16770.1	8.20939	8.30881	8.13309	8.15379	8.24407	8.05816	8.1507	8.08179	8.22703	8.02456	8.1131	8.24191	7.90471	7.67196	7.98081	8.12119	7.9185	7.79872
AT1G17100.1	8.17894	8.07769	8.14352	8.22641	7.90147	8.31307	8.25979	8.16495	8.35335	8.07303	8.01545	8.08847	8.03868	7.80186	7.83825	8.06137	8.07206	8.05309
AT1G17260.1	6.4875	7.25375	7.25873	7.49486	7.38916	7.60958	6.84006	7.3963	7.38407	7.55815	7.1334	6.74316	7.25761	7.47423	7.20103	7.45431	7.54133	7.29655
AT1G17290.1	8.01189	8.02214	8.00644	8.04386	8.00444	8.10433	8.01028	8.14256	7.94199	7.95121	8.04924	7.92429	8.04417	8.05003	8.18682	8.03828	8.00096	7.89197
AT1G17890.1	7.46037	7.35131	7.50073	7.42051	7.47354	7.56874	7.25994	7.49588	7.58222	7.54113	7.50752	7.53429	7.20463	7.61869	7.38814	7.44324	7.27825	7.47053
AT1G18070.1	7.29963	7.87131	7.96077	7.77005	7.89263	7.94067	7.87951	7.87162	7.90947	7.78213	7.85235	7.85316	7.92238	7.92508	7.25984	7.82899	7.91161	7.9585
AT1G18210.1	7.72035	7.81319	7.78908	7.91959	7.91472	7.6042	7.86028	7.80635	7.70685	7.75249	7.70263	7.90019	7.97706	7.82668	7.99163	7.7879	7.4618	7.89573
AT1G18270.1	7.53795	7.51157	7.34492	7.43311	7.54681	7.49963	7.34184	7.52767	7.64696	7.39643	7.38952	7.46214	7.3368	7.28415	6.91503	7.4704	7.49734	7.477
AT1G18540.1	8.12652	8.06381	8.11235	8.04887	7.94989	8.10125	8.11909	7.89508	8.08497	8.02905	8.17402	8.14229	8.00285	8.16799	8.17251	7.72672	8.15573	8.12221
AT1G19900.1	8.41867	8.2996	8.06338	8.50527	8.56727	8.4213	8.46163	8.51612	8.51523	8.18335	8.2888	7.98543	7.91402	8.41864	8.32638	8.28108	8.41325	8.2773
AT1G20225.1	7.65146	7.67857	7.55974	7.47602	7.45062	7.25007	7.48441	7.5069	7.44244	7.68006	7.48858	7.54331	7.19415	7.40856	7.16781	7.67207	7.72542	7.63823
AT1G20630.1	8.607	8.7633	8.75418	8.60294	8.59728	8.5603	8.4562	8.45367	8.52682	8.64623	8.68311	8.78009	8.4449	8.61861	8.71402	8.16024	8.54221	8.65031
AT1G21065.1	7.21084	7.19998	7.0073	7.2212	7.11588	7.47573	7.27043	7.27296	7.65748	7.35817	7.23865	7.17758	6.99962	7.56001	6.99962	7.04659	7.21141	7.52748
AT1G21440.1	6.81488	7.55524	7.31956	7.29702	7.20093	7.13261	7.27064	7.63213	7.46985	7.07863	7.21437	7.37159	6.73193	7.32126	6.97026	6.89956	7.13806	7.09075
AT1G21680.1	7.39405	7.36661	7.50486	7.36413	7.51314	7.64075	6.67361	6.53176	7.50719	7.47412	6.44763	7.57679	6.72071	6.72685	6.49853	6.87934	7.5618	6.96479
AT1G22430.1	7.06242	7.56588	6.93544	7.44712	7.43701	7.41434	7.27928	7.14318	7.28052	6.94914	6.75422	7.25865	7.87204	7.01061	6.9637	6.69359	6.92391	7.0202
AT1G23190.1	8.10621	8.2194	8.34633	8.25589	7.92675	8.08173	7.90107	8.16945	8.12496	8.28619	8.24252	7.96826	8.20247	8.30033	8.12087	8.15985	8.22326	8.20677
[truncated: 531 more rows]

## Sheet: 2552 proteins
Group ID	Subgroup ID	Protein ID	accession	description	Number of proteins	prt6-1-sans	90_1_A02_prt6-2-sans	prt6-3-sans	prt6-1-avec	prt6-2-avec	prt6-3-avec	wt-1-sans	wt-2-sans	wt-3-sans	wt-1-avec	wt-2-avec	wt-3-avec
[truncated: 2,552 more rows]

[truncated: 5 more sheets: 2202 proteins, 38 proteins specific in 16 h, Genotype-Ethlene (619), Genotype significant (399), Ethylene significant (711)]
