# Supplementary material for: Label-Free Quantitative Proteomics Reveal the Involvement of PRT6 in Arabidopsis thaliana Seed Responsiveness to Ethylene
Source: Int J Mol Sci. 2022 Aug 19;23(16):9352. doi: 10.3390/ijms23169352 (PMC9409418; doi:10.3390/ijms23169352)
Supplement: Supplementary file 1 [file ijms-23-09352-s001.zip › Supplementary dataset S2.xlsx]

## Sheet: Col_sa
accession	descr	FC ratio	log FC	pvalue	comp_letters	presence in SeedNet
AT3G22500	AT3G22500.1 | Seed maturation protein | Chr3:7971920-7972865 REVERSE LENGTH=256 | 201606	0.0496204	-4.33292	0	a-d	Yes
AT5G62490	AT5G62490.1 | HVA22 homologue B | Chr5:25090206-25091345 FORWARD LENGTH=167 | 201606	0.0530931	-4.23533	0.0003	a-b	Yes
AT3G51810	AT3G51810.1 | Stress induced protein | Chr3:19214818-19215461 FORWARD LENGTH=152 | 201606	0.0996078	-3.3276	0	a-d	Yes
AT5G06760	AT5G06760.1 | Late Embryogenesis Abundant 4-5 | Chr5:2089754-2090313 REVERSE LENGTH=158 | 201606	0.102207	-3.29044	0	a-d	Yes
AT2G05580	AT2G05580.1 | Glycine-rich protein family | Chr2:2055578-2056563 FORWARD LENGTH=302 | 201606	0.108782	-3.20049	0.0002	a-b	Yes
AT5G35660	AT5G35660.1 | Glycine-rich protein family | Chr5:13852609-13853717 REVERSE LENGTH=343 | 201606	0.112866	-3.14731	0.0002	a-c	Yes
AT3G22490	AT3G22490.1 | Seed maturation protein | Chr3:7969785-7970738 REVERSE LENGTH=262 | 201606	0.128058	-2.96513	0	a-d	Yes
AT1G27990	AT1G27990.1 | transmembrane protein | Chr1:9752799-9753919 REVERSE LENGTH=271 | 201606	0.140931	-2.82693	0	a-d	Yes
AT1G19530	AT1G19530.1 | DNA polymerase epsilon catalytic subunit A | Chr1:6763976-6764686 FORWARD LENGTH=117 | 201606	0.146274	-2.77326	0	b-c	Yes
AT2G40170	AT2G40170.1 | Stress induced protein | Chr2:16779792-16780167 REVERSE LENGTH=92 | 201606	0.149578	-2.74103	0	a-d	Yes
AT2G35300	AT2G35300.1 | Late embryogenesis abundant protein%2C group 1 protein | Chr2:14863066-14863359 REVERSE LENGTH=97 | 201606	0.15718	-2.66951	0	a-c	Yes
AT3G10020	AT3G10020.1 | plant/protein | Chr3:3091225-3091674 REVERSE LENGTH=149 | 201606	0.162652	-2.62014	0	a-c	Yes
AT2G47770	AT2G47770.1 | TSPO(outer membrane tryptophan-rich sensory protein)-like protein | Chr2:19568701-19569291 FORWARD LENGTH=196 | 201606	0.173918	-2.52352	0	a-c	Yes
AT1G28330	AT1G28330.1 | dormancy-associated protein-like 1 | Chr1:9934252-9935216 REVERSE LENGTH=122 | 201606	0.174946	-2.51502	0	a-d	Yes
AT1G32560	AT1G32560.1 | Late embryogenesis abundant protein%2C group 1 protein | Chr1:11774528-11775032 FORWARD LENGTH=134 | 201606	0.195596	-2.35405	0	a-c	Yes
AT5G66400	AT5G66400.1 | Dehydrin family protein | Chr5:26518511-26519153 REVERSE LENGTH=186 | 201606	0.200884	-2.31556	0.0013	a-b	Yes
AT4G36600	AT4G36600.1 | Late embryogenesis abundant (LEA) protein | Chr4:17263666-17264968 FORWARD LENGTH=353 | 201606	0.209199	-2.25705	0	a-c	Yes
AT5G66780	AT5G66780.1 | late embryogenesis abundant protein | Chr5:26663627-26664196 FORWARD LENGTH=121 | 201606	0.21537	-2.21511	0	a-d	Yes
AT1G15330	AT1G15330.1 | Cystathionine beta-synthase (CBS) protein | Chr1:5274368-5275499 FORWARD LENGTH=352 | 201606	0.22196	-2.17163	0	a-b	Yes
AT1G72100	AT1G72100.1 | late embryogenesis abundant domain-containing protein / LEA domain-containing protein | Chr1:27127250-27128811 FORWARD LENGTH=480 | 201606	0.22589	-2.14631	0	a-d	Yes
AT5G45310	AT5G45310.1 | coiled-coil protein | Chr5:18359373-18360796 REVERSE LENGTH=352 | 201606	0.22916	-2.12557	0.0011	a-b	Yes
AT2G42560	AT2G42560.1 | late embryogenesis abundant domain-containing protein / LEA domain-containing protein | Chr2:17714813-17716821 REVERSE LENGTH=635 | 201606	0.230927	-2.11449	0	a-c	Yes
AT5G07330	AT5G07330.1 | NFU1 iron-sulfur cluster protein | Chr5:2316064-2316641 FORWARD LENGTH=165 | 201606	0.236872	-2.07782	0	a-d	Yes
AT4G10250	AT4G10250.1 | HSP20-like chaperones superfamily protein | Chr4:6370537-6371124 FORWARD LENGTH=195 | 201606	0.24453	-2.03192	0	a-b	Yes
AT3G47340	AT3G47340.1 | glutamine-dependent asparagine synthase 1 | Chr3:17438136-17441043 REVERSE LENGTH=584 | 201606	0.267688	-1.90137	0	a-c	Yes
AT4G25580	AT4G25580.1 | CAP160 protein | Chr4:13056320-13058657 FORWARD LENGTH=626 | 201606	0.277267	-1.85065	0	a-b	Yes
AT1G70840	AT1G70840.1 | MLP-like protein 31 | Chr1:26713170-26714014 REVERSE LENGTH=171 | 201606	0.283908	-1.81651	0	a-c	Yes
AT5G52300	AT5G52300.1 | CAP160 protein | Chr5:21237205-21239404 FORWARD LENGTH=619 | 201606	0.291498	-1.77844	0	a-c	Yes
AT2G21820	AT2G21820.1 | seed maturation protein | Chr2:9302983-9303219 REVERSE LENGTH=78 | 201606	0.294261	-1.76483	0	a-d	Yes
AT3G21380	AT3G21380.1 | Mannose-binding lectin superfamily protein | Chr3:7528478-7530457 FORWARD LENGTH=460 | 201606	0.298021	-1.74651	0	a-c	Yes
AT3G21370	AT3G21370.1 | beta glucosidase 19 | Chr3:7524286-7527579 REVERSE LENGTH=527 | 201606	0.29985	-1.73769	0	a-c	Yes
AT2G23110	AT2G23110.1 | Late embryogenesis abundant protein%2C group 6 | Chr2:9840552-9840830 FORWARD LENGTH=92 | 201606	0.308564	-1.69636	0	a-c	Yes
AT3G03640	AT3G03640.1 | beta glucosidase 25 | Chr3:881028-884028 FORWARD LENGTH=531 | 201606	0.317758	-1.654	0	a-d	Yes
AT1G16730	AT1G16730.1 | hypothetical protein | Chr1:5726617-5727312 REVERSE LENGTH=202 | 201606	0.317904	-1.65334	0	a-d	Yes
AT1G08170	AT1G08170.1 | Histone superfamily protein | Chr1:2562941-2563672 REVERSE LENGTH=243 | 201606	0.31883	-1.64914	0.002	a-b	Yes
AT3G15670	AT3G15670.1 | Late embryogenesis abundant protein (LEA) family protein | Chr3:5310141-5310901 REVERSE LENGTH=225 | 201606	0.330244	-1.5984	0	a-b	Yes
AT5G16550	AT5G16550.1 | voltage-dependent L-type calcium channel subunit | Chr5:5405526-5406641 FORWARD LENGTH=249 | 201606	0.330456	-1.59747	0	a-c	Yes
AT3G17520	AT3G17520.1 | Late embryogenesis abundant protein (LEA) family protein | Chr3:5999462-6000358 REVERSE LENGTH=298 | 201606	0.333028	-1.58628	0	a-c	Yes
AT2G36640	AT2G36640.1 | embryonic cell protein 63 | Chr2:15357019-15358552 REVERSE LENGTH=448 | 201606	0.335549	-1.5754	0	a-c	Yes
AT3G46230	AT3G46230.1 | heat shock protein 17.4 | Chr3:16984263-16984733 REVERSE LENGTH=156 | 201606	0.336698	-1.57047	0.0101	a-b	Yes
AT5G44360	AT5G44360.1 | FAD-binding Berberine family protein | Chr5:17872100-17873698 REVERSE LENGTH=532 | 201606	0.339294	-1.55939	0.0012	a-b	Yes
AT1G16030	AT1G16030.1 | heat shock protein 70B | Chr1:5502386-5504326 REVERSE LENGTH=646 | 201606	0.341699	-1.5492	0	a-c	Yes
AT2G19320	AT2G19320.1 | hypothetical protein | Chr2:8370864-8371097 REVERSE LENGTH=77 | 201606	0.349302	-1.51745	0.0004	a-b	Yes
AT1G52690	AT1G52690.1 | Late embryogenesis abundant protein (LEA) family protein | Chr1:19619842-19620589 FORWARD LENGTH=169 | 201606	0.350466	-1.51265	0	a-c	Yes
AT4G36360	AT4G36360.1 | beta-galactosidase 3 | Chr4:17176840-17181143 REVERSE LENGTH=856 | 201606	0.355388	-1.49253	0	a-c	Yes
AT5G37670	AT5G37670.1 | HSP20-like chaperones superfamily protein | Chr5:14969035-14969448 FORWARD LENGTH=137 | 201606	0.365545	-1.45188	0.0017	a-b	Yes
AT2G29340	AT2G29340.1 | NAD-dependent epimerase/dehydratase family protein | Chr2:12597131-12599009 FORWARD LENGTH=307 | 201606	0.369729	-1.43546	0.0006	a-c	Yes
AT5G39720	AT5G39720.1 | avirulence induced protein 2 like protein | Chr5:15899673-15900517 FORWARD LENGTH=165 | 201606	0.370398	-1.43285	0	a-d	Yes
AT2G20140	AT2G20140.1 | AAA-type ATPase family protein | Chr2:8692736-8694837 FORWARD LENGTH=443 | 201606	0.389853	-1.359	0.0178	a-b	Yes
AT4G39260	AT4G39260.1 | cold%2C circadian rhythm%2C and RNA binding 1 | Chr4:18274166-18274958 REVERSE LENGTH=169 | 201606	0.406727	-1.29787	0	a-d	Yes
AT3G10850	AT3G10850.1 | Metallo-hydrolase/oxidoreductase superfamily protein | Chr3:3397756-3399522 REVERSE LENGTH=258 | 201606	0.415736	-1.26626	0.0007	a-c	Yes
AT1G16850	AT1G16850.1 | transmembrane protein | Chr1:5765062-5765618 REVERSE LENGTH=152 | 201606	0.432141	-1.21043	0.0001	a-c	Yes
AT4G37870	AT4G37870.1 | phosphoenolpyruvate carboxykinase 1 | Chr4:17802974-17806332 REVERSE LENGTH=671 | 201606	0.433672	-1.20532	0	a-d	Yes
AT1G01470	AT1G01470.1 | Late embryogenesis abundant protein | Chr1:172295-172826 REVERSE LENGTH=151 | 201606	0.435289	-1.19995	0	a-c	Yes
AT3G56350	AT3G56350.1 | Iron/manganese superoxide dismutase family protein | Chr3:20894155-20895625 REVERSE LENGTH=241 | 201606	0.436029	-1.1975	0	a-c	Yes
AT5G61820	AT5G61820.1 | stress up-regulated Nod 19 protein | Chr5:24834505-24836223 REVERSE LENGTH=475 | 201606	0.438652	-1.18885	0.0092	a-b	Yes
AT3G19920	AT3G19920.1 | BTB/POZ domain protein | Chr3:6929840-6931771 REVERSE LENGTH=416 | 201606	0.442039	-1.17775	0	a-c	Yes
AT5G12030	AT5G12030.1 | heat shock protein 17.6A | Chr5:3884214-3884684 REVERSE LENGTH=156 | 201606	0.445261	-1.16728	0.0001	a-b	Yes
AT1G16770	AT1G16770.1 | hypothetical protein | Chr1:5737900-5739110 FORWARD LENGTH=324 | 201606	0.445403	-1.16682	0	a-c	Yes
AT3G11050	AT3G11050.1 | ferritin 2 | Chr3:3463651-3465294 FORWARD LENGTH=253 | 201606	0.449944	-1.15218	0	a-c	Yes
AT5G57550	AT5G57550.1 | xyloglucan endotransglucosylase/hydrolase 25 | Chr5:23305055-23306384 REVERSE LENGTH=284 | 201606	0.45006	-1.15181	0.0005	a-b	Yes
AT5G48880	AT5G48880.1 | peroxisomal 3-keto-acyl-CoA thiolase 2 | Chr5:19814576-19816775 REVERSE LENGTH=414 | 201606	0.451003	-1.14879	0.0127	a-b	Yes
AT3G50980	AT3G50980.1 | dehydrin xero 1 | Chr3:18942034-18942721 FORWARD LENGTH=128 | 201606	0.459298	-1.1225	0.0003	a-b	Yes
AT3G05260	AT3G05260.1 | NAD(P)-binding Rossmann-fold superfamily protein | Chr3:1497665-1498919 REVERSE LENGTH=289 | 201606	0.46209	-1.11375	0	a-c	Yes
AT5G40760	AT5G40760.1 | glucose-6-phosphate dehydrogenase 6 | Chr5:16311284-16314556 FORWARD LENGTH=515 | 201606	0.463144	-1.11047	0.0002	a-b	Yes
AT5G53530	AT5G53530.1 | vacuolar protein sorting 26A | Chr5:21746275-21748156 REVERSE LENGTH=302 | 201606	0.468145	-1.09497	0.0065	a-b	Yes
AT4G34700	AT4G34700.1 | LYR family of Fe/S cluster biogenesis protein | Chr4:16556874-16558362 FORWARD LENGTH=117 | 201606	0.469672	-1.09028	0.0002	a-b	Yes
AT5G09640	AT5G09640.1 | serine carboxypeptidase-like 19 | Chr5:2988373-2990966 FORWARD LENGTH=465 | 201606	0.473216	-1.07943	0	a-c	Yes
AT3G03590	AT3G03590.1 | SWIB/MDM2 domain superfamily protein | Chr3:865341-866669 REVERSE LENGTH=143 | 201606	0.473913	-1.0773	0.0032	a-b	Yes
AT5G01750	AT5G01750.2 | LURP-one-like protein (DUF567) | Chr5:290034-291109 FORWARD LENGTH=217 | 201606	0.47589	-1.0713	0.0014	a-b	Yes
AT2G44310	AT2G44310.1 | Calcium-binding EF-hand family protein | Chr2:18309285-18309713 FORWARD LENGTH=142 | 201606	0.476873	-1.06832	0	a-c	Yes
AT1G14950	AT1G14950.1 | Polyketide cyclase/dehydrase and lipid transport superfamily protein | Chr1:5157588-5158144 REVERSE LENGTH=155 | 201606	0.477016	-1.06789	0	a-c	Yes
AT3G53040	AT3G53040.1 | late embryogenesis abundant protein%2C putative / LEA protein | Chr3:19664797-19666405 REVERSE LENGTH=479 | 201606	0.478042	-1.06479	0	a-b	Yes
AT3G20250	AT3G20250.1 | pumilio 5 | Chr3:7059098-7062660 REVERSE LENGTH=913 | 201606	0.479791	-1.05952	0.003	a-b	Yes
AT1G54870	AT1G54870.1 | NAD(P)-binding Rossmann-fold superfamily protein | Chr1:20459011-20460417 FORWARD LENGTH=335 | 201606	0.482493	-1.05142	0	a-d	Yes
AT4G10020	AT4G10020.1 | hydroxysteroid dehydrogenase 5 | Chr4:6268363-6270179 FORWARD LENGTH=389 | 201606	0.483941	-1.0471	0	a-d	Yes
AT4G38810	AT4G38810.2 | Calcium-binding EF-hand family protein | Chr4:18115607-18118860 REVERSE LENGTH=375 | 201606	0.48439	-1.04576	0	a-c	Yes
AT5G63030	AT5G63030.1 | Thioredoxin superfamily protein | Chr5:25286352-25287517 FORWARD LENGTH=125 | 201606	0.486137	-1.04057	0	a-c	Yes
AT3G29090	AT3G29090.1 | pectin methylesterase 31 | Chr3:11073804-11075335 FORWARD LENGTH=317 | 201606	0.486399	-1.03979	0.0147	a-b	Yes
AT1G09750	AT1G09750.1 | Eukaryotic aspartyl protease family protein | Chr1:3157541-3158960 FORWARD LENGTH=449 | 201606	0.486968	-1.0381	0.0019	a-b	Yes
AT1G73190	AT1G73190.1 | Aquaporin-like superfamily protein | Chr1:27522155-27523171 FORWARD LENGTH=268 | 201606	0.491336	-1.02522	0	a-b	Yes
AT2G37970	AT2G37970.1 | SOUL heme-binding family protein | Chr2:15890964-15891704 FORWARD LENGTH=246 | 201606	0.492276	-1.02246	0.0004	a-b	Yes
AT4G34180	AT4G34180.1 | Cyclase family protein | Chr4:16370060-16371383 REVERSE LENGTH=255 | 201606	0.492964	-1.02044	0.0067	a-b	Yes
AT4G28520	AT4G28520.1 | cruciferin 3 | Chr4:14087596-14089617 FORWARD LENGTH=524 | 201606	0.493	-1.02034	0	a-c	Yes
AT1G71691	AT1G71691.1 | GDSL-like Lipase/Acylhydrolase superfamily protein | Chr1:26949395-26951173 REVERSE LENGTH=283 | 201606	0.493815	-1.01796	0	a-b	Yes
AT2G29460	AT2G29460.1 | glutathione S-transferase tau 4 | Chr2:12626689-12627600 REVERSE LENGTH=224 | 201606	0.498612	-1.00401	0.002	a-b	Yes
AT2G23120	AT2G23120.1 | Late embryogenesis abundant protein%2C group 6 | Chr2:9842102-9842353 FORWARD LENGTH=83 | 201606	0.49997	-1.00009	0	a-c	Yes
AT1G70580	AT1G70580.1 | alanine-2-oxoglutarate aminotransferase 2 | Chr1:26613222-26615845 FORWARD LENGTH=481 | 201606	0.500961	-0.99723	0.0006	a-b	Yes
AT2G29300	AT2G29300.1 | NAD(P)-binding Rossmann-fold superfamily protein | Chr2:12588214-12589372 FORWARD LENGTH=263 | 201606	0.502167	-0.993762	0	a-c	Yes
AT2G04350	AT2G04350.1 | AMP-dependent synthetase and ligase family protein | Chr2:1516086-1519178 FORWARD LENGTH=720 | 201606	0.505258	-0.984909	0.0042	a-b	Yes
AT1G60680	AT1G60680.1 | NAD(P)-linked oxidoreductase superfamily protein | Chr1:22347824-22349236 REVERSE LENGTH=346 | 201606	0.50624	-0.982106	0	a-c	Yes
AT4G03200	AT4G03200.1 | catalytics | Chr4:1408296-1412566 FORWARD LENGTH=818 | 201606	0.50657	-0.981166	0	a-d	Yes
AT4G32920	AT4G32920.1 | glycine-rich protein | Chr4:15888153-15896006 REVERSE LENGTH=1432 | 201606	0.507033	-0.979847	0.0005	a-b	Yes
AT2G33070	AT2G33070.1 | nitrile specifier protein 2 | Chr2:14029350-14030934 REVERSE LENGTH=471 | 201606	0.508801	-0.974827	0	a-c	Yes
AT2G24420	AT2G24420.1 | DNA repair ATPase-like protein | Chr2:10380147-10382624 FORWARD LENGTH=440 | 201606	0.508988	-0.974298	0	a-c	Yes
AT1G74960	AT1G74960.1 | fatty acid biosynthesis 1 | Chr1:28152564-28155948 REVERSE LENGTH=541 | 201606	0.510171	-0.970946	0.0079	a-b	Yes
AT3G01570	AT3G01570.1 | Oleosin family protein | Chr3:222152-222778 REVERSE LENGTH=183 | 201606	0.514637	-0.958373	0.024	a-b	Yes
AT1G48130	AT1G48130.1 | 1-cysteine peroxiredoxin 1 | Chr1:17780610-17781500 FORWARD LENGTH=216 | 201606	0.514694	-0.958212	0	a-c	Yes
AT5G01670	AT5G01670.1 | NAD(P)-linked oxidoreductase superfamily protein | Chr5:252000-253856 FORWARD LENGTH=322 | 201606	0.515085	-0.957119	0	a-c	Yes
AT3G20790	AT3G20790.1 | NAD(P)-binding Rossmann-fold superfamily protein | Chr3:7268802-7271099 FORWARD LENGTH=355 | 201606	0.515728	-0.955317	0.0356	a-b	Yes
AT1G20620	AT1G20620.1 | catalase 3 | Chr1:7143142-7146193 FORWARD LENGTH=492 | 201606	0.515977	-0.954623	0	a-d	Yes
AT2G32090	AT2G32090.1 | Lactoylglutathione lyase / glyoxalase I family protein | Chr2:13644500-13645608 FORWARD LENGTH=135 | 201606	0.517777	-0.949596	0.0011	a-b	Yes
AT5G01300	AT5G01300.1 | PEBP (phosphatidylethanolamine-binding protein) family protein | Chr5:121643-122448 REVERSE LENGTH=162 | 201606	0.518894	-0.946487	0.0013	a-b	Yes
AT2G04690	AT2G04690.1 | Pyridoxamine 5'-phosphate oxidase family protein | Chr2:1644628-1646179 FORWARD LENGTH=210 | 201606	0.519099	-0.945919	0.0019	a-b	Yes
AT5G64260	AT5G64260.1 | EXORDIUM like 2 | Chr5:25703980-25704897 FORWARD LENGTH=305 | 201606	0.522305	-0.937035	0.0002	a-c	Yes
AT3G15260	AT3G15260.1 | Protein phosphatase 2C family protein | Chr3:5138842-5140242 FORWARD LENGTH=289 | 201606	0.528411	-0.920267	0	a-c	Yes
AT4G11600	AT4G11600.1 | glutathione peroxidase 6 | Chr4:7010021-7011330 REVERSE LENGTH=232 | 201606	0.530275	-0.915187	0	a-c	Yes
AT1G14940	AT1G14940.1 | Polyketide cyclase/dehydrase and lipid transport superfamily protein | Chr1:5154775-5155512 REVERSE LENGTH=155 | 201606	0.530824	-0.913695	0	a-b	Yes
AT1G64110	AT1G64110.1 | P-loop containing nucleoside triphosphate hydrolases superfamily protein | Chr1:23796887-23801240 REVERSE LENGTH=824 | 201606	0.532435	-0.909321	0.001	a-b	Yes
AT4G13010	AT4G13010.1 | Oxidoreductase%2C zinc-binding dehydrogenase family protein | Chr4:7600682-7602567 FORWARD LENGTH=329 | 201606	0.533046	-0.907669	0.0001	a-b	Yes
AT3G57020	AT3G57020.1 | Calcium-dependent phosphotriesterase superfamily protein | Chr3:21098515-21100303 REVERSE LENGTH=370 | 201606	0.533239	-0.907145	0	a-d	Yes
AT2G29500	AT2G29500.1 | HSP20-like chaperones superfamily protein | Chr2:12633279-12633740 REVERSE LENGTH=153 | 201606	0.540496	-0.887644	0	a-c	Yes
AT1G03090	AT1G03090.2 | methylcrotonyl-CoA carboxylase alpha chain | Chr1:739715-743819 FORWARD LENGTH=734 | 201606	0.541135	-0.885938	0.0114	a-b	Yes
AT1G03880	AT1G03880.1 | cruciferin 2 | Chr1:985786-987916 FORWARD LENGTH=455 | 201606	0.541961	-0.88374	0	a-c	Yes
AT1G02700	AT1G02700.1 | GATA transcription factor-like protein | Chr1:588367-589232 FORWARD LENGTH=247 | 201606	0.545335	-0.874785	0	a-c	Yes
AT3G12490	AT3G12490.1 | cystatin B | Chr3:3960802-3961777 REVERSE LENGTH=158 | 201606	0.549152	-0.864723	0	a-c	Yes
AT4G27530	AT4G27530.1 | hypothetical protein | Chr4:13752640-13753122 FORWARD LENGTH=130 | 201606	0.550546	-0.861064	0	a-c	Yes
AT1G47980	AT1G47980.1 | desiccation-like protein | Chr1:17691985-17693818 REVERSE LENGTH=315 | 201606	0.551579	-0.858359	0	a-c	Yes
AT3G22640	AT3G22640.1 | cupin family protein | Chr3:8011902-8013883 REVERSE LENGTH=486 | 201606	0.553327	-0.853796	0	a-c	Yes
AT5G55240	AT5G55240.1 | PEROXYGENASE 2 | Chr5:22405963-22407158 FORWARD LENGTH=243 | 201606	0.553424	-0.853542	0	a-c	Yes
AT4G16160	AT4G16160.2 | Mitochondrial import inner membrane translocase subunit Tim17/Tim22/Tim23 family protein | Chr4:9157545-9158738 FORWARD LENGTH=178 | 201606	0.554327	-0.851191	0	a-b	Yes
AT4G18920	AT4G18920.1 | histone acetyltransferase (DUF1264) | Chr4:10368784-10370086 FORWARD LENGTH=247 | 201606	0.555613	-0.847848	0.0007	a-b	Yes
AT5G42570	AT5G42570.1 | B-cell receptor-associated 31-like protein | Chr5:17021459-17022497 REVERSE LENGTH=218 | 201606	0.555911	-0.847074	0.0003	a-c	Yes
AT1G60140	AT1G60140.1 | trehalose phosphate synthase | Chr1:22177246-22180073 REVERSE LENGTH=861 | 201606	0.55631	-0.846039	0	a-c	Yes
AT1G14930	AT1G14930.1 | Polyketide cyclase/dehydrase and lipid transport superfamily protein | Chr1:5152465-5153035 REVERSE LENGTH=155 | 201606	0.55676	-0.844871	0	a-c	Yes
AT2G02850	AT2G02850.1 | plantacyanin | Chr2:826630-827720 REVERSE LENGTH=129 | 201606	0.558021	-0.841609	0	a-c	Yes
AT5G63190	AT5G63190.1 | MA3 domain-containing protein | Chr5:25346145-25348563 FORWARD LENGTH=702 | 201606	0.558628	-0.84004	0	a-b	Yes
AT1G18100	AT1G18100.1 | PEBP (phosphatidylethanolamine-binding protein) family protein | Chr1:6228049-6230110 REVERSE LENGTH=173 | 201606	0.559241	-0.838458	0.0003	a-c	Yes
AT4G26740	AT4G26740.1 | peroxygenase 1 | Chr4:13473791-13475278 REVERSE LENGTH=245 | 201606	0.560855	-0.834299	0.0002	a-c	Yes
AT1G65820	AT1G65820.1 | microsomal glutathione s-transferase | Chr1:24485213-24486682 FORWARD LENGTH=146 | 201606	0.561823	-0.831811	0.0005	a-c	Yes
AT3G51430	AT3G51430.1 | Calcium-dependent phosphotriesterase superfamily protein | Chr3:19086548-19087909 FORWARD LENGTH=371 | 201606	0.562556	-0.82993	0.0009	a-b	Yes
AT2G19900	AT2G19900.1 | NADP-malic enzyme 1 | Chr2:8592106-8595403 REVERSE LENGTH=581 | 201606	0.562692	-0.829582	0	a-b	Yes
AT5G20960	AT5G20960.1 | aldehyde oxidase 1 | Chr5:7116783-7122338 FORWARD LENGTH=1368 | 201606	0.563787	-0.826778	0	a-c	Yes
AT3G23400	AT3G23400.1 | Plastid-lipid associated protein PAP / fibrillin family protein | Chr3:8376636-8378225 REVERSE LENGTH=284 | 201606	0.567168	-0.818151	0	a-b	Yes
AT2G32120	AT2G32120.1 | heat-shock protein 70T-2 | Chr2:13651720-13653411 REVERSE LENGTH=563 | 201606	0.567362	-0.817657	0	a-b	Yes
AT1G11360	AT1G11360.1 | Adenine nucleotide alpha hydrolases-like superfamily protein | Chr1:3822171-3822899 REVERSE LENGTH=242 | 201606	0.569642	-0.811872	0	a-c	Yes
AT5G22470	AT5G22470.1 | poly ADP-ribose polymerase 3 | Chr5:7447045-7450743 FORWARD LENGTH=815 | 201606	0.570706	-0.809182	0.0002	a-c	Yes
AT1G65090	AT1G65090.2 | nucleolin | Chr1:24180973-24182668 REVERSE LENGTH=379 | 201606	0.572568	-0.804481	0	a-c	Yes
AT1G07040	AT1G07040.1 | plant/protein | Chr1:2161225-2163035 REVERSE LENGTH=371 | 201606	0.572949	-0.80352	0.0005	a-b	Yes
AT3G57030	AT3G57030.1 | Calcium-dependent phosphotriesterase superfamily protein | Chr3:21101653-21103204 REVERSE LENGTH=374 | 201606	0.573558	-0.801989	0.0043	a-b	Yes
AT1G29680	AT1G29680.1 | histone acetyltransferase (DUF1264) | Chr1:10377900-10378931 REVERSE LENGTH=237 | 201606	0.575846	-0.796246	0	a-c	Yes
AT3G48530	AT3G48530.1 | SNF1-related protein kinase regulatory subunit gamma 1 | Chr3:17987559-17989592 FORWARD LENGTH=424 | 201606	0.576789	-0.793884	0	a-c	Yes
AT5G63860	AT5G63860.1 | Regulator of chromosome condensation (RCC1) family protein | Chr5:25554821-25558587 REVERSE LENGTH=440 | 201606	0.577072	-0.793176	0	a-c	Yes
AT5G60460	AT5G60460.1 | Preprotein translocase Sec%2C Sec61-beta subunit protein | Chr5:24317590-24317919 REVERSE LENGTH=109 | 201606	0.577151	-0.792979	0.0001	a-b	Yes
AT3G27660	AT3G27660.1 | oleosin 4 | Chr3:10243851-10244821 FORWARD LENGTH=191 | 201606	0.577272	-0.792676	0.0048	a-b	Yes
AT3G58450	AT3G58450.2 | Adenine nucleotide alpha hydrolases-like superfamily protein | Chr3:21622032-21623057 FORWARD LENGTH=197 | 201606	0.578944	-0.788504	0	a-c	Yes
AT1G02816	AT1G02816.1 | pectinesterase (Protein of unknown function%2C DUF538) | Chr1:621637-622137 FORWARD LENGTH=166 | 201606	0.580251	-0.785251	0	a-c	Yes
AT1G05510	AT1G05510.1 | naphthalene 1%2C2-dioxygenase subunit alpha (DUF1264) | Chr1:1629527-1630690 FORWARD LENGTH=241 | 201606	0.580502	-0.784626	0	a-c	Yes
AT1G44575	AT1G44575.1 | Chlorophyll A-B binding family protein | Chr1:16871768-16873194 FORWARD LENGTH=265 | 201606	0.581441	-0.782295	0.0035	a-b	Yes
AT2G44450	AT2G44450.1 | beta glucosidase 15 | Chr2:18340966-18343744 FORWARD LENGTH=506 | 201606	0.583071	-0.778257	0.0081	a-b	Yes
AT5G07830	AT5G07830.1 | glucuronidase 2 | Chr5:2504168-2506567 FORWARD LENGTH=543 | 201606	0.584644	-0.774369	0	a-c	Yes
AT5G45690	AT5G45690.1 | histone acetyltransferase (DUF1264) | Chr5:18535139-18536259 REVERSE LENGTH=247 | 201606	0.585517	-0.772216	0	a-c	Yes
AT3G15280	AT3G15280.1 | hypothetical protein | Chr3:5144144-5144670 REVERSE LENGTH=150 | 201606	0.586709	-0.769284	0.0001	a-c	Yes
AT4G21020	AT4G21020.1 | Late embryogenesis abundant protein (LEA) family protein | Chr4:11228263-11229392 FORWARD LENGTH=266 | 201606	0.586754	-0.769171	0	a-b	Yes
AT4G36220	AT4G36220.1 | ferulic acid 5-hydroxylase 1 | Chr4:17137584-17139619 REVERSE LENGTH=520 | 201606	0.588211	-0.765595	0.0003	a-b	Yes
AT1G52560	AT1G52560.1 | HSP20-like chaperones superfamily protein | Chr1:19574783-19575766 REVERSE LENGTH=232 | 201606	0.589249	-0.763051	0.0006	a-b	Yes
AT3G14990	AT3G14990.1 | Class I glutamine amidotransferase-like superfamily protein | Chr3:5047510-5049621 FORWARD LENGTH=392 | 201606	0.591928	-0.756507	0	a-c	Yes
AT1G79440	AT1G79440.1 | aldehyde dehydrogenase 5F1 | Chr1:29882525-29887275 REVERSE LENGTH=528 | 201606	0.593321	-0.753115	0.0001	a-c	Yes
AT3G16990	AT3G16990.1 | heme oxygenase-like%2C multi-helical | Chr3:5795937-5796783 REVERSE LENGTH=221 | 201606	0.59434	-0.75064	0.0017	a-b	Yes
AT4G02280	AT4G02280.1 | sucrose synthase 3 | Chr4:995166-998719 FORWARD LENGTH=809 | 201606	0.594972	-0.749107	0.0005	a-b	Yes
AT1G69410	AT1G69410.1 | eukaryotic elongation factor 5A-3 | Chr1:26089301-26090194 FORWARD LENGTH=158 | 201606	0.595902	-0.746852	0.0002	a-b	Yes
AT5G07030	AT5G07030.1 | Eukaryotic aspartyl protease family protein | Chr5:2183600-2185717 REVERSE LENGTH=455 | 201606	0.596452	-0.745522	0.0006	a-b	Yes
AT5G64570	AT5G64570.1 | beta-D-xylosidase 4 | Chr5:25810227-25813309 REVERSE LENGTH=784 | 201606	0.598587	-0.740366	0.003	a-b	Yes
AT1G77090	AT1G77090.1 | thylakoid lumenal protein (Mog1/PsbP/DUF1795-like photosystem II reaction center PsbP family protein) | Chr1:28960576-28961875 REVERSE LENGTH=260 | 201606	0.599161	-0.738985	0.0011	a-b	Yes
AT4G23630	AT4G23630.1 | VIRB2-interacting protein 1 | Chr4:12318070-12319574 FORWARD LENGTH=275 | 201606	0.599443	-0.738306	0.0121	a-b	Yes
AT5G17310	AT5G17310.2 | UDP-glucose pyrophosphorylase 2 | Chr5:5696955-5700845 REVERSE LENGTH=470 | 201606	0.599494	-0.738182	0	a-c	Yes
AT5G07190	AT5G07190.2 | embryo-specific protein 3 | Chr5:2237783-2238488 FORWARD LENGTH=185 | 201606	0.5998	-0.737446	0.0008	a-c	Yes
AT1G03890	AT1G03890.1 | RmlC-like cupins superfamily protein | Chr1:989250-990908 FORWARD LENGTH=451 | 201606	0.603031	-0.729696	0.0001	a-c	Yes
AT3G16190	AT3G16190.1 | Isochorismatase family protein | Chr3:5489883-5491195 REVERSE LENGTH=196 | 201606	0.604118	-0.727097	0.0001	a-c	Yes
AT5G55730	AT5G55730.1 | FASCICLIN-like arabinogalactan 1 | Chr5:22558375-22560392 REVERSE LENGTH=424 | 201606	0.604263	-0.726751	0.0006	a-c	Yes
AT5G40420	AT5G40420.1 | oleosin 2 | Chr5:16173622-16174740 REVERSE LENGTH=199 | 201606	0.60431	-0.72664	0.0001	a-c	Yes
AT3G14360	AT3G14360.1 | alpha/beta-Hydrolases superfamily protein | Chr3:4791596-4793534 FORWARD LENGTH=518 | 201606	0.605972	-0.722677	0.0002	a-c	Yes
AT4G34260	AT4G34260.1 | 1%2C2-alpha-L-fucosidase | Chr4:16398130-16401591 FORWARD LENGTH=843 | 201606	0.608606	-0.71642	0.0003	a-b	Yes
AT5G43600	AT5G43600.1 | ureidoglycolate amidohydrolase | Chr5:17512651-17515280 FORWARD LENGTH=476 | 201606	0.611418	-0.70977	0.0006	a-b	Yes
AT4G17170	AT4G17170.1 | RAB GTPase homolog B1C | Chr4:9644908-9646220 REVERSE LENGTH=211 | 201606	0.612894	-0.706291	0.0139	a-b	Yes
AT2G17120	AT2G17120.1 | lysm domain GPI-anchored protein 2 precursor | Chr2:7459156-7460648 FORWARD LENGTH=350 | 201606	0.614315	-0.70295	0	a-c	Yes
AT5G54960	AT5G54960.1 | pyruvate decarboxylase-2 | Chr5:22310858-22312681 REVERSE LENGTH=607 | 201606	0.614451	-0.70263	0.0004	a-b	Yes
AT4G09010	AT4G09010.1 | ascorbate peroxidase 4 | Chr4:5777502-5779338 REVERSE LENGTH=349 | 201606	0.61635	-0.698178	0	a-b	Yes
AT3G23490	AT3G23490.1 | cyanase | Chr3:8423238-8424415 REVERSE LENGTH=168 | 201606	0.617462	-0.695578	0.0069	a-b	Yes
AT1G71950	AT1G71950.1 | Proteinase inhibitor%2C propeptide | Chr1:27080453-27081573 REVERSE LENGTH=136 | 201606	0.617541	-0.695392	0.0002	a-b	Yes
AT5G52640	AT5G52640.1 | heat shock-like protein | Chr5:21352557-21355147 FORWARD LENGTH=700 | 201606	0.618305	-0.693609	0	a-b	Yes
AT3G54400	AT3G54400.1 | Eukaryotic aspartyl protease family protein | Chr3:20140291-20142599 REVERSE LENGTH=425 | 201606	0.618353	-0.693498	0.0004	a-c	Yes
AT3G24200	AT3G24200.1 | FAD/NAD(P)-binding oxidoreductase family protein | Chr3:8748095-8751575 REVERSE LENGTH=505 | 201606	0.622969	-0.682768	0.0013	a-b	Yes
AT4G01900	AT4G01900.1 | nitrogen regulatory P-II-like protein | Chr4:821736-823294 FORWARD LENGTH=196 | 201606	0.623164	-0.682315	0	a-c	Yes
AT3G53970	AT3G53970.1 | proteasome inhibitor-like protein | Chr3:19985208-19987132 FORWARD LENGTH=302 | 201606	0.623897	-0.68062	0.0003	a-c	Yes
AT5G50770	AT5G50770.1 | hydroxysteroid dehydrogenase 6 | Chr5:20646790-20648696 REVERSE LENGTH=342 | 201606	0.624206	-0.679905	0.0006	a-b	Yes
AT1G21680	AT1G21680.1 | DPP6 N-terminal domain-like protein | Chr1:7613028-7615148 FORWARD LENGTH=706 | 201606	0.624753	-0.678643	0.0093	a-b	Yes
AT5G27670	AT5G27670.1 | histone H2A 7 | Chr5:9792807-9793365 REVERSE LENGTH=150 | 201606	0.626039	-0.675675	0.0027	a-b	Yes
AT1G11840	AT1G11840.1 | glyoxalase/bleomycin resistance protein/dioxygenase superfamily protein | Chr1:3996045-3997518 FORWARD LENGTH=283 | 201606	0.62636	-0.674936	0	a-c	Yes
AT4G19410	AT4G19410.1 | Pectinacetylesterase family protein | Chr4:10582188-10584766 REVERSE LENGTH=391 | 201606	0.632061	-0.661863	0.0005	a-b	Yes
AT4G12130	AT4G12130.1 | Glycine cleavage T-protein family | Chr4:7263640-7265425 FORWARD LENGTH=393 | 201606	0.63261	-0.660612	0.0002	a-b	Yes
AT1G48470	AT1G48470.1 | glutamine synthetase 1%3B5 | Chr1:17913784-17915926 FORWARD LENGTH=353 | 201606	0.633176	-0.659321	0	a-c	Yes
AT5G44380	AT5G44380.1 | FAD-binding Berberine family protein | Chr5:17878873-17881369 REVERSE LENGTH=541 | 201606	0.633835	-0.657822	0.002	a-c	Yes
AT2G33590	AT2G33590.1 | NAD(P)-binding Rossmann-fold superfamily protein | Chr2:14224622-14226365 FORWARD LENGTH=321 | 201606	0.634874	-0.655459	0.0003	a-b	Yes
AT1G11910	AT1G11910.1 | aspartic proteinase A1 | Chr1:4017119-4019874 REVERSE LENGTH=506 | 201606	0.640586	-0.642536	0	a-d	Yes
AT3G18570	AT3G18570.1 | Oleosin family protein | Chr3:6396072-6396572 REVERSE LENGTH=166 | 201606	0.642152	-0.639013	0.0031	a-b	Yes
AT1G20020	AT1G20020.1 | ferredoxin-NADP[+]-oxidoreductase 2 | Chr1:6942851-6944868 FORWARD LENGTH=369 | 201606	0.642735	-0.637704	0	b-c	Yes
AT3G52850	AT3G52850.1 | vacuolar sorting receptor homolog 1 | Chr3:19587999-19591690 FORWARD LENGTH=623 | 201606	0.643039	-0.637021	0.0092	a-b	Yes
AT1G08970	AT1G08970.1 | nuclear factor Y%2C subunit C9 | Chr1:2883144-2883839 FORWARD LENGTH=231 | 201606	0.643509	-0.635968	0	a-b	Yes
AT2G18540	AT2G18540.1 | RmlC-like cupins superfamily protein | Chr2:8042382-8045008 REVERSE LENGTH=707 | 201606	0.644075	-0.634699	0	a-c	Yes
AT1G78370	AT1G78370.1 | glutathione S-transferase TAU 20 | Chr1:29484428-29485204 REVERSE LENGTH=217 | 201606	0.645909	-0.630598	0	a-b	Yes
AT5G10160	AT5G10160.1 | Thioesterase superfamily protein | Chr5:3185819-3187159 FORWARD LENGTH=219 | 201606	0.6462	-0.629947	0	a-c	Yes
AT1G69800	AT1G69800.1 | Cystathionine beta-synthase (CBS) protein | Chr1:26274416-26276105 REVERSE LENGTH=447 | 201606	0.646695	-0.628844	0	a-c	Yes
AT2G17840	AT2G17840.1 | Senescence/dehydration-associated protein-like protein | Chr2:7755923-7757798 REVERSE LENGTH=452 | 201606	0.647086	-0.627971	0.0004	a-b	Yes
AT4G38740	AT4G38740.1 | rotamase CYP 1 | Chr4:18083620-18084138 REVERSE LENGTH=172 | 201606	0.647278	-0.627544	0.0021	a-b	Yes
AT5G54080	AT5G54080.1 | homogentisate 1%2C2-dioxygenase | Chr5:21945920-21948070 FORWARD LENGTH=461 | 201606	0.648474	-0.62488	0.0434	a-b	Yes
AT4G37550	AT4G37550.1 | Acetamidase/Formamidase family protein | Chr4:17643684-17645729 FORWARD LENGTH=452 | 201606	0.648834	-0.624079	0.0002	a-b	Yes
AT2G28490	AT2G28490.1 | RmlC-like cupins superfamily protein | Chr2:12178812-12180983 REVERSE LENGTH=511 | 201606	0.649269	-0.623112	0	a-c	Yes
AT4G17190	AT4G17190.1 | farnesyl diphosphate synthase 2 | Chr4:9648743-9650865 REVERSE LENGTH=342 | 201606	0.649836	-0.621852	0.0016	a-b	Yes
AT5G06830	AT5G06830.1 | hypothetical protein | Chr5:2116882-2119559 REVERSE LENGTH=549 | 201606	0.650269	-0.620891	0.0046	a-b	Yes
AT1G51060	AT1G51060.1 | histone H2A 10 | Chr1:18926948-18927443 FORWARD LENGTH=132 | 201606	0.653177	-0.614454	0.0024	a-b	Yes
AT1G62290	AT1G62290.1 | Saposin-like aspartyl protease family protein | Chr1:23010107-23012681 REVERSE LENGTH=513 | 201606	0.654157	-0.612291	0.0014	a-b	Yes
AT5G64370	AT5G64370.1 | beta-ureidopropionase | Chr5:25739264-25741031 FORWARD LENGTH=408 | 201606	0.654684	-0.611129	0.0002	a-b	Yes
AT5G16970	AT5G16970.1 | alkenal reductase | Chr5:5576291-5578001 REVERSE LENGTH=345 | 201606	0.656612	-0.606887	0	a-c	Yes
AT1G13930	AT1G13930.1 | oleosin-B3-like protein | Chr1:4761091-4761558 FORWARD LENGTH=155 | 201606	0.657078	-0.605863	0.0004	a-b	Yes
AT5G24130	AT5G24130.1 | polypyrimidine tract-binding-like protein | Chr5:8162247-8163825 FORWARD LENGTH=316 | 201606	0.657577	-0.604769	0.0002	a-b	Yes
AT3G12580	AT3G12580.1 | heat shock protein 70 | Chr3:3991487-3993689 REVERSE LENGTH=650 | 201606	0.658779	-0.602134	0	a-b	Yes
AT1G77510	AT1G77510.1 | PDI-like 1-2 | Chr1:29126742-29129433 FORWARD LENGTH=508 | 201606	0.659308	-0.600975	0.0003	a-b	Yes
AT5G58710	AT5G58710.1 | rotamase CYP 7 | Chr5:23717840-23719495 FORWARD LENGTH=204 | 201606	0.661049	-0.597171	0.0016	a-b	Yes
AT5G24400	AT5G24400.1 | NagB/RpiA/CoA transferase-like superfamily protein | Chr5:8330532-8331784 REVERSE LENGTH=325 | 201606	0.661095	-0.59707	0.0023	a-b	Yes
AT4G39730	AT4G39730.1 | Lipase/lipooxygenase%2C PLAT/LH2 family protein | Chr4:18432950-18433581 FORWARD LENGTH=181 | 201606	0.661733	-0.595679	0.0001	a-c	Yes
AT1G49740	AT1G49740.1 | PLC-like phosphodiesterases superfamily protein | Chr1:18407728-18409468 FORWARD LENGTH=359 | 201606	0.661987	-0.595125	0	a-c	Yes
AT1G78900	AT1G78900.1 | vacuolar ATP synthase subunit A | Chr1:29660463-29664575 FORWARD LENGTH=623 | 201606	0.662759	-0.593445	0.0044	a-b	Yes
AT3G44100	AT3G44100.1 | MD-2-related lipid recognition domain-containing protein | Chr3:15866162-15867273 REVERSE LENGTH=152 | 201606	0.663388	-0.592076	0.0027	a-b	Yes
AT5G42980	AT5G42980.1 | thioredoxin 3 | Chr5:17242772-17243718 FORWARD LENGTH=118 | 201606	0.665205	-0.588129	0.0007	a-c	Yes
AT1G79690	AT1G79690.1 | nudix hydrolase homolog 3 | Chr1:29985360-29990171 FORWARD LENGTH=772 | 201606	0.665832	-0.58677	0	a-c	Yes
AT3G61260	AT3G61260.1 | Remorin family protein | Chr3:22675403-22676701 REVERSE LENGTH=212 | 201606	0.665972	-0.586467	0.0061	a-b	Yes
AT5G66090	AT5G66090.1 | cell wall integrity/stress response component | Chr5:26425831-26426955 FORWARD LENGTH=210 | 201606	0.666531	-0.585256	0	a-c	Yes
AT5G58070	AT5G58070.1 | temperature-induced lipocalin | Chr5:23500512-23501156 REVERSE LENGTH=186 | 201606	0.667666	-0.582802	0	a-b	Yes
AT4G03050	AT4G03050.1 | 2-oxoglutarate-dependent dioxygenase | Chr4:1344182-1346127 FORWARD LENGTH=411 | 201606	0.669559	-0.578717	0.0183	a-b	Yes
AT1G15340	AT1G15340.1 | methyl-CPG-binding domain 10 | Chr1:5275895-5277474 REVERSE LENGTH=384 | 201606	0.669766	-0.578272	0	a-b	Yes
AT5G44720	AT5G44720.1 | Molybdenum cofactor sulfurase family protein | Chr5:18043086-18045275 FORWARD LENGTH=308 | 201606	0.676114	-0.564662	0.0002	a-b	Yes
AT5G44120	AT5G44120.1 | RmlC-like cupins superfamily protein | Chr5:17756460-17757432 REVERSE LENGTH=285 | 201606	0.678373	-0.559849	0	a-c	Yes
AT3G62730	AT3G62730.1 | desiccation-like protein | Chr3:23208003-23209436 REVERSE LENGTH=317 | 201606	0.685144	-0.545521	0	a-b	Yes
AT2G21720	AT2G21720.1 | ArgH (DUF639) | Chr2:9273696-9276802 FORWARD LENGTH=734 | 201606	0.065725	-3.92741	0	a-c	NA
AT3G24068	AT3G24068.1 | Plant self-incompatibility protein S1 family | Chr3:8692266-8692667 REVERSE LENGTH=133 | 201606	0.126614	-2.98149	0.0151	a-b	NA
AT1G03120	AT1G03120.1 | responsive to abscisic acid 28 | Chr1:752271-753140 FORWARD LENGTH=182 | 201606	0.222095	-2.17075	0	a-c	NA
AT1G07985	AT1G07985.1 | Expressed protein | Chr1:2475508-2475942 FORWARD LENGTH=144 | 201606	0.270583	-1.88586	0	a-c	NA
AT2G45560	AT2G45560.1 | cytochrome P450%2C family 76%2C subfamily C%2C polypeptide 1 | Chr2:18776391-18778354 REVERSE LENGTH=512 | 201606	0.272358	-1.87642	0.0008	a-b	NA
AT2G02930	AT2G02930.1 | glutathione S-transferase F3 | Chr2:851348-852106 REVERSE LENGTH=212 | 201606	0.301351	-1.73048	0	a-c	NA
AT3G48270	AT3G48270.1 | cytochrome P450%2C family 71%2C subfamily A%2C polypeptide 26 | Chr3:17876571-17878173 FORWARD LENGTH=489 | 201606	0.336166	-1.57276	0.0105	a-b	NA
AT3G02480	AT3G02480.1 | Late embryogenesis abundant protein (LEA) family protein | Chr3:512384-512857 FORWARD LENGTH=68 | 201606	0.346664	-1.52839	0	a-c	NA
AT2G45510	AT2G45510.1 | cytochrome P450%2C family 704%2C subfamily A%2C polypeptide 2 | Chr2:18753085-18754944 FORWARD LENGTH=511 | 201606	0.428936	-1.22117	0.0001	a-c	NA
AT1G05150	AT1G05150.1 | Calcium-binding tetratricopeptide family protein | Chr1:1484280-1486706 REVERSE LENGTH=808 | 201606	0.429455	-1.21942	0.0094	a-b	NA
AT5G63800	AT5G63800.1 | Glycosyl hydrolase family 35 protein | Chr5:25530323-25535678 FORWARD LENGTH=718 | 201606	0.441797	-1.17855	0.0003	a-b	NA
AT1G10370	AT1G10370.1 | Glutathione S-transferase family protein | Chr1:3397274-3398273 REVERSE LENGTH=227 | 201606	0.447179	-1.16108	0.006	a-b	NA
AT2G18570	AT2G18570.1 | UDP-Glycosyltransferase superfamily protein | Chr2:8063429-8064841 FORWARD LENGTH=470 | 201606	0.486789	-1.03863	0	a-c	NA
AT5G50600	AT5G50600.1 | hydroxysteroid dehydrogenase 1 | Chr5:20589917-20591653 REVERSE LENGTH=349 | 201606	0.502522	-0.992741	0	a-c	NA
AT1G71250	AT1G71250.1 | GDSL-like Lipase/Acylhydrolase superfamily protein | Chr1:26860125-26861582 FORWARD LENGTH=374 | 201606	0.505144	-0.985233	0.0009	a-b	NA
AT5G22810	AT5G22810.1 | GDSL-like lipase/acylhydrolase superfamily protein | Chr5:7621502-7623367 FORWARD LENGTH=359 | 201606	0.506154	-0.98235	0.0125	a-b	NA
AT1G04660	AT1G04660.1 | glycine-rich protein | Chr1:1300668-1301306 REVERSE LENGTH=212 | 201606	0.51004	-0.971318	0.0001	a-c	NA
AT4G33820	AT4G33820.1 | Glycosyl hydrolase superfamily protein | Chr4:16217010-16219515 REVERSE LENGTH=570 | 201606	0.515535	-0.955859	0.0044	a-b	NA
AT3G14130	AT3G14130.1 | Aldolase-type TIM barrel family protein | Chr3:4685844-4687852 REVERSE LENGTH=363 | 201606	0.53133	-0.912321	0	a-b	NA
AT4G12290	AT4G12290.1 | Copper amine oxidase family protein | Chr4:7304434-7306973 FORWARD LENGTH=741 | 201606	0.532178	-0.91002	0	a-b	NA
AT1G19900	AT1G19900.1 | glyoxal oxidase-related protein | Chr1:6907038-6908684 REVERSE LENGTH=548 | 201606	0.534434	-0.903916	0.0002	a-b	NA
AT1G21670	AT1G21670.1 | DPP6 amino-terminal domain protein | Chr1:7610409-7612520 FORWARD LENGTH=703 | 201606	0.534975	-0.902457	0.0001	a-b	NA
AT2G24940	AT2G24940.1 | membrane-associated progesterone binding protein 2 | Chr2:10609447-10609749 FORWARD LENGTH=100 | 201606	0.539144	-0.891258	0	a-c	NA
AT5G65165	AT5G65165.1 | succinate dehydrogenase 2-3 | Chr5:26034515-26035922 REVERSE LENGTH=309 | 201606	0.542331	-0.882755	0.0002	a-c	NA
AT4G20860	AT4G20860.1 | FAD-binding Berberine family protein | Chr4:11172726-11174318 FORWARD LENGTH=530 | 201606	0.542887	-0.881277	0.0002	a-b	NA
AT3G23660	AT3G23660.1 | Sec23/Sec24 protein transport family protein | Chr3:8513666-8517729 REVERSE LENGTH=765 | 201606	0.556755	-0.844884	0.0025	a-b	NA
AT1G07645	AT1G07645.1 | dessication-induced 1VOC superfamily protein | Chr1:2367612-2368349 REVERSE LENGTH=137 | 201606	0.557249	-0.843607	0	a-c	NA
AT5G36100	AT5G36100.1 | transmembrane protein | Chr5:14191711-14193654 REVERSE LENGTH=295 | 201606	0.557405	-0.843203	0.004	a-b	NA
AT3G48890	AT3G48890.1 | membrane-associated progesterone binding protein 3 | Chr3:18129669-18131353 FORWARD LENGTH=233 | 201606	0.559843	-0.836906	0	a-c	NA
AT1G09500	AT1G09500.1 | NAD(P)-binding Rossmann-fold superfamily protein | Chr1:3066811-3068484 FORWARD LENGTH=325 | 201606	0.564694	-0.824459	0	a-b	NA
AT3G12145	AT3G12145.1 | Leucine-rich repeat (LRR) family protein | Chr3:3874764-3876075 REVERSE LENGTH=325 | 201606	0.570017	-0.810922	0.0007	a-b	NA
AT2G34790	AT2G34790.1 | FAD-binding Berberine family protein | Chr2:14673998-14677237 REVERSE LENGTH=532 | 201606	0.571774	-0.806484	0.0003	a-b	NA
AT5G02560	AT5G02560.1 | histone H2A 12 | Chr5:575437-576456 FORWARD LENGTH=153 | 201606	0.572104	-0.80565	0.0016	a-b	NA
AT5G08380	AT5G08380.1 | alpha-galactosidase 1 | Chr5:2694851-2697616 REVERSE LENGTH=410 | 201606	0.572491	-0.804675	0.0017	a-b	NA
AT4G15210	AT4G15210.1 | beta-amylase 5 | Chr4:8666734-8669357 REVERSE LENGTH=498 | 201606	0.581606	-0.781886	0.0015	b-c	NA
AT1G59700	AT1G59700.1 | glutathione S-transferase TAU 16 | Chr1:21936459-21937763 FORWARD LENGTH=234 | 201606	0.583882	-0.776252	0	a-c	NA
AT4G14100	AT4G14100.1 | transferases%2C transferring glycosyl groups | Chr4:8120749-8122288 FORWARD LENGTH=206 | 201606	0.584244	-0.775356	0.0017	a-c	NA
AT5G26120	AT5G26120.1 | alpha-L-arabinofuranosidase 2 | Chr5:9121835-9125399 REVERSE LENGTH=674 | 201606	0.584631	-0.774401	0.0005	a-b	NA
AT1G01900	AT1G01900.1 | subtilase family protein | Chr1:310332-313011 FORWARD LENGTH=774 | 201606	0.586909	-0.768791	0	a-c	NA
AT3G51050	AT3G51050.1 | FG-GAP repeat-containing protein | Chr3:18954023-18957698 FORWARD LENGTH=698 | 201606	0.587274	-0.767895	0.0003	a-b	NA
AT2G46750	AT2G46750.1 | D-arabinono-1%2C4-lactone oxidase family protein | Chr2:19208443-19210909 REVERSE LENGTH=591 | 201606	0.599653	-0.7378	0.0042	a-b	NA
AT2G34700	AT2G34700.1 | Pollen Ole e 1 allergen and extensin family protein | Chr2:14634298-14635597 REVERSE LENGTH=175 | 201606	0.60015	-0.736605	0.0005	a-c	NA
AT1G55860	AT1G55860.1 | LOW protein: E3 ubiquitin ligase-like protein | Chr1:20879900-20892910 REVERSE LENGTH=3681 | 201606	0.600651	-0.735401	0.0014	a-b	NA
AT3G44300	AT3G44300.1 | nitrilase 2 | Chr3:15983351-15985172 FORWARD LENGTH=339 | 201606	0.601252	-0.733957	0.0045	a-b	NA
AT3G28500	AT3G28500.1 | 60S acidic ribosomal protein family | Chr3:10682204-10682551 FORWARD LENGTH=115 | 201606	0.601526	-0.733302	0.0004	a-b	NA
AT4G14040	AT4G14040.1 | selenium-binding protein 2 | Chr4:8100691-8102828 REVERSE LENGTH=487 | 201606	0.601848	-0.732529	0.001	a-b	NA
AT2G25770	AT2G25770.1 | Polyketide cyclase/dehydrase and lipid transport superfamily protein | Chr2:10992987-10993490 FORWARD LENGTH=167 | 201606	0.60441	-0.726401	0.0001	a-b	NA
AT3G11070	AT3G11070.1 | Outer membrane OMP85 family protein | Chr3:3467801-3469815 FORWARD LENGTH=520 | 201606	0.609904	-0.713346	0.0016	a-b	NA
AT4G19810	AT4G19810.1 | Glycosyl hydrolase family protein with chitinase insertion domain-containing protein | Chr4:10764151-10765753 REVERSE LENGTH=379 | 201606	0.611079	-0.71057	0.0002	a-b	NA
AT1G07750	AT1G07750.1 | RmlC-like cupins superfamily protein | Chr1:2404300-2405863 REVERSE LENGTH=356 | 201606	0.612028	-0.708329	0	a-b	NA
AT1G68260	AT1G68260.1 | Thioesterase superfamily protein | Chr1:25585976-25587601 REVERSE LENGTH=190 | 201606	0.613972	-0.703755	0.0404	a-b	NA
AT4G10960	AT4G10960.1 | UDP-D-glucose/UDP-D-galactose 4-epimerase 5 | Chr4:6716083-6718472 REVERSE LENGTH=351 | 201606	0.614399	-0.702752	0	a-b	NA
AT1G19570	AT1G19570.1 | dehydroascorbate reductase | Chr1:6773462-6774413 REVERSE LENGTH=213 | 201606	0.616767	-0.697202	0.0014	a-b	NA
AT1G29040	AT1G29040.1 | 50S ribosomal protein L34 | Chr1:10134120-10135180 FORWARD LENGTH=198 | 201606	0.617509	-0.695468	0.0021	a-b	NA
AT2G23510	AT2G23510.1 | spermidine disinapoyl acyltransferase | Chr2:10011517-10013533 REVERSE LENGTH=451 | 201606	0.620523	-0.688444	0.0033	a-b	NA
AT4G22240	AT4G22240.1 | Plastid-lipid associated protein PAP / fibrillin family protein | Chr4:11766090-11767227 REVERSE LENGTH=310 | 201606	0.625268	-0.677454	0.0276	a-b	NA
AT2G25940	AT2G25940.1 | alpha-vacuolar processing enzyme | Chr2:11063496-11066020 REVERSE LENGTH=478 | 201606	0.62555	-0.676804	0.003	a-b	NA
AT1G71695	AT1G71695.1 | Peroxidase superfamily protein | Chr1:26964359-26966557 FORWARD LENGTH=358 | 201606	0.626108	-0.675516	0	a-c	NA
AT5G50750	AT5G50750.1 | reversibly glycosylated polypeptide 4 | Chr5:20641066-20642470 FORWARD LENGTH=364 | 201606	0.628798	-0.669332	0.0004	a-b	NA
AT2G20990	AT2G20990.1 | synaptotagmin A | Chr2:9014827-9017829 FORWARD LENGTH=541 | 201606	0.631324	-0.663548	0.0035	a-b	NA
AT1G04580	AT1G04580.1 | aldehyde oxidase 4 | Chr1:1252212-1257510 REVERSE LENGTH=1337 | 201606	0.63174	-0.662596	0.0007	a-b	NA
AT1G22430	AT1G22430.1 | GroES-like zinc-binding dehydrogenase family protein | Chr1:7919235-7921594 FORWARD LENGTH=388 | 201606	0.631988	-0.662031	0.0029	a-b	NA
AT1G20225	AT1G20225.1 | Thioredoxin superfamily protein | Chr1:7007966-7009318 REVERSE LENGTH=233 | 201606	0.633013	-0.659693	0.0004	a-b	NA
AT5G51490	AT5G51490.1 | Plant invertase/pectin methylesterase inhibitor superfamily | Chr5:20913680-20915606 REVERSE LENGTH=536 | 201606	0.635838	-0.65327	0.0388	a-b	NA
AT4G37300	AT4G37300.1 | maternal effect embryo arrest 59 | Chr4:17554805-17555498 FORWARD LENGTH=173 | 201606	0.645348	-0.631851	0.0047	a-b	NA
AT1G80300	AT1G80300.1 | nucleotide transporter 1 | Chr1:30191954-30194280 FORWARD LENGTH=624 | 201606	0.647946	-0.626055	0	a-d	NA
AT2G43760	AT2G43760.1 | molybdopterin biosynthesis MoaE family protein | Chr2:18133276-18133872 FORWARD LENGTH=198 | 201606	0.651027	-0.619212	0.0003	a-c	NA
AT4G04460	AT4G04460.1 | Saposin-like aspartyl protease family protein | Chr4:2225232-2227746 FORWARD LENGTH=508 | 201606	0.653711	-0.613276	0.0002	a-b	NA
AT1G06000	AT1G06000.1 | UDP-Glycosyltransferase superfamily protein | Chr1:1820495-1821802 REVERSE LENGTH=435 | 201606	0.65476	-0.610963	0.0025	a-b	NA
AT4G25100	AT4G25100.1 | Fe superoxide dismutase 1 | Chr4:12884649-12886501 REVERSE LENGTH=212 | 201606	0.658036	-0.603762	0.0045	a-b	NA
AT5G24410	AT5G24410.1 | 6-phosphogluconolactonase 4 | Chr5:8332690-8333984 REVERSE LENGTH=261 | 201606	0.659015	-0.601618	0.0004	a-b	NA
AT2G24580	AT2G24580.1 | FAD-dependent oxidoreductase family protein | Chr2:10444928-10446178 REVERSE LENGTH=416 | 201606	0.660378	-0.598635	0	a-b	NA
AT3G12203	AT3G12203.1 | serine carboxypeptidase-like 17 | Chr3:3891357-3893956 REVERSE LENGTH=437 | 201606	0.660491	-0.598389	0	a-c	NA
AT3G60730	AT3G60730.1 | Plant invertase/pectin methylesterase inhibitor superfamily | Chr3:22444955-22447226 FORWARD LENGTH=519 | 201606	0.661689	-0.595776	0.0117	a-b	NA
AT5G19220	AT5G19220.1 | ADP glucose pyrophosphorylase large subunit 1 | Chr5:6463931-6466775 REVERSE LENGTH=522 | 201606	0.669302	-0.579271	0.0001	b-c	NA
AT3G05600	AT3G05600.1 | alpha/beta-Hydrolases superfamily protein | Chr3:1623485-1624704 REVERSE LENGTH=331 | 201606	0.6744	-0.568324	0.0009	a-b	NA
AT2G42600	AT2G42600.1 | phosphoenolpyruvate carboxylase 2 | Chr2:17734541-17738679 REVERSE LENGTH=963 | 201606	0.690495	-0.534297	0.0256	a-b	NA
AT5G26780	AT5G26780.1 | serine hydroxymethyltransferase 2 | Chr5:9418299-9421725 FORWARD LENGTH=517 | 201606	1.41952	0.505406	0.0006	b-a	Yes
AT4G11010	AT4G11010.1 | nucleoside diphosphate kinase 3 | Chr4:6732780-6734298 REVERSE LENGTH=238 | 201606	1.48446	0.569943	0.0001	b-a	Yes
AT5G28840	AT5G28840.1 | GDP-D-mannose 3'%2C5'-epimerase | Chr5:10862472-10864024 REVERSE LENGTH=377 | 201606	1.51354	0.597922	0	d-a	Yes
AT4G02930	AT4G02930.1 | GTP binding Elongation factor Tu family protein | Chr4:1295751-1298354 REVERSE LENGTH=454 | 201606	1.51756	0.601758	0.0007	c-a	Yes
AT3G58510	AT3G58510.1 | DEA(D/H)-box RNA helicase family protein | Chr3:21640608-21643464 FORWARD LENGTH=612 | 201606	1.52036	0.604412	0.0002	b-a	Yes
AT5G47930	AT5G47930.1 | Zinc-binding ribosomal protein family protein | Chr5:19406423-19407329 REVERSE LENGTH=84 | 201606	1.52625	0.609991	0.0069	b-a	Yes
AT3G23600	AT3G23600.1 | alpha/beta-Hydrolases superfamily protein | Chr3:8473833-8475655 FORWARD LENGTH=239 | 201606	1.5303	0.613816	0.0244	b-a	Yes
AT5G63570	AT5G63570.1 | glutamate-1-semialdehyde-2%2C1-aminomutase | Chr5:25451957-25453620 FORWARD LENGTH=474 | 201606	1.53406	0.617354	0.0003	b-a	Yes
AT4G35090	AT4G35090.1 | catalase 2 | Chr4:16700937-16703215 REVERSE LENGTH=492 | 201606	1.538	0.621058	0	b-a	Yes
AT4G39200	AT4G39200.1 | Ribosomal protein S25 family protein | Chr4:18257464-18258464 FORWARD LENGTH=108 | 201606	1.54232	0.625103	0.002	b-a	Yes
AT4G26840	AT4G26840.1 | small ubiquitin-like modifier 1 | Chr4:13497466-13498458 FORWARD LENGTH=100 | 201606	1.54397	0.626642	0.0037	b-a	Yes
AT1G74320	AT1G74320.1 | Protein kinase superfamily protein | Chr1:27941192-27942903 FORWARD LENGTH=350 | 201606	1.55793	0.639634	0.0099	b-a	Yes
AT4G15000	AT4G15000.1 | Ribosomal L27e protein family | Chr4:8571896-8572303 FORWARD LENGTH=135 | 201606	1.55969	0.641255	0.0005	b-a	Yes
AT4G36760	AT4G36760.1 | aminopeptidase P1 | Chr4:17326688-17329979 FORWARD LENGTH=645 | 201606	1.56422	0.64544	0.0001	c-a	Yes
AT1G73180	AT1G73180.1 | Eukaryotic translation initiation factor eIF2A family protein | Chr1:27518335-27521432 FORWARD LENGTH=513 | 201606	1.56562	0.646734	0.0082	b-a	Yes
AT1G63940	AT1G63940.1 | monodehydroascorbate reductase 6 | Chr1:23730206-23733534 FORWARD LENGTH=486 | 201606	1.57826	0.658333	0	c-a	Yes
AT3G63130	AT3G63130.1 | RAN GTPase activating protein 1 | Chr3:23325108-23326715 FORWARD LENGTH=535 | 201606	1.5807	0.660565	0.0018	b-a	Yes
AT5G02870	AT5G02870.1 | Ribosomal protein L4/L1 family | Chr5:657830-659526 FORWARD LENGTH=407 | 201606	1.59142	0.670312	0.0023	b-a	Yes
AT2G42740	AT2G42740.1 | ribosomal protein large subunit 16A | Chr2:17791794-17792946 FORWARD LENGTH=182 | 201606	1.59441	0.673021	0.0003	b-a	Yes
AT2G43090	AT2G43090.1 | Aconitase/3-isopropylmalate dehydratase protein | Chr2:17918957-17919712 FORWARD LENGTH=251 | 201606	1.59945	0.677577	0	c-a	Yes
AT5G23740	AT5G23740.1 | ribosomal protein S11-beta | Chr5:8008251-8009330 REVERSE LENGTH=159 | 201606	1.60207	0.67994	0.0001	b-a	Yes
AT4G23650	AT4G23650.1 | calcium-dependent protein kinase 6 | Chr4:12324967-12327415 REVERSE LENGTH=529 | 201606	1.6082	0.685443	0.0013	b-a	Yes
AT4G18040	AT4G18040.1 | eukaryotic translation initiation factor 4E | Chr4:10016724-10018151 REVERSE LENGTH=235 | 201606	1.61926	0.695337	0.0001	b-a	Yes
AT1G15690	AT1G15690.1 | Inorganic H pyrophosphatase family protein | Chr1:5399115-5402185 FORWARD LENGTH=770 | 201606	1.6239	0.699463	0	d-a	Yes
AT3G08580	AT3G08580.1 | ADP/ATP carrier 1 | Chr3:2605706-2607030 REVERSE LENGTH=381 | 201606	1.62748	0.70264	0.0297	b-a	Yes
AT3G60245	AT3G60245.1 | Zinc-binding ribosomal protein family protein | Chr3:22268803-22269750 FORWARD LENGTH=92 | 201606	1.64514	0.718209	0.0006	b-a	Yes
AT3G23990	AT3G23990.1 | heat shock protein 60 | Chr3:8669013-8672278 FORWARD LENGTH=577 | 201606	1.64877	0.721392	0	c-a	Yes
AT1G33810	AT1G33810.1 | zinc finger/BTB domain protein | Chr1:12265084-12266655 FORWARD LENGTH=138 | 201606	1.64889	0.721499	0.0002	c-a	Yes
AT5G53480	AT5G53480.1 | ARM repeat superfamily protein | Chr5:21714016-21716709 FORWARD LENGTH=870 | 201606	1.65064	0.723024	0.0005	b-a	Yes
AT5G52470	AT5G52470.1 | fibrillarin 1 | Chr5:21294290-21296509 FORWARD LENGTH=308 | 201606	1.6526	0.724742	0.0065	b-a	Yes
AT5G60790	AT5G60790.1 | ABC transporter family protein | Chr5:24453760-24455767 REVERSE LENGTH=595 | 201606	1.65426	0.72619	0.0042	b-a	Yes
AT3G47370	AT3G47370.1 | Ribosomal protein S10p/S20e family protein | Chr3:17453671-17454437 REVERSE LENGTH=122 | 201606	1.65522	0.727025	0.0024	b-a	Yes
AT4G27000	AT4G27000.1 | RNA-binding (RRM/RBD/RNP motifs) family protein | Chr4:13554983-13557763 REVERSE LENGTH=415 | 201606	1.65637	0.728023	0.0033	b-a	Yes
AT3G12670	AT3G12670.1 | CTP synthase family protein | Chr3:4020351-4024086 REVERSE LENGTH=591 | 201606	1.66314	0.73391	0.0001	b-a	Yes
AT3G07110	AT3G07110.1 | Ribosomal protein L13 family protein | Chr3:2252092-2253332 FORWARD LENGTH=206 | 201606	1.66495	0.735476	0.0001	c-a	Yes
AT2G42790	AT2G42790.1 | citrate synthase 3 | Chr2:17803132-17805991 REVERSE LENGTH=509 | 201606	1.66565	0.736081	0	b-a	Yes
AT2G18040	AT2G18040.1 | peptidylprolyl cis/trans isomerase%2C NIMA-interacting 1 | Chr2:7842346-7843537 FORWARD LENGTH=119 | 201606	1.66651	0.73683	0.0001	c-a	Yes
AT5G08180	AT5G08180.1 | Ribosomal protein L7Ae/L30e/S12e/Gadd45 family protein | Chr5:2631843-2633374 REVERSE LENGTH=156 | 201606	1.67152	0.741161	0.0012	b-a	Yes
AT3G55410	AT3G55410.1 | 2-oxoglutarate dehydrogenase%2C E1 component | Chr3:20541897-20545728 FORWARD LENGTH=1017 | 201606	1.67176	0.741366	0.0009	b-a	Yes
AT2G27720	AT2G27720.1 | 60S acidic ribosomal protein family | Chr2:11818696-11819370 FORWARD LENGTH=115 | 201606	1.67209	0.741654	0.003	b-a	Yes
AT1G61790	AT1G61790.1 | Oligosaccharyltransferase complex/magnesium transporter family protein | Chr1:22814390-22815430 FORWARD LENGTH=346 | 201606	1.68561	0.75327	0.0025	c-a	Yes
AT5G03860	AT5G03860.1 | malate synthase | Chr5:1032276-1034527 REVERSE LENGTH=562 | 201606	1.691	0.757877	0	b-a	Yes
AT4G33680	AT4G33680.1 | Pyridoxal phosphate (PLP)-dependent transferases superfamily protein | Chr4:16171847-16174630 REVERSE LENGTH=461 | 201606	1.69108	0.757943	0.0001	c-a	Yes
AT3G58610	AT3G58610.1 | ketol-acid reductoisomerase | Chr3:21671561-21674639 FORWARD LENGTH=591 | 201606	1.7034	0.768421	0	c-a	Yes
AT5G63980	AT5G63980.1 | SAL1 phosphatase-like protein | Chr5:25610002-25611802 FORWARD LENGTH=353 | 201606	1.71602	0.779068	0.0005	b-a	Yes
AT5G14450	AT5G14450.1 | GDSL-like Lipase/Acylhydrolase superfamily protein | Chr5:4658488-4660034 FORWARD LENGTH=389 | 201606	1.71669	0.779631	0.0004	b-a	Yes
AT5G01410	AT5G01410.1 | Aldolase-type TIM barrel family protein | Chr5:172576-173505 REVERSE LENGTH=309 | 201606	1.71703	0.779917	0.0001	c-a	Yes
AT1G55890	AT1G55890.1 | Tetratricopeptide repeat (TPR)-like superfamily protein | Chr1:20901364-20902560 FORWARD LENGTH=398 | 201606	1.71729	0.780137	0.001	b-a	Yes
AT1G79850	AT1G79850.1 | ribosomal protein S17 | Chr1:30041473-30041922 REVERSE LENGTH=149 | 201606	1.72085	0.78312	0.0048	b-a	Yes
AT3G10050	AT3G10050.1 | L-O-methylthreonine resistant 1 | Chr3:3099164-3101741 REVERSE LENGTH=592 | 201606	1.73217	0.792581	0.004	b-a	Yes
AT3G07770	AT3G07770.1 | HEAT SHOCK PROTEIN 89.1 | Chr3:2479611-2483970 FORWARD LENGTH=799 | 201606	1.73541	0.79528	0.0003	b-a	Yes
AT1G64790	AT1G64790.2 | ILITYHIA | Chr1:24065232-24083403 REVERSE LENGTH=2696 | 201606	1.74459	0.802886	0.0001	c-a	Yes
AT5G28060	AT5G28060.1 | Ribosomal protein S24e family protein | Chr5:10069791-10070792 REVERSE LENGTH=133 | 201606	1.74776	0.805508	0	b-a	Yes
AT2G35780	AT2G35780.1 | serine carboxypeptidase-like 26 | Chr2:15037733-15040104 REVERSE LENGTH=452 | 201606	1.75229	0.809239	0.0068	b-a	Yes
AT1G43670	AT1G43670.1 | Inositol monophosphatase family protein | Chr1:16468184-16470347 FORWARD LENGTH=341 | 201606	1.75547	0.811856	0	c-a	Yes
AT5G02490	AT5G02490.1 | Heat shock protein 70 (Hsp 70) family protein | Chr5:550296-552565 REVERSE LENGTH=653 | 201606	1.756	0.812293	0	c-a	Yes
AT5G56030	AT5G56030.1 | heat shock protein 81-2 | Chr5:22686923-22689433 FORWARD LENGTH=699 | 201606	1.76315	0.818153	0.0021	b-a	Yes
AT1G07890	AT1G07890.1 | ascorbate peroxidase 1 | Chr1:2438005-2439435 FORWARD LENGTH=250 | 201606	1.76362	0.818539	0.0015	b-a	Yes
AT4G12910	AT4G12910.1 | serine carboxypeptidase-like 20 | Chr4:7550576-7553051 REVERSE LENGTH=497 | 201606	1.77305	0.826234	0.0054	b-a	Yes
AT5G02610	AT5G02610.1 | Ribosomal L29 family protein | Chr5:587611-588547 FORWARD LENGTH=123 | 201606	1.77542	0.828163	0.0001	c-a	Yes
AT4G20360	AT4G20360.1 | RAB GTPase homolog E1B | Chr4:10990036-10991466 FORWARD LENGTH=476 | 201606	1.78257	0.833962	0	b-a	Yes
AT3G02110	AT3G02110.1 | serine carboxypeptidase-like 25 | Chr3:370902-373637 REVERSE LENGTH=473 | 201606	1.78429	0.835347	0.0176	b-a	Yes
AT4G17040	AT4G17040.1 | CLP protease R subunit 4 | Chr4:9586740-9589297 REVERSE LENGTH=305 | 201606	1.78538	0.836233	0.0001	c-a	Yes
AT5G43960	AT5G43960.1 | Nuclear transport factor 2 (NTF2) family protein with RNA binding (RRM-RBD-RNP motifs) domain-containing protein | Chr5:17689154-17691653 REVERSE LENGTH=450 | 201606	1.78626	0.836943	0.0042	b-a	Yes
AT3G52880	AT3G52880.1 | monodehydroascorbate reductase 1 | Chr3:19601477-19604366 REVERSE LENGTH=434 | 201606	1.79477	0.843803	0	c-a	Yes
AT3G15000	AT3G15000.1 | cobalt ion binding protein | Chr3:5050321-5052121 FORWARD LENGTH=395 | 201606	1.80243	0.84994	0	b-a	Yes
AT2G47730	AT2G47730.1 | glutathione S-transferase phi 8 | Chr2:19558213-19559266 FORWARD LENGTH=263 | 201606	1.80681	0.853445	0	b-a	Yes
AT3G15980	AT3G15980.1 | Coatomer%2C beta' subunit | Chr3:5411699-5418313 REVERSE LENGTH=909 | 201606	1.81246	0.857946	0.0001	c-a	Yes
AT5G15490	AT5G15490.1 | UDP-glucose 6-dehydrogenase family protein | Chr5:5027872-5029314 REVERSE LENGTH=480 | 201606	1.82059	0.864403	0.0008	b-a	Yes
AT5G36230	AT5G36230.1 | ARM repeat superfamily protein | Chr5:14273519-14276773 FORWARD LENGTH=411 | 201606	1.82575	0.86849	0.0003	c-a	Yes
AT5G20720	AT5G20720.1 | chaperonin 20 | Chr5:7015015-7016354 FORWARD LENGTH=253 | 201606	1.83304	0.874241	0	c-a	Yes
AT2G21660	AT2G21660.1 | cold%2C circadian rhythm%2C and rna binding 2 | Chr2:9265477-9266316 REVERSE LENGTH=176 | 201606	1.83441	0.875315	0	b-a	Yes
AT1G27450	AT1G27450.2 | adenine phosphoribosyl transferase 1 | Chr1:9532421-9533807 FORWARD LENGTH=183 | 201606	1.83695	0.87731	0.0034	b-a	Yes
AT5G63420	AT5G63420.1 | RNA-metabolising metallo-beta-lactamase family protein | Chr5:25400515-25405807 FORWARD LENGTH=911 | 201606	1.8617	0.896618	0.0003	c-a	Yes
AT1G55900	AT1G55900.1 | Haloacid dehalogenase-like hydrolase (HAD) superfamily protein | Chr1:20903163-20905420 FORWARD LENGTH=376 | 201606	1.86416	0.898524	0.0032	b-a	Yes
AT3G53580	AT3G53580.1 | diaminopimelate epimerase family protein | Chr3:19864784-19866907 FORWARD LENGTH=362 | 201606	1.8716	0.904276	0.0032	b-a	Yes
AT3G61440	AT3G61440.1 | cysteine synthase C1 | Chr3:22735885-22737792 FORWARD LENGTH=368 | 201606	1.88094	0.911455	0	c-a	Yes
AT1G49670	AT1G49670.1 | ARP protein (REF) | Chr1:18381591-18386021 REVERSE LENGTH=629 | 201606	1.88461	0.914264	0.0002	b-a	Yes
AT3G05970	AT3G05970.1 | long-chain acyl-CoA synthetase 6 | Chr3:1786510-1791746 REVERSE LENGTH=701 | 201606	1.89906	0.925283	0.003	b-a	Yes
AT4G17870	AT4G17870.1 | Polyketide cyclase/dehydrase and lipid transport superfamily protein | Chr4:9928792-9929367 FORWARD LENGTH=191 | 201606	1.90592	0.930487	0.002	b-a	Yes
AT4G10450	AT4G10450.1 | Ribosomal protein L6 family | Chr4:6463201-6464458 REVERSE LENGTH=194 | 201606	1.90653	0.930953	0.0002	c-a	Yes
AT2G18230	AT2G18230.1 | pyrophosphorylase 2 | Chr2:7932139-7933560 REVERSE LENGTH=218 | 201606	1.9103	0.933802	0.0029	b-a	Yes
AT2G19540	AT2G19540.1 | Transducin family protein / WD-40 repeat family protein | Chr2:8461804-8464347 FORWARD LENGTH=469 | 201606	1.9198	0.940958	0.0025	b-a	Yes
AT1G17650	AT1G17650.1 | glyoxylate reductase 2 | Chr1:6069594-6071964 REVERSE LENGTH=358 | 201606	1.93164	0.949823	0.0001	b-a	Yes
AT3G52140	AT3G52140.1 | tetratricopeptide repeat (TPR)-containing protein | Chr3:19333232-19341295 FORWARD LENGTH=1403 | 201606	1.93281	0.9507	0.0039	b-a	Yes
AT2G20450	AT2G20450.1 | Ribosomal protein L14 | Chr2:8813923-8815071 FORWARD LENGTH=134 | 201606	1.93283	0.950712	0	c-a	Yes
AT5G63810	AT5G63810.1 | beta-galactosidase 10 | Chr5:25537242-25541315 FORWARD LENGTH=741 | 201606	1.9351	0.952408	0.0057	b-a	Yes
AT3G48690	AT3G48690.1 | alpha/beta-Hydrolases superfamily protein | Chr3:18037186-18038160 REVERSE LENGTH=324 | 201606	1.94033	0.9563	0	b-a	Yes
AT5G41520	AT5G41520.1 | RNA binding Plectin/S10 domain-containing protein | Chr5:16609377-16610583 REVERSE LENGTH=180 | 201606	1.96023	0.971026	0	b-a	Yes
AT4G32520	AT4G32520.1 | serine hydroxymethyltransferase 3 | Chr4:15689642-15692334 REVERSE LENGTH=529 | 201606	1.96287	0.972966	0.0004	b-a	Yes
AT3G22230	AT3G22230.1 | Ribosomal L27e protein family | Chr3:7844136-7844543 REVERSE LENGTH=135 | 201606	1.97301	0.980396	0.0033	b-a	Yes
AT5G38480	AT5G38480.1 | general regulatory factor 3 | Chr5:15410277-15411285 FORWARD LENGTH=255 | 201606	1.98824	0.991491	0.0005	b-a	Yes
AT2G47390	AT2G47390.1 | Prolyl oligopeptidase family protein | Chr2:19442278-19446253 REVERSE LENGTH=961 | 201606	1.99955	0.999673	0	c-a	Yes
AT2G40290	AT2G40290.1 | Eukaryotic translation initiation factor 2 subunit 1 | Chr2:16829030-16830889 REVERSE LENGTH=344 | 201606	2.01314	1.00945	0.0004	c-a	Yes
AT3G06530	AT3G06530.1 | ARM repeat superfamily protein | Chr3:2022596-2033637 FORWARD LENGTH=2197 | 201606	2.02258	1.01619	0	c-a	Yes
AT4G15530	AT4G15530.1 | pyruvate orthophosphate dikinase | Chr4:8864828-8870727 REVERSE LENGTH=956 | 201606	2.02418	1.01734	0	c-a	Yes
AT2G18960	AT2G18960.1 | H[+]-ATPase 1 | Chr2:8221858-8227268 FORWARD LENGTH=949 | 201606	2.02576	1.01846	0.0057	b-a	Yes
AT3G46830	AT3G46830.1 | RAB GTPase homolog A2C | Chr3:17246699-17248362 REVERSE LENGTH=217 | 201606	2.04573	1.03262	0.0006	c-a	Yes
AT3G05060	AT3G05060.1 | NOP56-like pre RNA processing ribonucleoprotein | Chr3:1413174-1415564 REVERSE LENGTH=533 | 201606	2.07562	1.05354	0.0011	b-a	Yes
AT5G11340	AT5G11340.1 | Acyl-CoA N-acyltransferases (NAT) superfamily protein | Chr5:3619226-3621068 FORWARD LENGTH=164 | 201606	2.09331	1.06578	0.0047	b-a	Yes
AT5G11520	AT5G11520.1 | aspartate aminotransferase 3 | Chr5:3685257-3687721 REVERSE LENGTH=449 | 201606	2.10641	1.07479	0.0002	b-a	Yes
AT5G49360	AT5G49360.1 | beta-xylosidase 1 | Chr5:20012179-20016659 REVERSE LENGTH=774 | 201606	2.10891	1.07649	0.0001	c-a	Yes
AT3G44890	AT3G44890.1 | ribosomal protein L9 | Chr3:16386505-16387963 FORWARD LENGTH=197 | 201606	2.12174	1.08525	0	c-a	Yes
AT3G18420	AT3G18420.1 | Protein prenylyltransferase superfamily protein | Chr3:6324771-6325721 REVERSE LENGTH=316 | 201606	2.12576	1.08798	0.002	b-a	Yes
AT5G17710	AT5G17710.1 | Co-chaperone GrpE family protein | Chr5:5839560-5841639 REVERSE LENGTH=324 | 201606	2.12818	1.08962	0.0032	b-a	Yes
AT5G14040	AT5G14040.1 | phosphate transporter 3%3B1 | Chr5:4531059-4532965 REVERSE LENGTH=375 | 201606	2.13846	1.09657	0	c-a	Yes
AT5G13780	AT5G13780.1 | Acyl-CoA N-acyltransferases (NAT) superfamily protein | Chr5:4447610-4448603 REVERSE LENGTH=192 | 201606	2.14716	1.10243	0.0005	b-a	Yes
AT3G59920	AT3G59920.1 | RAB GDP dissociation inhibitor 2 | Chr3:22135157-22138221 FORWARD LENGTH=444 | 201606	2.15544	1.10798	0.0026	b-a	Yes
AT1G80600	AT1G80600.1 | HOPW1-1-interacting 1 | Chr1:30298675-30300513 REVERSE LENGTH=457 | 201606	2.16548	1.11469	0.01	b-a	Yes
AT4G38710	AT4G38710.1 | glycine-rich protein | Chr4:18078141-18080002 REVERSE LENGTH=452 | 201606	2.17063	1.11811	0.0013	b-a	Yes
AT3G57410	AT3G57410.1 | villin 3 | Chr3:21243615-21249809 REVERSE LENGTH=965 | 201606	2.17327	1.11987	0.0004	c-a	Yes
AT3G57610	AT3G57610.1 | adenylosuccinate synthase | Chr3:21334519-21336603 REVERSE LENGTH=490 | 201606	2.18323	1.12646	0	d-a	Yes
AT5G49810	AT5G49810.1 | methionine S-methyltransferase | Chr5:20239418-20246046 FORWARD LENGTH=1071 | 201606	2.19756	1.1359	0	b-a	Yes
AT1G56110	AT1G56110.1 | NOP56-like pre RNA processing ribonucleoprotein | Chr1:20984544-20986893 REVERSE LENGTH=522 | 201606	2.19775	1.13603	0.0006	c-a	Yes
AT1G12780	AT1G12780.1 | UDP-D-glucose/UDP-D-galactose 4-epimerase 1 | Chr1:4356124-4358120 REVERSE LENGTH=351 | 201606	2.21231	1.14555	0	c-a	Yes
AT4G01310	AT4G01310.1 | Ribosomal L5P family protein | Chr4:544166-545480 REVERSE LENGTH=262 | 201606	2.23476	1.16012	0.0001	c-a	Yes
AT5G42890	AT5G42890.1 | sterol carrier protein 2 | Chr5:17194458-17195910 REVERSE LENGTH=123 | 201606	2.2356	1.16067	0	b-a	Yes
AT5G16620	AT5G16620.1 | hydroxyproline-rich glycoprotein family protein | Chr5:5450808-5454256 FORWARD LENGTH=447 | 201606	2.23801	1.16222	0.0057	b-a	Yes
AT2G36880	AT2G36880.1 | methionine adenosyltransferase 3 | Chr2:15479721-15480893 REVERSE LENGTH=390 | 201606	2.24383	1.16596	0	c-a	Yes
AT2G19730	AT2G19730.1 | Ribosomal L28e protein family | Chr2:8511752-8512995 FORWARD LENGTH=143 | 201606	2.25179	1.17107	0.0001	b-a	Yes
AT2G37410	AT2G37410.1 | translocase inner membrane subunit 17-2 | Chr2:15698119-15698850 REVERSE LENGTH=243 | 201606	2.27078	1.18319	0.0053	b-a	Yes
AT1G29900	AT1G29900.1 | carbamoyl phosphate synthetase B | Chr1:10468164-10471976 FORWARD LENGTH=1187 | 201606	2.30036	1.20186	0	c-a	Yes
AT3G44590	AT3G44590.1 | 60S acidic ribosomal protein family | Chr3:16163983-16164658 FORWARD LENGTH=111 | 201606	2.3164	1.21189	0	c-a	Yes
ATCG00750	ATCG00750.1 | ribosomal protein S11 | ChrC:78960-79376 REVERSE LENGTH=138 | 201606	2.33578	1.2239	0.0338	b-a	Yes
AT1G76150	AT1G76150.1 | enoyl-CoA hydratase 2 | Chr1:28575236-28577637 REVERSE LENGTH=309 | 201606	2.35142	1.23353	0	c-a	Yes
AT3G49470	AT3G49470.1 | nascent polypeptide-associated complex subunit alpha-like protein 2 | Chr3:18341072-18342273 FORWARD LENGTH=217 | 201606	2.35639	1.23658	0	c-a	Yes
AT3G54110	AT3G54110.1 | plant uncoupling mitochondrial protein 1 | Chr3:20038890-20040996 FORWARD LENGTH=306 | 201606	2.36032	1.23898	0	c-a	Yes
AT3G11964	AT3G11964.1 | RIBOSOMAL RNA PROCESSING 5 | Chr3:3793957-3806626 REVERSE LENGTH=1896 | 201606	2.38502	1.254	0	c-a	Yes
AT1G53580	AT1G53580.1 | glyoxalase II 3 | Chr1:19991542-19993250 REVERSE LENGTH=294 | 201606	2.43643	1.28477	0	c-a	Yes
AT3G15950	AT3G15950.1 | DNA topoisomerase-like protein | Chr3:5397783-5402610 REVERSE LENGTH=772 | 201606	2.44248	1.28834	0.0003	b-a	Yes
AT3G63490	AT3G63490.1 | Ribosomal protein L1p/L10e family | Chr3:23444269-23446020 FORWARD LENGTH=346 | 201606	2.45422	1.29526	0	c-a	Yes
AT3G23830	AT3G23830.1 | glycine-rich RNA-binding protein 4 | Chr3:8606762-8607677 REVERSE LENGTH=136 | 201606	2.46149	1.29953	0	b-a	Yes
AT3G27740	AT3G27740.1 | carbamoyl phosphate synthetase A | Chr3:10281470-10283792 REVERSE LENGTH=430 | 201606	2.47308	1.30631	0.0001	c-a	Yes
AT5G30510	AT5G30510.1 | ribosomal protein S1 | Chr5:11619262-11621223 REVERSE LENGTH=416 | 201606	2.4854	1.31348	0	d-a	Yes
AT2G02040	AT2G02040.1 | peptide transporter 2 | Chr2:487542-489707 FORWARD LENGTH=585 | 201606	2.48698	1.31439	0.001	b-a	Yes
AT5G25460	AT5G25460.1 | transmembrane protein%2C putative (Protein of unknown function%2C DUF642) | Chr5:8863430-8865394 FORWARD LENGTH=369 | 201606	2.48776	1.31485	0.0002	bc-a	Yes
AT3G44750	AT3G44750.1 | histone deacetylase 3 | Chr3:16298045-16299585 FORWARD LENGTH=245 | 201606	2.49433	1.31865	0	c-a	Yes
AT2G22780	AT2G22780.1 | peroxisomal NAD-malate dehydrogenase 1 | Chr2:9689995-9691923 REVERSE LENGTH=354 | 201606	2.51113	1.32834	0	b-a	Yes
AT4G36250	AT4G36250.1 | aldehyde dehydrogenase 3F1 | Chr4:17151029-17153381 FORWARD LENGTH=484 | 201606	2.51237	1.32905	0	c-a	Yes
AT3G21560	AT3G21560.1 | UDP-Glycosyltransferase superfamily protein | Chr3:7595884-7597374 FORWARD LENGTH=496 | 201606	2.52355	1.33545	0.0178	b-a	Yes
AT5G46180	AT5G46180.1 | ornithine-delta-aminotransferase | Chr5:18718766-18721271 REVERSE LENGTH=475 | 201606	2.52578	1.33673	0	c-a	Yes
AT5G14320	AT5G14320.1 | Ribosomal protein S13/S18 family | Chr5:4617839-4618772 REVERSE LENGTH=169 | 201606	2.55674	1.35431	0.0006	b-a	Yes
AT4G36680	AT4G36680.1 | Tetratricopeptide repeat (TPR)-like superfamily protein | Chr4:17292479-17293717 REVERSE LENGTH=412 | 201606	2.5909	1.37345	0	c-a	Yes
AT3G09440	AT3G09440.1 | Heat shock protein 70 (Hsp 70) family protein | Chr3:2903434-2905632 REVERSE LENGTH=649 | 201606	2.5944	1.3754	0	c-a	Yes
AT5G03630	AT5G03630.1 | Pyridine nucleotide-disulfide oxidoreductase family protein | Chr5:922378-924616 REVERSE LENGTH=435 | 201606	2.63163	1.39596	0.0083	b-a	Yes
AT5G10240	AT5G10240.1 | asparagine synthetase 3 | Chr5:3212934-3216418 REVERSE LENGTH=578 | 201606	2.63623	1.39847	0	c-a	Yes
AT5G62350	AT5G62350.1 | Plant invertase/pectin methylesterase inhibitor superfamily protein | Chr5:25037504-25038112 FORWARD LENGTH=202 | 201606	2.64423	1.40285	0.0002	b-a	Yes
AT3G17465	AT3G17465.1 | ribosomal protein L3 plastid | Chr3:5978059-5979572 REVERSE LENGTH=324 | 201606	2.66186	1.41244	0	c-a	Yes
AT5G64420	AT5G64420.1 | DNA polymerase V family | Chr5:25756416-25761122 FORWARD LENGTH=1306 | 201606	2.68268	1.42367	0.0009	c-a	Yes
AT3G14310	AT3G14310.1 | pectin methylesterase 3 | Chr3:4772214-4775095 REVERSE LENGTH=592 | 201606	2.68353	1.42413	0	c-a	Yes
AT1G27090	AT1G27090.1 | glycine-rich protein | Chr1:9404041-9406098 REVERSE LENGTH=420 | 201606	2.69729	1.43151	0.0004	b-a	Yes
AT2G05710	AT2G05710.1 | aconitase 3 | Chr2:2141591-2146350 FORWARD LENGTH=990 | 201606	2.69883	1.43234	0	b-a	Yes
AT3G13460	AT3G13460.1 | evolutionarily conserved C-terminal region 2 | Chr3:4385274-4388220 REVERSE LENGTH=667 | 201606	2.71994	1.44357	0	c-a	Yes
AT3G52150	AT3G52150.1 | RNA-binding (RRM/RBD/RNP motifs) family protein | Chr3:19342074-19343090 FORWARD LENGTH=253 | 201606	2.7266	1.4471	0	c-a	Yes
AT1G64970	AT1G64970.1 | gamma-tocopherol methyltransferase | Chr1:24134337-24135993 REVERSE LENGTH=348 | 201606	2.72737	1.44751	0.0108	b-a	Yes
AT3G19130	AT3G19130.1 | RNA-binding protein 47B | Chr3:6611398-6613823 REVERSE LENGTH=435 | 201606	2.73176	1.44983	0.0008	b-a	Yes
AT5G27600	AT5G27600.1 | long-chain acyl-CoA synthetase 7 | Chr5:9742616-9746795 FORWARD LENGTH=700 | 201606	2.73972	1.45403	0.002	b-a	Yes
AT1G12000	AT1G12000.1 | Phosphofructokinase family protein | Chr1:4050159-4053727 REVERSE LENGTH=566 | 201606	2.75013	1.4595	0.0471	b-a	Yes
AT5G19520	AT5G19520.1 | mechanosensitive channel of small conductance-like 9 | Chr5:6586079-6588771 FORWARD LENGTH=742 | 201606	2.76721	1.46843	0.0004	b-a	Yes
AT4G30810	AT4G30810.1 | serine carboxypeptidase-like 29 | Chr4:15003474-15006017 FORWARD LENGTH=479 | 201606	2.78124	1.47573	0.0001	b-a	Yes
AT2G38280	AT2G38280.1 | AMP deaminase%2C putative / myoadenylate deaminase | Chr2:16033767-16038793 REVERSE LENGTH=839 | 201606	2.7828	1.47654	0	d-a	Yes
AT4G17520	AT4G17520.1 | Hyaluronan / mRNA binding family | Chr4:9771496-9773313 FORWARD LENGTH=360 | 201606	2.79527	1.48299	0.0075	b-a	Yes
AT2G39730	AT2G39730.1 | rubisco activase | Chr2:16570951-16573345 REVERSE LENGTH=474 | 201606	2.79886	1.48484	0	c-a	Yes
AT1G55490	AT1G55490.1 | chaperonin 60 beta | Chr1:20715717-20718673 REVERSE LENGTH=600 | 201606	2.82267	1.49706	0	c-a	Yes
AT5G65110	AT5G65110.1 | acyl-CoA oxidase 2 | Chr5:26009821-26012482 REVERSE LENGTH=692 | 201606	2.84629	1.50908	0	c-a	Yes
AT3G06860	AT3G06860.1 | multifunctional protein 2 | Chr3:2161926-2166009 FORWARD LENGTH=725 | 201606	2.85838	1.5152	0	c-a	Yes
AT1G63660	AT1G63660.1 | GMP synthase (glutamine-hydrolyzing)%2C putative / glutamine amidotransferase | Chr1:23604127-23607080 REVERSE LENGTH=534 | 201606	2.8837	1.52792	0	c-a	Yes
AT5G23900	AT5G23900.1 | Ribosomal protein L13e family protein | Chr5:8064176-8065081 REVERSE LENGTH=206 | 201606	2.90634	1.5392	0	c-a	Yes
AT1G50920	AT1G50920.1 | Nucleolar GTP-binding protein | Chr1:18870555-18872570 FORWARD LENGTH=671 | 201606	2.91655	1.54426	0.0001	c-a	Yes
AT1G25260	AT1G25260.1 | Ribosomal protein L10 family protein | Chr1:8854163-8855766 REVERSE LENGTH=235 | 201606	2.92279	1.54735	0.0044	b-a	Yes
AT5G21160	AT5G21160.1 | LA RNA-binding protein | Chr5:7199191-7203879 REVERSE LENGTH=826 | 201606	2.93951	1.55558	0	d-a	Yes
AT1G74260	AT1G74260.1 | purine biosynthesis 4 | Chr1:27923005-27927764 REVERSE LENGTH=1407 | 201606	2.99847	1.58423	0	c-a	Yes
AT3G61070	AT3G61070.1 | peroxin 11E | Chr3:22604873-22606159 REVERSE LENGTH=231 | 201606	3.03227	1.6004	0	c-a	Yes
AT4G18030	AT4G18030.1 | S-adenosyl-L-methionine-dependent methyltransferases superfamily protein | Chr4:10012850-10015267 REVERSE LENGTH=621 | 201606	3.05932	1.61321	0.0003	b-a	Yes
AT1G80460	AT1G80460.1 | Actin-like ATPase superfamily protein | Chr1:30246960-30249055 REVERSE LENGTH=522 | 201606	3.09168	1.62839	0	c-a	Yes
AT2G33800	AT2G33800.1 | Ribosomal protein S5 family protein | Chr2:14300925-14302352 REVERSE LENGTH=303 | 201606	3.0931	1.62906	0	c-a	Yes
AT4G37910	AT4G37910.1 | mitochondrial heat shock protein 70-1 | Chr4:17825368-17828099 REVERSE LENGTH=682 | 201606	3.15724	1.65867	0	d-a	Yes
AT4G10480	AT4G10480.1 | Nascent polypeptide-associated complex (NAC)%2C alpha subunit family protein | Chr4:6478089-6479079 REVERSE LENGTH=212 | 201606	3.17315	1.66591	0	c-a	Yes
AT1G09780	AT1G09780.1 | Phosphoglycerate mutase%2C 2%2C3-bisphosphoglycerate-independent | Chr1:3165550-3167812 REVERSE LENGTH=557 | 201606	3.17985	1.66896	0.0023	b-a	Yes
AT2G37220	AT2G37220.1 | RNA-binding (RRM/RBD/RNP motifs) family protein | Chr2:15634980-15636331 REVERSE LENGTH=289 | 201606	3.19957	1.67788	0	c-a	Yes
AT3G03270	AT3G03270.2 | Adenine nucleotide alpha hydrolases-like superfamily protein | Chr3:762136-763075 REVERSE LENGTH=159 | 201606	3.21827	1.68628	0	d-c	Yes
AT3G14220	AT3G14220.1 | GDSL-like Lipase/Acylhydrolase superfamily protein | Chr3:4733039-4734483 FORWARD LENGTH=363 | 201606	3.22119	1.68759	0.0078	b-a	Yes
AT5G54160	AT5G54160.1 | O-methyltransferase 1 | Chr5:21982075-21984167 FORWARD LENGTH=363 | 201606	3.23476	1.69366	0.0183	b-a	Yes
AT4G01610	AT4G01610.1 | Cysteine proteinases superfamily protein | Chr4:694857-696937 FORWARD LENGTH=359 | 201606	3.25681	1.70346	0	b-a	Yes
AT3G48560	AT3G48560.1 | chlorsulfuron/imidazolinone resistant 1 | Chr3:18001530-18003542 REVERSE LENGTH=670 | 201606	3.30056	1.72271	0.0026	b-a	Yes
AT5G53620	AT5G53620.1 | RNA polymerase II degradation factor | Chr5:21781217-21785061 FORWARD LENGTH=682 | 201606	3.31377	1.72847	0.0006	b-a	Yes
AT3G10520	AT3G10520.1 | hemoglobin 2 | Chr3:3276516-3277765 REVERSE LENGTH=158 | 201606	3.34733	1.74301	0.008	b-a	Yes
AT2G30970	AT2G30970.1 | aspartate aminotransferase 1 | Chr2:13179012-13181686 FORWARD LENGTH=430 | 201606	3.37882	1.75652	0	d-a	Yes
AT2G39420	AT2G39420.1 | alpha/beta-Hydrolases superfamily protein | Chr2:16460442-16462872 FORWARD LENGTH=317 | 201606	3.42306	1.77529	0.0099	b-a	Yes
AT3G29360	AT3G29360.1 | UDP-glucose 6-dehydrogenase family protein | Chr3:11267375-11268817 REVERSE LENGTH=480 | 201606	3.4491	1.78622	0.0005	b-a	Yes
AT1G75350	AT1G75350.1 | Ribosomal protein L31 | Chr1:28272163-28272687 FORWARD LENGTH=144 | 201606	3.48796	1.80238	0.0089	b-a	Yes
AT2G45790	AT2G45790.1 | phosphomannomutase | Chr2:18855876-18857753 FORWARD LENGTH=246 | 201606	3.54025	1.82385	0.0158	b-a	Yes
AT4G25630	AT4G25630.1 | fibrillarin 2 | Chr4:13074239-13076205 FORWARD LENGTH=320 | 201606	3.5607	1.83216	0	d-a	Yes
AT1G26850	AT1G26850.1 | S-adenosyl-L-methionine-dependent methyltransferases superfamily protein | Chr1:9301146-9303432 REVERSE LENGTH=616 | 201606	3.57364	1.8374	0.0037	b-a	Yes
AT5G02500	AT5G02500.1 | heat shock cognate protein 70-1 | Chr5:554055-556334 REVERSE LENGTH=651 | 201606	3.67881	1.87924	0	b-a	Yes
AT5G66920	AT5G66920.1 | SKU5 similar 17 | Chr5:26722963-26725370 FORWARD LENGTH=546 | 201606	3.69327	1.8849	0	c-a	Yes
AT3G56150	AT3G56150.1 | eukaryotic translation initiation factor 3C | Chr3:20833790-20836820 REVERSE LENGTH=900 | 201606	3.84515	1.94304	0	c-a	Yes
AT1G56340	AT1G56340.1 | calreticulin 1a | Chr1:21090059-21092630 REVERSE LENGTH=425 | 201606	4.00284	2.00102	0.0003	c-a	Yes
AT2G30870	AT2G30870.1 | glutathione S-transferase PHI 10 | Chr2:13141490-13142392 FORWARD LENGTH=215 | 201606	4.04606	2.01652	0	c-a	Yes
AT1G11680	AT1G11680.1 | CYTOCHROME P450 51G1 | Chr1:3938925-3940585 FORWARD LENGTH=488 | 201606	4.07723	2.02759	0.0002	b-a	Yes
AT4G35000	AT4G35000.1 | ascorbate peroxidase 3 | Chr4:16665007-16667541 REVERSE LENGTH=287 | 201606	4.17399	2.06143	0	c-a	Yes
AT4G29060	AT4G29060.1 | elongation factor Ts family protein | Chr4:14317744-14321315 FORWARD LENGTH=953 | 201606	4.18337	2.06467	0.0004	b-a	Yes
AT1G32990	AT1G32990.1 | plastid ribosomal protein l11 | Chr1:11955827-11957139 FORWARD LENGTH=222 | 201606	4.20026	2.07048	0	c-a	Yes
AT3G15190	AT3G15190.1 | chloroplast 30S ribosomal protein S20 | Chr3:5116216-5117412 FORWARD LENGTH=202 | 201606	4.20173	2.07098	0.0054	b-a	Yes
AT1G31970	AT1G31970.1 | DEA(D/H)-box RNA helicase family protein | Chr1:11479921-11482707 FORWARD LENGTH=537 | 201606	4.21573	2.07578	0.001	b-a	Yes
AT2G43030	AT2G43030.1 | Ribosomal protein L3 family protein | Chr2:17894898-17895713 FORWARD LENGTH=271 | 201606	4.25759	2.09004	0.0009	c-a	Yes
AT3G18130	AT3G18130.1 | receptor for activated C kinase 1C | Chr3:6211109-6212371 REVERSE LENGTH=326 | 201606	4.32441	2.1125	0	c-a	Yes
AT1G33790	AT1G33790.2 | jacalin lectin family protein | Chr1:12256990-12260432 FORWARD LENGTH=745 | 201606	4.37098	2.12796	0	d-a	Yes
AT4G05390	AT4G05390.1 | root FNR 1 | Chr4:2738839-2740483 REVERSE LENGTH=378 | 201606	4.38034	2.13104	0	c-a	Yes
AT1G49600	AT1G49600.1 | RNA-binding protein 47A | Chr1:18357236-18360150 REVERSE LENGTH=445 | 201606	4.4508	2.15406	0.0047	b-a	Yes
AT1G09210	AT1G09210.1 | calreticulin 1b | Chr1:2973217-2976655 REVERSE LENGTH=424 | 201606	4.4985	2.16944	0	c-a	Yes
AT3G13470	AT3G13470.1 | TCP-1/cpn60 chaperonin family protein | Chr3:4389685-4392624 FORWARD LENGTH=596 | 201606	4.80738	2.26525	0	c-a	Yes
AT5G62190	AT5G62190.1 | DEAD box RNA helicase (PRH75) | Chr5:24980542-24983879 REVERSE LENGTH=671 | 201606	5.03553	2.33214	0.0003	b-a	Yes
AT2G47780	AT2G47780.1 | Rubber elongation factor protein (REF) | Chr2:19570076-19570864 FORWARD LENGTH=235 | 201606	5.07014	2.34203	0.0004	bc-a	Yes
AT1G22530	AT1G22530.1 | PATELLIN 2 | Chr1:7955773-7958326 REVERSE LENGTH=683 | 201606	5.13685	2.36088	0	c-a	Yes
AT3G45010	AT3G45010.1 | serine carboxypeptidase-like 48 | Chr3:16466328-16468845 FORWARD LENGTH=510 | 201606	5.1841	2.37409	0.0001	b-a	Yes
AT1G76810	AT1G76810.1 | eukaryotic translation initiation factor 2 (eIF-2) family protein | Chr1:28831366-28836310 REVERSE LENGTH=1294 | 201606	5.21631	2.38303	0.0002	c-a	Yes
AT1G33040	AT1G33040.1 | nascent polypeptide-associated complex subunit alpha-like protein 5 | Chr1:11966547-11967696 FORWARD LENGTH=209 | 201606	5.3958	2.43184	0	b-a	Yes
AT3G27820	AT3G27820.1 | monodehydroascorbate reductase 4 | Chr3:10315249-10317881 FORWARD LENGTH=488 | 201606	5.44294	2.44439	0	c-a	Yes
AT4G26110	AT4G26110.1 | nucleosome assembly protein1%3B1 | Chr4:13232712-13235502 FORWARD LENGTH=372 | 201606	6.09138	2.60677	0.0002	b-a	Yes
AT3G08030	AT3G08030.1 | DNA-directed RNA polymerase subunit beta (Protein of unknown function%2C DUF642) | Chr3:2564191-2565819 FORWARD LENGTH=365 | 201606	6.18635	2.62909	0	c-a	Yes
AT1G48630	AT1G48630.1 | receptor for activated C kinase 1B | Chr1:17981977-17983268 REVERSE LENGTH=326 | 201606	6.19274	2.63058	0	c-a	Yes
AT5G61020	AT5G61020.1 | evolutionarily conserved C-terminal region 3 | Chr5:24557485-24559780 REVERSE LENGTH=495 | 201606	6.3141	2.65858	0.0001	b-a	Yes
AT3G49240	AT3G49240.1 | Pentatricopeptide repeat (PPR) superfamily protein | Chr3:18256086-18257975 FORWARD LENGTH=629 | 201606	6.37147	2.67163	0.0008	c-a	Yes
AT3G17390	AT3G17390.1 | S-adenosylmethionine synthetase family protein | Chr3:5952484-5953665 REVERSE LENGTH=393 | 201606	6.38359	2.67437	0	c-a	Yes
AT4G24770	AT4G24770.1 | 31-kDa RNA binding protein | Chr4:12766223-12767952 REVERSE LENGTH=329 | 201606	6.46896	2.69353	0.0002	b-a	Yes
AT1G43800	AT1G43800.1 | Plant stearoyl-acyl-carrier-protein desaturase family protein | Chr1:16577662-16579549 FORWARD LENGTH=391 | 201606	6.57676	2.71738	0	d-c	Yes
AT1G02640	AT1G02640.1 | beta-xylosidase 2 | Chr1:564293-567580 FORWARD LENGTH=768 | 201606	6.95201	2.79743	0	c-a	Yes
AT5G56260	AT5G56260.1 | Ribonuclease E inhibitor RraA/Dimethylmenaquinone methyltransferase | Chr5:22775549-22776049 REVERSE LENGTH=166 | 201606	7.92059	2.98561	0	c-a	Yes
AT2G16060	AT2G16060.1 | hemoglobin 1 | Chr2:6982782-6983522 REVERSE LENGTH=160 | 201606	7.98574	2.99743	0.0003	c-b	Yes
AT5G20250	AT5G20250.1 | Raffinose synthase family protein | Chr5:6834207-6836635 FORWARD LENGTH=749 | 201606	8.25145	3.04465	0.0004	c-a	Yes
AT3G21720	AT3G21720.1 | isocitrate lyase | Chr3:7652789-7655873 REVERSE LENGTH=576 | 201606	8.30321	3.05367	0	c-a	Yes
AT5G05290	AT5G05290.1 | expansin A2 | Chr5:1568752-1569712 FORWARD LENGTH=255 | 201606	9.24859	3.20923	0.0004	b-a	Yes
AT3G09260	AT3G09260.1 | Glycosyl hydrolase superfamily protein | Chr3:2840657-2843730 REVERSE LENGTH=524 | 201606	14.3178	3.83974	0	d-a	Yes
AT2G30860	AT2G30860.1 | glutathione S-transferase PHI 9 | Chr2:13139132-13140057 FORWARD LENGTH=215 | 201606	1.46729	0.553156	0.0099	b-a	NA
AT2G18020	AT2G18020.1 | Ribosomal protein L2 family | Chr2:7837151-7838160 FORWARD LENGTH=258 | 201606	1.5213	0.605302	0.0092	b-a	NA
AT4G18100	AT4G18100.1 | Ribosomal protein L32e | Chr4:10035715-10036475 REVERSE LENGTH=133 | 201606	1.52485	0.608666	0.0002	b-a	NA
AT5G56680	AT5G56680.1 | Class II aminoacyl-tRNA and biotin synthetases superfamily protein | Chr5:22936645-22938841 FORWARD LENGTH=572 | 201606	1.56301	0.64433	0	c-a	NA
AT5G48180	AT5G48180.1 | nitrile specifier protein 5 | Chr5:19541283-19542358 REVERSE LENGTH=326 | 201606	1.56963	0.650427	0	c-a	NA
AT4G36130	AT4G36130.1 | Ribosomal protein L2 family | Chr4:17097613-17098656 FORWARD LENGTH=258 | 201606	1.60445	0.68208	0.0017	b-a	NA
AT1G63770	AT1G63770.3 | Peptidase M1 family protein | Chr1:23657791-23664243 REVERSE LENGTH=987 | 201606	1.62636	0.701645	0	b-a	NA
AT5G13360	AT5G13360.1 | Auxin-responsive GH3 family protein | Chr5:4283805-4286120 FORWARD LENGTH=594 | 201606	1.62648	0.701756	0.0024	b-a	NA
AT4G28470	AT4G28470.1 | 26S proteasome regulatory subunit S2 1B | Chr4:14067082-14072357 REVERSE LENGTH=891 | 201606	1.64214	0.715578	0.0005	b-a	NA
AT4G16130	AT4G16130.1 | arabinose kinase | Chr4:9120875-9127656 FORWARD LENGTH=1039 | 201606	1.6587	0.730055	0.0009	c-a	NA
AT5G17920	AT5G17920.1 | Cobalamin-independent synthase family protein | Chr5:5935771-5939195 FORWARD LENGTH=765 | 201606	1.80289	0.850308	0	c-a	NA
AT5G07340	AT5G07340.1 | Calreticulin family protein | Chr5:2317300-2319458 FORWARD LENGTH=532 | 201606	1.85508	0.891484	0.0022	b-a	NA
AT5G56010	AT5G56010.1 | heat shock protein 81-3 | Chr5:22681410-22683911 FORWARD LENGTH=699 | 201606	1.86295	0.897592	0.0011	b-a	NA
AT3G25290	AT3G25290.1 | Auxin-responsive family protein | Chr3:9208955-9210353 FORWARD LENGTH=393 | 201606	1.88617	0.915456	0.0001	b-a	NA
AT4G29830	AT4G29830.1 | Transducin/WD40 repeat-like superfamily protein | Chr4:14597728-14599157 FORWARD LENGTH=321 | 201606	1.89999	0.925992	0.0239	b-a	NA
AT3G48870	AT3G48870.1 | Clp ATPase | Chr3:18122363-18126008 REVERSE LENGTH=952 | 201606	1.90973	0.933371	0.0156	b-a	NA
AT2G43770	AT2G43770.1 | Transducin/WD40 repeat-like superfamily protein | Chr2:18134272-18135303 REVERSE LENGTH=343 | 201606	1.92824	0.947281	0.0144	b-a	NA
AT1G06290	AT1G06290.1 | acyl-CoA oxidase 3 | Chr1:1922423-1926002 FORWARD LENGTH=675 | 201606	1.92994	0.948557	0	b-a	NA
AT2G23420	AT2G23420.1 | nicotinate phosphoribosyltransferase 2 | Chr2:9971819-9974909 FORWARD LENGTH=557 | 201606	1.98564	0.989607	0.0061	b-a	NA
AT5G11880	AT5G11880.1 | Pyridoxal-dependent decarboxylase family protein | Chr5:3827806-3829942 REVERSE LENGTH=489 | 201606	2.0572	1.04068	0.0001	c-a	NA
ATCG00800	ATCG00800.1 | structural constituent of ribosome | ChrC:82826-83482 REVERSE LENGTH=218 | 201606	2.18841	1.12989	0.0006	c-a	NA
AT3G27830	AT3G27830.1 | ribosomal protein L12-A | Chr3:10318576-10319151 FORWARD LENGTH=191 | 201606	2.2638	1.17875	0.0035	b-a	NA
AT5G62690	AT5G62690.1 | tubulin beta chain 2 | Chr5:25181560-25183501 FORWARD LENGTH=450 | 201606	2.29637	1.19935	0.0146	b-a	NA
AT2G38230	AT2G38230.1 | pyridoxine biosynthesis 1.1 | Chr2:16011475-16012404 FORWARD LENGTH=309 | 201606	2.47254	1.30599	0	c-a	NA
AT2G45300	AT2G45300.1 | RNA 3'-terminal phosphate cyclase/enolpyruvate transferase%2C alpha/beta | Chr2:18677518-18679868 FORWARD LENGTH=520 | 201606	2.66184	1.41243	0.0001	c-a	NA
AT5G27120	AT5G27120.1 | NOP56-like pre RNA processing ribonucleoprotein | Chr5:9541287-9543684 FORWARD LENGTH=533 | 201606	2.6767	1.42046	0.0078	b-a	NA
AT5G66860	AT5G66860.1 | Ribosomal protein L25/Gln-tRNA synthetase%2C anti-codon-binding domain-containing protein | Chr5:26701233-26702531 REVERSE LENGTH=249 | 201606	2.84084	1.50632	0.0065	b-a	NA
AT1G25490	AT1G25490.1 | ARM repeat superfamily protein | Chr1:8951700-8954899 FORWARD LENGTH=588 | 201606	2.93253	1.55214	0.0004	c-a	NA
AT2G47510	AT2G47510.1 | fumarase 1 | Chr2:19498614-19502020 FORWARD LENGTH=492 | 201606	2.99402	1.58208	0	d-a	NA
ATCG00830	ATCG00830.1 | ribosomal protein L2 | ChrC:84337-85843 REVERSE LENGTH=274 | 201606	3.00517	1.58745	0.0001	c-a	NA
AT3G16400	AT3G16400.1 | nitrile specifier protein 1 | Chr3:5566516-5568330 FORWARD LENGTH=470 | 201606	3.37228	1.75372	0	c-a	NA
AT1G79530	AT1G79530.1 | glyceraldehyde-3-phosphate dehydrogenase of plastid 1 | Chr1:29916232-29919088 REVERSE LENGTH=422 | 201606	3.39324	1.76266	0.0035	b-a	NA
AT4G01850	AT4G01850.1 | S-adenosylmethionine synthetase 2 | Chr4:796298-797479 REVERSE LENGTH=393 | 201606	3.43988	1.78236	0.0007	b-a	NA
AT5G38410	AT5G38410.1 | Ribulose bisphosphate carboxylase (small chain) family protein | Chr5:15377501-15378306 REVERSE LENGTH=181 | 201606	3.50727	1.81035	0.0001	b-a	NA
AT1G07670	AT1G07670.1 | endomembrane-type CA-ATPase 4 | Chr1:2370305-2374196 REVERSE LENGTH=1061 | 201606	3.76298	1.91188	0.0001	c-a	NA
AT1G54010	AT1G54010.1 | GDSL-like Lipase/Acylhydrolase superfamily protein | Chr1:20158854-20160747 REVERSE LENGTH=386 | 201606	3.96862	1.98864	0	c-a	NA
AT1G61580	AT1G61580.1 | R-protein L3 B | Chr1:22720833-22722402 REVERSE LENGTH=390 | 201606	4.18678	2.06584	0	c-a	NA
AT1G15500	AT1G15500.1 | TLC ATP/ADP transporter | Chr1:5326426-5328688 FORWARD LENGTH=618 | 201606	4.66261	2.22114	0	b-a	NA
AT3G14415	AT3G14415.1 | Aldolase-type TIM barrel family protein | Chr3:4818667-4820748 FORWARD LENGTH=367 | 201606	5.88578	2.55723	0	d-a	NA
AT5G26742	AT5G26742.1 | DEAD box RNA helicase (RH3) | Chr5:9285540-9288871 REVERSE LENGTH=747 | 201606	7.36722	2.88112	0	c-a	NA
AT1G54000	AT1G54000.1 | GDSL-like Lipase/Acylhydrolase superfamily protein | Chr1:20154548-20156365 REVERSE LENGTH=391 | 201606	9.78108	3.28999	0	d-a	NA
AT3G16420	AT3G16420.1 | PYK10-binding protein 1 | Chr3:5579560-5580674 FORWARD LENGTH=298 | 201606	13.8895	3.79592	0	d-a	NA
AT1G12270	AT1G12270.1 | stress-inducible protein | Chr1:4172105-4174575 FORWARD LENGTH=572 | 201606	0.052521	-4.25096	0.0759	a-a
AT3G16830	AT3G16830.1 | TOPLESS-related 2 | Chr3:5731709-5737531 FORWARD LENGTH=1131 | 201606	0.485018	-1.04389	0.1644	ab-b
AT1G65480	AT1G65480.1 | PEBP (phosphatidylethanolamine-binding protein) family protein | Chr1:24331510-24333689 FORWARD LENGTH=175 | 201606	0.574497	-0.799629	0.1027	ab-b
AT1G12900	AT1G12900.1 | glyceraldehyde 3-phosphate dehydrogenase A subunit 2 | Chr1:4392634-4394283 REVERSE LENGTH=399 | 201606	0.601807	-0.732628	0.0963	ab-b
AT1G77120	AT1G77120.1 | alcohol dehydrogenase 1 | Chr1:28975509-28977216 FORWARD LENGTH=379 | 201606	0.628525	-0.669958	0.0626	ab-b
AT2G03430	AT2G03430.1 | Ankyrin repeat family protein | Chr2:1036192-1037536 REVERSE LENGTH=240 | 201606	0.653361	-0.614047	0.0522	a-a
AT4G34890	AT4G34890.1 | xanthine dehydrogenase 1 | Chr4:16618736-16624983 REVERSE LENGTH=1361 | 201606	0.654376	-0.611809	0.6806	a-a
AT3G57650	AT3G57650.1 | lysophosphatidyl acyltransferase 2 | Chr3:21349751-21352839 FORWARD LENGTH=389 | 201606	2.25364	1.17226	0.0702	a-a
AT4G39850	AT4G39850.1 | peroxisomal ABC transporter 1 | Chr4:18489220-18496762 FORWARD LENGTH=1337 | 201606	3.87625	1.95466	0.0781	a-a
AT1G20630	AT1G20630.1 | catalase 1 | Chr1:7146812-7149609 FORWARD LENGTH=492 | 201606	0.703209	-0.507975	0	b-c
AT5G59870	AT5G59870.1 | histone H2A 6 | Chr5:24115605-24116144 REVERSE LENGTH=150 | 201606	0.704574	-0.505176	0.0021	a-b
AT3G44880	AT3G44880.1 | Pheophorbide a oxygenase family protein with Rieske 2Fe-2S domain-containing protein | Chr3:16383858-16386204 FORWARD LENGTH=537 | 201606	0.710411	-0.493274	0.0171	b-c
AT1G42970	AT1G42970.1 | glyceraldehyde-3-phosphate dehydrogenase B subunit | Chr1:16127552-16129584 FORWARD LENGTH=447 | 201606	0.710772	-0.49254	0	b-c
AT5G47870	AT5G47870.1 | cobalt ion-binding protein | Chr5:19384555-19385808 REVERSE LENGTH=199 | 201606	0.712235	-0.489574	0	a-b
AT4G32770	AT4G32770.1 | tocopherol cyclase%2C chloroplast / vitamin E deficient 1 (VTE1) / sucrose export defective 1 (SXD1) | Chr4:15804981-15807790 FORWARD LENGTH=488 | 201606	0.724756	-0.464432	0.0009	a-b
AT1G74020	AT1G74020.1 | strictosidine synthase 2 | Chr1:27835289-27837277 REVERSE LENGTH=335 | 201606	0.7273	-0.459378	0.0313	a-b
AT4G29260	AT4G29260.1 | HAD superfamily%2C subfamily IIIB acid phosphatase | Chr4:14422310-14423409 REVERSE LENGTH=255 | 201606	0.735417	-0.443366	0.0095	a-b
AT1G10670	AT1G10670.1 | ATP-citrate lyase A-1 | Chr1:3535787-3538098 FORWARD LENGTH=423 | 201606	0.736541	-0.441163	0.0257	a-b
AT5G66190	AT5G66190.1 | ferredoxin-NADP[+]-oxidoreductase 1 | Chr5:26451203-26453012 REVERSE LENGTH=360 | 201606	0.737351	-0.439577	0.0061	a-b
AT3G25860	AT3G25860.1 | 2-oxoacid dehydrogenases acyltransferase family protein | Chr3:9460632-9462585 FORWARD LENGTH=480 | 201606	0.741856	-0.430788	0.0154	b-c
AT3G26650	AT3G26650.1 | glyceraldehyde 3-phosphate dehydrogenase A subunit | Chr3:9795226-9796848 FORWARD LENGTH=396 | 201606	0.755956	-0.403626	0	c-d
AT1G32060	AT1G32060.1 | phosphoribulokinase | Chr1:11532668-11534406 FORWARD LENGTH=395 | 201606	0.760686	-0.394626	0.0002	b-c
AT1G30360	AT1G30360.1 | Early-responsive to dehydration stress protein (ERD4) | Chr1:10715892-10718799 FORWARD LENGTH=724 | 201606	0.767948	-0.380919	0.0031	b-c
AT3G03470	AT3G03470.1 | cytochrome P450%2C family 87%2C subfamily A%2C polypeptide 9 | Chr3:824692-826345 REVERSE LENGTH=511 | 201606	0.778917	-0.360458	0.0073	b-c
AT1G54100	AT1G54100.1 | aldehyde dehydrogenase 7B4 | Chr1:20195435-20198853 REVERSE LENGTH=508 | 201606	0.781999	-0.354761	0.0215	a-b
AT5G62740	AT5G62740.1 | SPFH/Band 7/PHB domain-containing membrane-associated protein family | Chr5:25201320-25202535 FORWARD LENGTH=286 | 201606	0.786007	-0.347386	0.0028	b-c
AT3G11780	AT3G11780.1 | MD-2-related lipid recognition domain-containing protein / ML domain-containing protein | Chr3:3724326-3725476 REVERSE LENGTH=153 | 201606	0.885293	-0.175774	0.0054	c-d
AT1G12230	AT1G12230.1 | Aldolase superfamily protein | Chr1:4148050-4150708 FORWARD LENGTH=405 | 201606	0.785218	-0.348836	0.148	ab-b
AT4G11040	AT4G11040.1 | Protein phosphatase 2C family protein | Chr4:6745161-6746667 FORWARD LENGTH=295 | 201606	0.854342	-0.227115	0.7787	a-a
AT1G02930	AT1G02930.1 | glutathione S-transferase 6 | Chr1:661363-662191 REVERSE LENGTH=208 | 201606	0.871782	-0.19796	0.519	bc-c
AT1G09570	AT1G09570.1 | phytochrome A | Chr1:3095498-3099216 REVERSE LENGTH=1122 | 201606	0.94793	-0.0771471	0.9742	a-a
AT2G27530	AT2G27530.1 | Ribosomal protein L1p/L10e family | Chr2:11763443-11764570 REVERSE LENGTH=216 | 201606	1.19579	0.257963	0.6589	ab-a

## Sheet: prt6_sa
accession	descr	FC ratio	logFC	pvalue	comp_letters	presence in SeedNet
AT3G25290	AT3G25290.1 | Auxin-responsive family protein | Chr3:9208955-9210353 FORWARD LENGTH=393 | 201606	1.38031	0.464988	0.005	b-a	NA
AT3G14415	AT3G14415.1 | Aldolase-type TIM barrel family protein | Chr3:4818667-4820748 FORWARD LENGTH=367 | 201606	1.4988	0.58381	0.0251	c-b	NA
AT5G21160	AT5G21160.1 | LA RNA-binding protein | Chr5:7199191-7203879 REVERSE LENGTH=826 | 201606	1.31789	0.398233	0.0069	c-b	Yes
AT3G49470	AT3G49470.1 | nascent polypeptide-associated complex subunit alpha-like protein 2 | Chr3:18341072-18342273 FORWARD LENGTH=217 | 201606	1.33187	0.413456	0.037	b-a	Yes
AT3G06530	AT3G06530.1 | ARM repeat superfamily protein | Chr3:2022596-2033637 FORWARD LENGTH=2197 | 201606	1.34248	0.424897	0.0035	b-a	Yes
AT4G25630	AT4G25630.1 | fibrillarin 2 | Chr4:13074239-13076205 FORWARD LENGTH=320 | 201606	1.34465	0.42723	0.0224	c-b	Yes
AT2G39730	AT2G39730.1 | rubisco activase | Chr2:16570951-16573345 REVERSE LENGTH=474 | 201606	1.36154	0.445235	0.0101	b-a	Yes
AT2G30970	AT2G30970.1 | aspartate aminotransferase 1 | Chr2:13179012-13181686 FORWARD LENGTH=430 | 201606	1.37063	0.454841	0	c-b	Yes
AT3G61440	AT3G61440.1 | cysteine synthase C1 | Chr3:22735885-22737792 FORWARD LENGTH=368 | 201606	1.39931	0.484719	0.0022	c-b	Yes
AT2G38280	AT2G38280.1 | AMP deaminase%2C putative / myoadenylate deaminase | Chr2:16033767-16038793 REVERSE LENGTH=839 | 201606	1.40141	0.486875	0.0004	c-b	Yes
AT3G03270	AT3G03270.2 | Adenine nucleotide alpha hydrolases-like superfamily protein | Chr3:762136-763075 REVERSE LENGTH=159 | 201606	1.46301	0.548942	0.0202	b-a	Yes
AT1G33790	AT1G33790.2 | jacalin lectin family protein | Chr1:12256990-12260432 FORWARD LENGTH=745 | 201606	1.5325	0.615888	0.0008	c-b	Yes
AT5G25460	AT5G25460.1 | transmembrane protein%2C putative (Protein of unknown function%2C DUF642) | Chr5:8863430-8865394 FORWARD LENGTH=369 | 201606	1.59619	0.674633	0.0153	c-b	Yes
AT4G05390	AT4G05390.1 | root FNR 1 | Chr4:2738839-2740483 REVERSE LENGTH=378 | 201606	1.59926	0.677407	0.0364	c-b	Yes
AT1G43800	AT1G43800.1 | Plant stearoyl-acyl-carrier-protein desaturase family protein | Chr1:16577662-16579549 FORWARD LENGTH=391 | 201606	2.32717	1.21858	0	b-a	Yes
AT1G09570	AT1G09570.1 | phytochrome A | Chr1:3095498-3099216 REVERSE LENGTH=1122 | 201606	0.352105	-1.50592	0.0002	a-b	NA
AT3G16420	AT3G16420.1 | PYK10-binding protein 1 | Chr3:5579560-5580674 FORWARD LENGTH=298 | 201606	0.417993	-1.25845	0	b-c	NA
AT1G54000	AT1G54000.1 | GDSL-like Lipase/Acylhydrolase superfamily protein | Chr1:20154548-20156365 REVERSE LENGTH=391 | 201606	0.484532	-1.04533	0.0006	b-c	NA
AT2G02930	AT2G02930.1 | glutathione S-transferase F3 | Chr2:851348-852106 REVERSE LENGTH=212 | 201606	0.626568	-0.674457	0.0002	b-c	NA
AT2G21720	AT2G21720.1 | ArgH (DUF639) | Chr2:9273696-9276802 FORWARD LENGTH=734 | 201606	0.635556	-0.65391	0.0171	a-b	NA
AT5G05290	AT5G05290.1 | expansin A2 | Chr5:1568752-1569712 FORWARD LENGTH=255 | 201606	0.284235	-1.81484	0.0197	a-b	Yes
AT3G09260	AT3G09260.1 | Glycosyl hydrolase superfamily protein | Chr3:2840657-2843730 REVERSE LENGTH=524 | 201606	0.315406	-1.66472	0	b-c	Yes
AT2G05580	AT2G05580.1 | Glycine-rich protein family | Chr2:2055578-2056563 FORWARD LENGTH=302 | 201606	0.335195	-1.57693	0.0161	a-b	Yes
AT2G47780	AT2G47780.1 | Rubber elongation factor protein (REF) | Chr2:19570076-19570864 FORWARD LENGTH=235 | 201606	0.381025	-1.39204	0.0113	b-c	Yes
AT2G35300	AT2G35300.1 | Late embryogenesis abundant protein%2C group 1 protein | Chr2:14863066-14863359 REVERSE LENGTH=97 | 201606	0.552962	-0.854747	0.0203	a-b	Yes
AT5G66780	AT5G66780.1 | late embryogenesis abundant protein | Chr5:26663627-26664196 FORWARD LENGTH=121 | 201606	0.610571	-0.711768	0.0012	b-c	Yes
AT3G22500	AT3G22500.1 | Seed maturation protein | Chr3:7971920-7972865 REVERSE LENGTH=256 | 201606	0.6226	-0.683623	0.0005	b-c	Yes
AT1G28330	AT1G28330.1 | dormancy-associated protein-like 1 | Chr1:9934252-9935216 REVERSE LENGTH=122 | 201606	0.631565	-0.662997	0.0475	b-c	Yes
AT1G16730	AT1G16730.1 | hypothetical protein | Chr1:5726617-5727312 REVERSE LENGTH=202 | 201606	0.634364	-0.656616	0.0001	b-c	Yes
AT3G03640	AT3G03640.1 | beta glucosidase 25 | Chr3:881028-884028 FORWARD LENGTH=531 | 201606	0.676145	-0.564595	0.0037	b-c	Yes
AT4G39850	AT4G39850.1 | peroxisomal ABC transporter 1 | Chr4:18489220-18496762 FORWARD LENGTH=1337 | 201606	0.547572	-0.868878	0.6058	a-a
AT5G62490	AT5G62490.1 | HVA22 homologue B | Chr5:25090206-25091345 FORWARD LENGTH=167 | 201606	0.557672	-0.842511	0.539	a-a
AT3G48560	AT3G48560.1 | chlorsulfuron/imidazolinone resistant 1 | Chr3:18001530-18003542 REVERSE LENGTH=670 | 201606	0.662059	-0.594968	0.8325	ab-b
AT1G32560	AT1G32560.1 | Late embryogenesis abundant protein%2C group 1 protein | Chr1:11774528-11775032 FORWARD LENGTH=134 | 201606	0.666621	-0.585061	0.0658	ab-b
AT1G64970	AT1G64970.1 | gamma-tocopherol methyltransferase | Chr1:24134337-24135993 REVERSE LENGTH=348 | 201606	0.66683	-0.58461	0.384	b-b
AT2G27530	AT2G27530.1 | Ribosomal protein L1p/L10e family | Chr2:11763443-11764570 REVERSE LENGTH=216 | 201606	0.67932	-0.557836	0.1009	ab-b
AT5G54080	AT5G54080.1 | homogentisate 1%2C2-dioxygenase | Chr5:21945920-21948070 FORWARD LENGTH=461 | 201606	1.30053	0.379101	0.3042	ab-ab
AT1G02930	AT1G02930.1 | glutathione S-transferase 6 | Chr1:661363-662191 REVERSE LENGTH=208 | 201606	1.30285	0.381667	0.0755	ab-a
AT1G12900	AT1G12900.1 | glyceraldehyde 3-phosphate dehydrogenase A subunit 2 | Chr1:4392634-4394283 REVERSE LENGTH=399 | 201606	1.30401	0.382951	0.3615	ab-a
AT3G17465	AT3G17465.1 | ribosomal protein L3 plastid | Chr3:5978059-5979572 REVERSE LENGTH=324 | 201606	1.32365	0.404527	0.063	bc-b
AT3G27820	AT3G27820.1 | monodehydroascorbate reductase 4 | Chr3:10315249-10317881 FORWARD LENGTH=488 | 201606	1.34124	0.423563	0.3211	b-b
AT1G05150	AT1G05150.1 | Calcium-binding tetratricopeptide family protein | Chr1:1484280-1486706 REVERSE LENGTH=808 | 201606	1.3472	0.429964	0.3779	ab-ab
AT1G11680	AT1G11680.1 | CYTOCHROME P450 51G1 | Chr1:3938925-3940585 FORWARD LENGTH=488 | 201606	1.37275	0.457066	0.3258	a-a
AT5G53620	AT5G53620.1 | RNA polymerase II degradation factor | Chr5:21781217-21785061 FORWARD LENGTH=682 | 201606	1.37564	0.460099	0.9975	b-b
AT3G27740	AT3G27740.1 | carbamoyl phosphate synthetase A | Chr3:10281470-10283792 REVERSE LENGTH=430 | 201606	1.3768	0.461318	0.0555	bc-b
AT1G19530	AT1G19530.1 | DNA polymerase epsilon catalytic subunit A | Chr1:6763976-6764686 FORWARD LENGTH=117 | 201606	1.38168	0.466428	0.1252	a-a
AT3G16830	AT3G16830.1 | TOPLESS-related 2 | Chr3:5731709-5737531 FORWARD LENGTH=1131 | 201606	1.43423	0.520281	0.4775	ab-a
AT3G24068	AT3G24068.1 | Plant self-incompatibility protein S1 family | Chr3:8692266-8692667 REVERSE LENGTH=133 | 201606	1.46922	0.555048	0.8887	ab-ab
AT4G11040	AT4G11040.1 | Protein phosphatase 2C family protein | Chr4:6745161-6746667 FORWARD LENGTH=295 | 201606	1.5289	0.612495	0.0863	a-a
AT3G49240	AT3G49240.1 | Pentatricopeptide repeat (PPR) superfamily protein | Chr3:18256086-18257975 FORWARD LENGTH=629 | 201606	1.59226	0.671077	0.5436	bc-ab
AT5G26742	AT5G26742.1 | DEAD box RNA helicase (RH3) | Chr5:9285540-9288871 REVERSE LENGTH=747 | 201606	1.76011	0.815667	0.0816	bc-b
AT2G16060	AT2G16060.1 | hemoglobin 1 | Chr2:6982782-6983522 REVERSE LENGTH=160 | 201606	1.8328	0.874046	0.2355	ab-a
AT2G43030	AT2G43030.1 | Ribosomal protein L3 family protein | Chr2:17894898-17895713 FORWARD LENGTH=271 | 201606	1.85829	0.893977	0.1135	bc-ab
AT4G34890	AT4G34890.1 | xanthine dehydrogenase 1 | Chr4:16618736-16624983 REVERSE LENGTH=1361 | 201606	2.10201	1.07177	0.1048	a-a
AT1G12270	AT1G12270.1 | stress-inducible protein | Chr1:4172105-4174575 FORWARD LENGTH=572 | 201606	2.1033	1.07265	0.5398	a-a
AT5G20250	AT5G20250.1 | Raffinose synthase family protein | Chr5:6834207-6836635 FORWARD LENGTH=749 | 201606	2.23378	1.15948	0.1252	bc-ab
AT5G07330	AT5G07330.1 | NFU1 iron-sulfur cluster protein | Chr5:2316064-2316641 FORWARD LENGTH=165 | 201606	0.70591	-0.502445	0.0002	b-c
AT3G51810	AT3G51810.1 | Stress induced protein | Chr3:19214818-19215461 FORWARD LENGTH=152 | 201606	0.715366	-0.483246	0.0009	b-c
AT5G06760	AT5G06760.1 | Late Embryogenesis Abundant 4-5 | Chr5:2089754-2090313 REVERSE LENGTH=158 | 201606	0.724657	-0.46463	0.0017	b-c
AT1G02700	AT1G02700.1 | GATA transcription factor-like protein | Chr1:588367-589232 FORWARD LENGTH=247 | 201606	0.729553	-0.454916	0.0004	b-c
AT1G27990	AT1G27990.1 | transmembrane protein | Chr1:9752799-9753919 REVERSE LENGTH=271 | 201606	0.767654	-0.381473	0.0021	b-c
AT2G47770	AT2G47770.1 | TSPO(outer membrane tryptophan-rich sensory protein)-like protein | Chr2:19568701-19569291 FORWARD LENGTH=196 | 201606	0.775208	-0.367345	0.0196	a-b
AT2G40170	AT2G40170.1 | Stress induced protein | Chr2:16779792-16780167 REVERSE LENGTH=92 | 201606	0.776838	-0.364314	0.0392	b-c
AT3G22490	AT3G22490.1 | Seed maturation protein | Chr3:7969785-7970738 REVERSE LENGTH=262 | 201606	0.778633	-0.360984	0.0003	b-c
AT2G36640	AT2G36640.1 | embryonic cell protein 63 | Chr2:15357019-15358552 REVERSE LENGTH=448 | 201606	0.782768	-0.353343	0.0164	a-b
AT1G72100	AT1G72100.1 | late embryogenesis abundant domain-containing protein / LEA domain-containing protein | Chr1:27127250-27128811 FORWARD LENGTH=480 | 201606	0.782773	-0.353333	0.0013	b-c
AT2G21820	AT2G21820.1 | seed maturation protein | Chr2:9302983-9303219 REVERSE LENGTH=78 | 201606	0.784654	-0.349872	0.0069	b-c
AT1G01470	AT1G01470.1 | Late embryogenesis abundant protein | Chr1:172295-172826 REVERSE LENGTH=151 | 201606	0.79516	-0.330683	0.0196	a-b
AT4G36600	AT4G36600.1 | Late embryogenesis abundant (LEA) protein | Chr4:17263666-17264968 FORWARD LENGTH=353 | 201606	0.79903	-0.323679	0.0106	a-b
AT1G54010	AT1G54010.1 | GDSL-like Lipase/Acylhydrolase superfamily protein | Chr1:20158854-20160747 REVERSE LENGTH=386 | 201606	0.801643	-0.318969	0.0045	b-c
AT2G29500	AT2G29500.1 | HSP20-like chaperones superfamily protein | Chr2:12633279-12633740 REVERSE LENGTH=153 | 201606	0.827992	-0.272311	0.0042	a-b
AT3G10020	AT3G10020.1 | plant/protein | Chr3:3091225-3091674 REVERSE LENGTH=149 | 201606	0.834238	-0.261468	0.0006	a-b
AT1G49740	AT1G49740.1 | PLC-like phosphodiesterases superfamily protein | Chr1:18407728-18409468 FORWARD LENGTH=359 | 201606	0.834366	-0.261248	0.009	a-b
AT4G38810	AT4G38810.2 | Calcium-binding EF-hand family protein | Chr4:18115607-18118860 REVERSE LENGTH=375 | 201606	0.857305	-0.222119	0.0313	a-b
AT4G10020	AT4G10020.1 | hydroxysteroid dehydrogenase 5 | Chr4:6268363-6270179 FORWARD LENGTH=389 | 201606	0.86134	-0.215345	0.0262	b-c
AT1G20620	AT1G20620.1 | catalase 3 | Chr1:7143142-7146193 FORWARD LENGTH=492 | 201606	0.86443	-0.210178	0.0008	b-c
AT4G39260	AT4G39260.1 | cold%2C circadian rhythm%2C and RNA binding 1 | Chr4:18274166-18274958 REVERSE LENGTH=169 | 201606	0.865491	-0.20841	0.0138	b-c
AT2G24420	AT2G24420.1 | DNA repair ATPase-like protein | Chr2:10380147-10382624 FORWARD LENGTH=440 | 201606	0.865795	-0.207902	0.0174	a-b
AT4G37870	AT4G37870.1 | phosphoenolpyruvate carboxykinase 1 | Chr4:17802974-17806332 REVERSE LENGTH=671 | 201606	0.868159	-0.203969	0.034	b-c
AT4G35090	AT4G35090.1 | catalase 2 | Chr4:16700937-16703215 REVERSE LENGTH=492 | 201606	0.872965	-0.196004	0.003	b-c
AT4G03200	AT4G03200.1 | catalytics | Chr4:1408296-1412566 FORWARD LENGTH=818 | 201606	0.875825	-0.191286	0.0007	b-c
AT1G80300	AT1G80300.1 | nucleotide transporter 1 | Chr1:30191954-30194280 FORWARD LENGTH=624 | 201606	0.888052	-0.171285	0.0295	b-c
AT3G57020	AT3G57020.1 | Calcium-dependent phosphotriesterase superfamily protein | Chr3:21098515-21100303 REVERSE LENGTH=370 | 201606	0.892438	-0.164177	0.0329	b-c
AT1G54870	AT1G54870.1 | NAD(P)-binding Rossmann-fold superfamily protein | Chr1:20459011-20460417 FORWARD LENGTH=335 | 201606	0.904543	-0.144739	0.0142	b-c
AT5G39720	AT5G39720.1 | avirulence induced protein 2 like protein | Chr5:15899673-15900517 FORWARD LENGTH=165 | 201606	0.906167	-0.142151	0.0145	b-c
AT1G11910	AT1G11910.1 | aspartic proteinase A1 | Chr1:4017119-4019874 REVERSE LENGTH=506 | 201606	0.931543	-0.102305	0.0287	b-c
AT1G15690	AT1G15690.1 | Inorganic H pyrophosphatase family protein | Chr1:5399115-5402185 FORWARD LENGTH=770 | 201606	1.05169	0.0727125	0.0346	c-b
AT3G26650	AT3G26650.1 | glyceraldehyde 3-phosphate dehydrogenase A subunit | Chr3:9795226-9796848 FORWARD LENGTH=396 | 201606	1.08406	0.116444	0.0172	b-a
AT1G63940	AT1G63940.1 | monodehydroascorbate reductase 6 | Chr1:23730206-23733534 FORWARD LENGTH=486 | 201606	1.10865	0.148803	0.0314	c-b
AT2G43090	AT2G43090.1 | Aconitase/3-isopropylmalate dehydratase protein | Chr2:17918957-17919712 FORWARD LENGTH=251 | 201606	1.10869	0.148858	0.0111	c-b
AT1G32060	AT1G32060.1 | phosphoribulokinase | Chr1:11532668-11534406 FORWARD LENGTH=395 | 201606	1.13779	0.186232	0.0251	b-a
AT5G28840	AT5G28840.1 | GDP-D-mannose 3'%2C5'-epimerase | Chr5:10862472-10864024 REVERSE LENGTH=377 | 201606	1.15445	0.207203	0.0001	c-b
AT3G11780	AT3G11780.1 | MD-2-related lipid recognition domain-containing protein / ML domain-containing protein | Chr3:3724326-3725476 REVERSE LENGTH=153 | 201606	1.19862	0.261372	0.0004	b-a
AT5G46180	AT5G46180.1 | ornithine-delta-aminotransferase | Chr5:18718766-18721271 REVERSE LENGTH=475 | 201606	1.20152	0.264863	0.0427	c-b
AT3G57610	AT3G57610.1 | adenylosuccinate synthase | Chr3:21334519-21336603 REVERSE LENGTH=490 | 201606	1.20404	0.267883	0.0428	c-b
AT2G47510	AT2G47510.1 | fumarase 1 | Chr2:19498614-19502020 FORWARD LENGTH=492 | 201606	1.2158	0.281912	0.0074	c-b
AT3G52880	AT3G52880.1 | monodehydroascorbate reductase 1 | Chr3:19601477-19604366 REVERSE LENGTH=434 | 201606	1.21808	0.284609	0.0268	c-b
AT5G30510	AT5G30510.1 | ribosomal protein S1 | Chr5:11619262-11621223 REVERSE LENGTH=416 | 201606	1.22042	0.287375	0.0242	c-b
AT4G37910	AT4G37910.1 | mitochondrial heat shock protein 70-1 | Chr4:17825368-17828099 REVERSE LENGTH=682 | 201606	1.23131	0.300199	0.0093	c-b
AT2G42740	AT2G42740.1 | ribosomal protein large subunit 16A | Chr2:17791794-17792946 FORWARD LENGTH=182 | 201606	1.23447	0.303898	0.0342	b-a
AT4G15530	AT4G15530.1 | pyruvate orthophosphate dikinase | Chr4:8864828-8870727 REVERSE LENGTH=956 | 201606	1.24053	0.31096	0.0036	c-b
AT3G57650	AT3G57650.1 | lysophosphatidyl acyltransferase 2 | Chr3:21349751-21352839 FORWARD LENGTH=389 | 201606	0.708894	-0.496358	0.7712	a-a
AT4G29830	AT4G29830.1 | Transducin/WD40 repeat-like superfamily protein | Chr4:14597728-14599157 FORWARD LENGTH=321 | 201606	0.716367	-0.48123	0.1951	a-ab
AT3G08030	AT3G08030.1 | DNA-directed RNA polymerase subunit beta (Protein of unknown function%2C DUF642) | Chr3:2564191-2565819 FORWARD LENGTH=365 | 201606	0.740966	-0.43252	0.083	b-bc
AT3G16400	AT3G16400.1 | nitrile specifier protein 1 | Chr3:5566516-5568330 FORWARD LENGTH=470 | 201606	0.744397	-0.425855	0.1225	b-bc
AT1G07985	AT1G07985.1 | Expressed protein | Chr1:2475508-2475942 FORWARD LENGTH=144 | 201606	0.756055	-0.403437	0.2395	ab-b
AT2G29340	AT2G29340.1 | NAD-dependent epimerase/dehydratase family protein | Chr2:12597131-12599009 FORWARD LENGTH=307 | 201606	0.756301	-0.402968	0.2786	ab-bc
AT5G57550	AT5G57550.1 | xyloglucan endotransglucosylase/hydrolase 25 | Chr5:23305055-23306384 REVERSE LENGTH=284 | 201606	0.761996	-0.392145	0.1782	b-b
AT1G09210	AT1G09210.1 | calreticulin 1b | Chr1:2973217-2976655 REVERSE LENGTH=424 | 201606	0.774093	-0.369422	0.147	b-b
AT5G62690	AT5G62690.1 | tubulin beta chain 2 | Chr5:25181560-25183501 FORWARD LENGTH=450 | 201606	0.774883	-0.367949	0.6771	ab-b
AT2G37410	AT2G37410.1 | translocase inner membrane subunit 17-2 | Chr2:15698119-15698850 REVERSE LENGTH=243 | 201606	0.776725	-0.364524	0.5685	b-b
AT3G48870	AT3G48870.1 | Clp ATPase | Chr3:18122363-18126008 REVERSE LENGTH=952 | 201606	0.779089	-0.360139	0.4767	b-b
AT1G12000	AT1G12000.1 | Phosphofructokinase family protein | Chr1:4050159-4053727 REVERSE LENGTH=566 | 201606	0.780904	-0.356783	0.9079	ab-ab
AT3G10850	AT3G10850.1 | Metallo-hydrolase/oxidoreductase superfamily protein | Chr3:3397756-3399522 REVERSE LENGTH=258 | 201606	0.78637	-0.34672	0.2927	ab-bc
AT3G21560	AT3G21560.1 | UDP-Glycosyltransferase superfamily protein | Chr3:7595884-7597374 FORWARD LENGTH=496 | 201606	0.787666	-0.344345	0.7962	ab-ab
AT4G01850	AT4G01850.1 | S-adenosylmethionine synthetase 2 | Chr4:796298-797479 REVERSE LENGTH=393 | 201606	0.793852	-0.333057	0.7134	b-b
AT1G70840	AT1G70840.1 | MLP-like protein 31 | Chr1:26713170-26714014 REVERSE LENGTH=171 | 201606	0.794495	-0.33189	0.3452	b-b
AT2G23110	AT2G23110.1 | Late embryogenesis abundant protein%2C group 6 | Chr2:9840552-9840830 FORWARD LENGTH=92 | 201606	0.795104	-0.330784	0.0942	ab-b
AT3G14220	AT3G14220.1 | GDSL-like Lipase/Acylhydrolase superfamily protein | Chr3:4733039-4734483 FORWARD LENGTH=363 | 201606	0.795317	-0.330397	0.7996	ab-b
AT5G37670	AT5G37670.1 | HSP20-like chaperones superfamily protein | Chr5:14969035-14969448 FORWARD LENGTH=137 | 201606	0.801326	-0.31954	0.6496	a-a
AT4G10250	AT4G10250.1 | HSP20-like chaperones superfamily protein | Chr4:6370537-6371124 FORWARD LENGTH=195 | 201606	0.802208	-0.317952	0.4227	a-a
AT5G66400	AT5G66400.1 | Dehydrin family protein | Chr5:26518511-26519153 REVERSE LENGTH=186 | 201606	0.802785	-0.316914	0.811	a-a
AT1G16850	AT1G16850.1 | transmembrane protein | Chr1:5765062-5765618 REVERSE LENGTH=152 | 201606	0.803877	-0.314954	0.1481	ab-b
AT2G45790	AT2G45790.1 | phosphomannomutase | Chr2:18855876-18857753 FORWARD LENGTH=246 | 201606	0.808076	-0.307438	0.8535	ab-ab
AT5G42570	AT5G42570.1 | B-cell receptor-associated 31-like protein | Chr5:17021459-17022497 REVERSE LENGTH=218 | 201606	0.808267	-0.307097	0.0935	ab-b
AT2G04690	AT2G04690.1 | Pyridoxamine 5'-phosphate oxidase family protein | Chr2:1644628-1646179 FORWARD LENGTH=210 | 201606	0.808655	-0.306404	0.3774	a-a
AT3G23600	AT3G23600.1 | alpha/beta-Hydrolases superfamily protein | Chr3:8473833-8475655 FORWARD LENGTH=239 | 201606	0.810185	-0.303677	0.5207	ab-ab
AT2G45510	AT2G45510.1 | cytochrome P450%2C family 704%2C subfamily A%2C polypeptide 2 | Chr2:18753085-18754944 FORWARD LENGTH=511 | 201606	0.812679	-0.299242	0.1662	ab-b
AT4G18030	AT4G18030.1 | S-adenosyl-L-methionine-dependent methyltransferases superfamily protein | Chr4:10012850-10015267 REVERSE LENGTH=621 | 201606	0.814242	-0.29647	0.5201	b-b
AT3G29360	AT3G29360.1 | UDP-glucose 6-dehydrogenase family protein | Chr3:11267375-11268817 REVERSE LENGTH=480 | 201606	0.819063	-0.287953	0.7473	b-b
AT1G56340	AT1G56340.1 | calreticulin 1a | Chr1:21090059-21092630 REVERSE LENGTH=425 | 201606	0.823601	-0.279983	0.8103	ab-b
AT3G02480	AT3G02480.1 | Late embryogenesis abundant protein (LEA) family protein | Chr3:512384-512857 FORWARD LENGTH=68 | 201606	0.824059	-0.279181	0.2631	ab-b
AT3G56350	AT3G56350.1 | Iron/manganese superoxide dismutase family protein | Chr3:20894155-20895625 REVERSE LENGTH=241 | 201606	0.828262	-0.27184	0.1156	b-b
AT4G36360	AT4G36360.1 | beta-galactosidase 3 | Chr4:17176840-17181143 REVERSE LENGTH=856 | 201606	0.832482	-0.26451	0.2661	b-b
AT2G44310	AT2G44310.1 | Calcium-binding EF-hand family protein | Chr2:18309285-18309713 FORWARD LENGTH=142 | 201606	0.834816	-0.26047	0.1541	b-b
AT5G02500	AT5G02500.1 | heat shock cognate protein 70-1 | Chr5:554055-556334 REVERSE LENGTH=651 | 201606	0.838163	-0.254697	0.4794	b-b
AT4G11600	AT4G11600.1 | glutathione peroxidase 6 | Chr4:7010021-7011330 REVERSE LENGTH=232 | 201606	0.838238	-0.254569	0.0504	b-b
AT1G03120	AT1G03120.1 | responsive to abscisic acid 28 | Chr1:752271-753140 FORWARD LENGTH=182 | 201606	0.838368	-0.254344	0.1972	b-b
AT3G17520	AT3G17520.1 | Late embryogenesis abundant protein (LEA) family protein | Chr3:5999462-6000358 REVERSE LENGTH=298 | 201606	0.842764	-0.246799	0.0634	ab-b
AT1G65820	AT1G65820.1 | microsomal glutathione s-transferase | Chr1:24485213-24486682 FORWARD LENGTH=146 | 201606	0.843875	-0.244899	0.2751	ab-b
AT5G44360	AT5G44360.1 | FAD-binding Berberine family protein | Chr5:17872100-17873698 REVERSE LENGTH=532 | 201606	0.846386	-0.240612	0.7675	ab-b
AT5G65165	AT5G65165.1 | succinate dehydrogenase 2-3 | Chr5:26034515-26035922 REVERSE LENGTH=309 | 201606	0.846882	-0.239767	0.1943	b-bc
AT4G27530	AT4G27530.1 | hypothetical protein | Chr4:13752640-13753122 FORWARD LENGTH=130 | 201606	0.848968	-0.236219	0.0663	b-b
AT3G21370	AT3G21370.1 | beta glucosidase 19 | Chr3:7524286-7527579 REVERSE LENGTH=527 | 201606	0.860403	-0.216916	0.2257	b-b
AT5G12030	AT5G12030.1 | heat shock protein 17.6A | Chr5:3884214-3884684 REVERSE LENGTH=156 | 201606	0.86123	-0.21553	0.3355	a-a
AT1G08170	AT1G08170.1 | Histone superfamily protein | Chr1:2562941-2563672 REVERSE LENGTH=243 | 201606	0.862189	-0.213924	0.8841	a-a
AT3G12490	AT3G12490.1 | cystatin B | Chr3:3960802-3961777 REVERSE LENGTH=158 | 201606	0.862809	-0.212887	0.1267	ab-b
AT2G42560	AT2G42560.1 | late embryogenesis abundant domain-containing protein / LEA domain-containing protein | Chr2:17714813-17716821 REVERSE LENGTH=635 | 201606	0.867811	-0.204547	0.1188	ab-b
AT5G63030	AT5G63030.1 | Thioredoxin superfamily protein | Chr5:25286352-25287517 FORWARD LENGTH=125 | 201606	0.868408	-0.203555	0.0779	b-b
AT1G61790	AT1G61790.1 | Oligosaccharyltransferase complex/magnesium transporter family protein | Chr1:22814390-22815430 FORWARD LENGTH=346 | 201606	0.868786	-0.202927	0.5172	ab-bc
AT5G01750	AT5G01750.2 | LURP-one-like protein (DUF567) | Chr5:290034-291109 FORWARD LENGTH=217 | 201606	0.869776	-0.201284	0.3291	a-a
AT1G19570	AT1G19570.1 | dehydroascorbate reductase | Chr1:6773462-6774413 REVERSE LENGTH=213 | 201606	0.869808	-0.20123	0.4179	b-b
AT1G60680	AT1G60680.1 | NAD(P)-linked oxidoreductase superfamily protein | Chr1:22347824-22349236 REVERSE LENGTH=346 | 201606	0.870035	-0.200855	0.2102	b-bc
AT5G66920	AT5G66920.1 | SKU5 similar 17 | Chr5:26722963-26725370 FORWARD LENGTH=546 | 201606	0.870225	-0.200539	0.6477	b-b
AT2G30860	AT2G30860.1 | glutathione S-transferase PHI 9 | Chr2:13139132-13140057 FORWARD LENGTH=215 | 201606	0.872469	-0.196824	0.4355	bc-c
AT2G30870	AT2G30870.1 | glutathione S-transferase PHI 10 | Chr2:13141490-13142392 FORWARD LENGTH=215 | 201606	0.872677	-0.19648	0.7507	b-b
AT3G03590	AT3G03590.1 | SWIB/MDM2 domain superfamily protein | Chr3:865341-866669 REVERSE LENGTH=143 | 201606	0.872755	-0.196352	0.8173	a-ab
AT3G48890	AT3G48890.1 | membrane-associated progesterone binding protein 3 | Chr3:18129669-18131353 FORWARD LENGTH=233 | 201606	0.872998	-0.195949	0.0912	ab-b
AT2G18570	AT2G18570.1 | UDP-Glycosyltransferase superfamily protein | Chr2:8063429-8064841 FORWARD LENGTH=470 | 201606	0.873422	-0.195249	0.0658	b-b
AT5G35660	AT5G35660.1 | Glycine-rich protein family | Chr5:13852609-13853717 REVERSE LENGTH=343 | 201606	0.873502	-0.195117	0.9093	ab-b
AT2G18960	AT2G18960.1 | H[+]-ATPase 1 | Chr2:8221858-8227268 FORWARD LENGTH=949 | 201606	0.8739	-0.194461	0.7049	ab-b
AT2G29300	AT2G29300.1 | NAD(P)-binding Rossmann-fold superfamily protein | Chr2:12588214-12589372 FORWARD LENGTH=263 | 201606	0.873983	-0.194323	0.1362	ab-b
AT2G04350	AT2G04350.1 | AMP-dependent synthetase and ligase family protein | Chr2:1516086-1519178 FORWARD LENGTH=720 | 201606	0.875384	-0.192013	0.7293	a-a
AT4G25580	AT4G25580.1 | CAP160 protein | Chr4:13056320-13058657 FORWARD LENGTH=626 | 201606	0.875582	-0.191687	0.3973	a-a
AT3G08580	AT3G08580.1 | ADP/ATP carrier 1 | Chr3:2605706-2607030 REVERSE LENGTH=381 | 201606	0.876823	-0.189642	0.7389	ab-b
AT4G30810	AT4G30810.1 | serine carboxypeptidase-like 29 | Chr4:15003474-15006017 FORWARD LENGTH=479 | 201606	0.877307	-0.188846	0.571	b-b
AT3G05970	AT3G05970.1 | long-chain acyl-CoA synthetase 6 | Chr3:1786510-1791746 REVERSE LENGTH=701 | 201606	0.877316	-0.188831	0.6369	ab-b
AT4G33820	AT4G33820.1 | Glycosyl hydrolase superfamily protein | Chr4:16217010-16219515 REVERSE LENGTH=570 | 201606	0.878012	-0.187688	0.9018	b-b
AT3G23660	AT3G23660.1 | Sec23/Sec24 protein transport family protein | Chr3:8513666-8517729 REVERSE LENGTH=765 | 201606	0.878493	-0.186897	0.6749	a-ab
AT1G18100	AT1G18100.1 | PEBP (phosphatidylethanolamine-binding protein) family protein | Chr1:6228049-6230110 REVERSE LENGTH=173 | 201606	0.878727	-0.186513	0.4268	ab-b
AT5G40420	AT5G40420.1 | oleosin 2 | Chr5:16173622-16174740 REVERSE LENGTH=199 | 201606	0.880502	-0.183602	0.1527	b-b
AT1G15330	AT1G15330.1 | Cystathionine beta-synthase (CBS) protein | Chr1:5274368-5275499 FORWARD LENGTH=352 | 201606	0.8808	-0.183114	0.8147	a-a
AT4G18920	AT4G18920.1 | histone acetyltransferase (DUF1264) | Chr4:10368784-10370086 FORWARD LENGTH=247 | 201606	0.880901	-0.182948	0.5076	a-a
AT5G08380	AT5G08380.1 | alpha-galactosidase 1 | Chr5:2694851-2697616 REVERSE LENGTH=410 | 201606	0.881359	-0.182199	0.5781	a-ab
AT4G13010	AT4G13010.1 | Oxidoreductase%2C zinc-binding dehydrogenase family protein | Chr4:7600682-7602567 FORWARD LENGTH=329 | 201606	0.881716	-0.181614	0.3185	a-a
AT5G44380	AT5G44380.1 | FAD-binding Berberine family protein | Chr5:17878873-17881369 REVERSE LENGTH=541 | 201606	0.881789	-0.181494	0.3912	ab-bc
AT5G62190	AT5G62190.1 | DEAD box RNA helicase (PRH75) | Chr5:24980542-24983879 REVERSE LENGTH=671 | 201606	0.883256	-0.179096	1	b-b
AT3G15950	AT3G15950.1 | DNA topoisomerase-like protein | Chr3:5397783-5402610 REVERSE LENGTH=772 | 201606	0.885424	-0.175559	0.6983	b-b
AT2G24940	AT2G24940.1 | membrane-associated progesterone binding protein 2 | Chr2:10609447-10609749 FORWARD LENGTH=100 | 201606	0.88554	-0.175371	0.2804	ab-b
AT5G58710	AT5G58710.1 | rotamase CYP 7 | Chr5:23717840-23719495 FORWARD LENGTH=204 | 201606	0.886365	-0.174027	0.3872	a-ab
AT5G22470	AT5G22470.1 | poly ADP-ribose polymerase 3 | Chr5:7447045-7450743 FORWARD LENGTH=815 | 201606	0.886469	-0.173858	0.384	ab-b
AT1G70580	AT1G70580.1 | alanine-2-oxoglutarate aminotransferase 2 | Chr1:26613222-26615845 FORWARD LENGTH=481 | 201606	0.886735	-0.173425	0.6452	a-a
AT2G02850	AT2G02850.1 | plantacyanin | Chr2:826630-827720 REVERSE LENGTH=129 | 201606	0.887619	-0.171987	0.2789	b-bc
AT2G38230	AT2G38230.1 | pyridoxine biosynthesis 1.1 | Chr2:16011475-16012404 FORWARD LENGTH=309 | 201606	0.889217	-0.169392	0.4039	b-bc
AT1G02816	AT1G02816.1 | pectinesterase (Protein of unknown function%2C DUF538) | Chr1:621637-622137 FORWARD LENGTH=166 | 201606	0.890387	-0.167495	0.131	b-b
AT3G46230	AT3G46230.1 | heat shock protein 17.4 | Chr3:16984263-16984733 REVERSE LENGTH=156 | 201606	0.893441	-0.162555	0.9721	a-a
AT1G60140	AT1G60140.1 | trehalose phosphate synthase | Chr1:22177246-22180073 REVERSE LENGTH=861 | 201606	0.897111	-0.156642	0.1149	ab-b
AT3G51050	AT3G51050.1 | FG-GAP repeat-containing protein | Chr3:18954023-18957698 FORWARD LENGTH=698 | 201606	0.897566	-0.15591	0.417	a-a
AT2G34700	AT2G34700.1 | Pollen Ole e 1 allergen and extensin family protein | Chr2:14634298-14635597 REVERSE LENGTH=175 | 201606	0.897689	-0.155713	0.5295	b-bc
AT5G20960	AT5G20960.1 | aldehyde oxidase 1 | Chr5:7116783-7122338 FORWARD LENGTH=1368 | 201606	0.898121	-0.155018	0.2373	ab-b
AT5G16550	AT5G16550.1 | voltage-dependent L-type calcium channel subunit | Chr5:5405526-5406641 FORWARD LENGTH=249 | 201606	0.898222	-0.154856	0.4232	b-b
AT2G23120	AT2G23120.1 | Late embryogenesis abundant protein%2C group 6 | Chr2:9842102-9842353 FORWARD LENGTH=83 | 201606	0.89896	-0.153671	0.2352	ab-b
AT5G60460	AT5G60460.1 | Preprotein translocase Sec%2C Sec61-beta subunit protein | Chr5:24317590-24317919 REVERSE LENGTH=109 | 201606	0.90009	-0.151858	0.3718	a-a
AT1G44575	AT1G44575.1 | Chlorophyll A-B binding family protein | Chr1:16871768-16873194 FORWARD LENGTH=265 | 201606	0.900246	-0.151609	0.6949	a-a
AT1G03880	AT1G03880.1 | cruciferin 2 | Chr1:985786-987916 FORWARD LENGTH=455 | 201606	0.900758	-0.150789	0.179	b-b
AT1G52690	AT1G52690.1 | Late embryogenesis abundant protein (LEA) family protein | Chr1:19619842-19620589 FORWARD LENGTH=169 | 201606	0.900906	-0.150552	0.1008	ab-b
AT5G53530	AT5G53530.1 | vacuolar protein sorting 26A | Chr5:21746275-21748156 REVERSE LENGTH=302 | 201606	0.90173	-0.149233	0.9313	a-a
AT2G21660	AT2G21660.1 | cold%2C circadian rhythm%2C and rna binding 2 | Chr2:9265477-9266316 REVERSE LENGTH=176 | 201606	0.90205	-0.148721	0.1891	bc-c
ATCG00750	ATCG00750.1 | ribosomal protein S11 | ChrC:78960-79376 REVERSE LENGTH=138 | 201606	0.902368	-0.148211	0.9928	b-b
AT1G65090	AT1G65090.2 | nucleolin | Chr1:24180973-24182668 REVERSE LENGTH=379 | 201606	0.903011	-0.147184	0.0819	b-b
AT3G19920	AT3G19920.1 | BTB/POZ domain protein | Chr3:6929840-6931771 REVERSE LENGTH=416 | 201606	0.90378	-0.145956	0.3882	b-b
AT4G34180	AT4G34180.1 | Cyclase family protein | Chr4:16370060-16371383 REVERSE LENGTH=255 | 201606	0.903852	-0.145842	0.9246	a-a
AT2G36880	AT2G36880.1 | methionine adenosyltransferase 3 | Chr2:15479721-15480893 REVERSE LENGTH=390 | 201606	0.904242	-0.145219	0.5181	b-b
AT5G07190	AT5G07190.2 | embryo-specific protein 3 | Chr5:2237783-2238488 FORWARD LENGTH=185 | 201606	0.904475	-0.144847	0.6092	ab-bc
AT4G14100	AT4G14100.1 | transferases%2C transferring glycosyl groups | Chr4:8120749-8122288 FORWARD LENGTH=206 | 201606	0.904564	-0.144705	0.7129	ab-bc
AT1G29040	AT1G29040.1 | 50S ribosomal protein L34 | Chr1:10134120-10135180 FORWARD LENGTH=198 | 201606	0.905225	-0.143651	0.6697	a-ab
AT5G50600	AT5G50600.1 | hydroxysteroid dehydrogenase 1 | Chr5:20589917-20591653 REVERSE LENGTH=349 | 201606	0.905319	-0.143501	0.2044	b-b
AT5G42890	AT5G42890.1 | sterol carrier protein 2 | Chr5:17194458-17195910 REVERSE LENGTH=123 | 201606	0.905719	-0.142865	0.5263	b-b
AT5G55730	AT5G55730.1 | FASCICLIN-like arabinogalactan 1 | Chr5:22558375-22560392 REVERSE LENGTH=424 | 201606	0.905955	-0.142489	0.5894	ab-bc
AT4G16160	AT4G16160.2 | Mitochondrial import inner membrane translocase subunit Tim17/Tim22/Tim23 family protein | Chr4:9157545-9158738 FORWARD LENGTH=178 | 201606	0.90959	-0.136712	0.3679	a-a
AT5G01300	AT5G01300.1 | PEBP (phosphatidylethanolamine-binding protein) family protein | Chr5:121643-122448 REVERSE LENGTH=162 | 201606	0.909669	-0.136587	0.7901	a-ab
AT4G34700	AT4G34700.1 | LYR family of Fe/S cluster biogenesis protein | Chr4:16556874-16558362 FORWARD LENGTH=117 | 201606	0.910938	-0.134575	0.7329	a-a
AT1G48130	AT1G48130.1 | 1-cysteine peroxiredoxin 1 | Chr1:17780610-17781500 FORWARD LENGTH=216 | 201606	0.912338	-0.132359	0.5832	b-b
AT5G42980	AT5G42980.1 | thioredoxin 3 | Chr5:17242772-17243718 FORWARD LENGTH=118 | 201606	0.912703	-0.131782	0.4651	ab-bc
AT5G27670	AT5G27670.1 | histone H2A 7 | Chr5:9792807-9793365 REVERSE LENGTH=150 | 201606	0.912825	-0.13159	0.7129	a-a
AT5G43600	AT5G43600.1 | ureidoglycolate amidohydrolase | Chr5:17512651-17515280 FORWARD LENGTH=476 | 201606	0.913075	-0.131195	0.6165	a-a
AT5G55240	AT5G55240.1 | PEROXYGENASE 2 | Chr5:22405963-22407158 FORWARD LENGTH=243 | 201606	0.913089	-0.131173	0.4715	b-b
AT2G17840	AT2G17840.1 | Senescence/dehydration-associated protein-like protein | Chr2:7755923-7757798 REVERSE LENGTH=452 | 201606	0.91393	-0.129844	0.4628	a-a
AT3G11070	AT3G11070.1 | Outer membrane OMP85 family protein | Chr3:3467801-3469815 FORWARD LENGTH=520 | 201606	0.91421	-0.129403	0.7435	a-ab
AT4G26110	AT4G26110.1 | nucleosome assembly protein1%3B1 | Chr4:13232712-13235502 FORWARD LENGTH=372 | 201606	0.916228	-0.126222	0.999	b-b
AT1G14950	AT1G14950.1 | Polyketide cyclase/dehydrase and lipid transport superfamily protein | Chr1:5157588-5158144 REVERSE LENGTH=155 | 201606	0.916844	-0.125252	0.624	b-b
AT5G49810	AT5G49810.1 | methionine S-methyltransferase | Chr5:20239418-20246046 FORWARD LENGTH=1071 | 201606	0.917776	-0.123786	0.4968	b-b
AT3G15260	AT3G15260.1 | Protein phosphatase 2C family protein | Chr3:5138842-5140242 FORWARD LENGTH=289 | 201606	0.919106	-0.121696	0.1619	b-b
AT5G24400	AT5G24400.1 | NagB/RpiA/CoA transferase-like superfamily protein | Chr5:8330532-8331784 REVERSE LENGTH=325 | 201606	0.91993	-0.120404	0.6837	a-ab
AT4G12130	AT4G12130.1 | Glycine cleavage T-protein family | Chr4:7263640-7265425 FORWARD LENGTH=393 | 201606	0.92049	-0.119526	0.4829	a-a
AT3G57030	AT3G57030.1 | Calcium-dependent phosphotriesterase superfamily protein | Chr3:21101653-21103204 REVERSE LENGTH=374 | 201606	0.920897	-0.118888	0.8701	ab-ab
AT4G19810	AT4G19810.1 | Glycosyl hydrolase family protein with chitinase insertion domain-containing protein | Chr4:10764151-10765753 REVERSE LENGTH=379 | 201606	0.921033	-0.118675	0.5496	a-a
AT3G50980	AT3G50980.1 | dehydrin xero 1 | Chr3:18942034-18942721 FORWARD LENGTH=128 | 201606	0.921662	-0.117691	0.8277	a-a
AT2G32090	AT2G32090.1 | Lactoylglutathione lyase / glyoxalase I family protein | Chr2:13644500-13645608 FORWARD LENGTH=135 | 201606	0.922486	-0.1164	0.8723	a-a
AT4G24770	AT4G24770.1 | 31-kDa RNA binding protein | Chr4:12766223-12767952 REVERSE LENGTH=329 | 201606	0.923615	-0.114637	0.9999	b-b
AT3G14990	AT3G14990.1 | Class I glutamine amidotransferase-like superfamily protein | Chr3:5047510-5049621 FORWARD LENGTH=392 | 201606	0.924156	-0.113792	0.1525	b-b
AT4G27000	AT4G27000.1 | RNA-binding (RRM/RBD/RNP motifs) family protein | Chr4:13554983-13557763 REVERSE LENGTH=415 | 201606	0.924661	-0.113003	0.8523	ab-b
AT5G45690	AT5G45690.1 | histone acetyltransferase (DUF1264) | Chr5:18535139-18536259 REVERSE LENGTH=247 | 201606	0.92474	-0.112881	0.1937	b-b
AT1G55860	AT1G55860.1 | LOW protein: E3 ubiquitin ligase-like protein | Chr1:20879900-20892910 REVERSE LENGTH=3681 | 201606	0.925632	-0.111489	0.7684	a-a
AT4G26740	AT4G26740.1 | peroxygenase 1 | Chr4:13473791-13475278 REVERSE LENGTH=245 | 201606	0.92656	-0.110044	0.7089	b-b
AT5G19520	AT5G19520.1 | mechanosensitive channel of small conductance-like 9 | Chr5:6586079-6588771 FORWARD LENGTH=742 | 201606	0.926762	-0.10973	0.9461	b-b
AT1G55900	AT1G55900.1 | Haloacid dehalogenase-like hydrolase (HAD) superfamily protein | Chr1:20903163-20905420 FORWARD LENGTH=376 | 201606	0.928063	-0.107705	0.9233	ab-ab
AT3G05260	AT3G05260.1 | NAD(P)-binding Rossmann-fold superfamily protein | Chr3:1497665-1498919 REVERSE LENGTH=289 | 201606	0.928459	-0.10709	0.6113	b-b
AT4G39200	AT4G39200.1 | Ribosomal protein S25 family protein | Chr4:18257464-18258464 FORWARD LENGTH=108 | 201606	0.928786	-0.106582	0.7224	b-b
AT3G15670	AT3G15670.1 | Late embryogenesis abundant protein (LEA) family protein | Chr3:5310141-5310901 REVERSE LENGTH=225 | 201606	0.92915	-0.106017	0.8861	a-a
AT5G09640	AT5G09640.1 | serine carboxypeptidase-like 19 | Chr5:2988373-2990966 FORWARD LENGTH=465 | 201606	0.929827	-0.104965	0.3958	b-b
AT3G18570	AT3G18570.1 | Oleosin family protein | Chr3:6396072-6396572 REVERSE LENGTH=166 | 201606	0.930194	-0.104397	0.804	a-a
AT5G36230	AT5G36230.1 | ARM repeat superfamily protein | Chr5:14273519-14276773 FORWARD LENGTH=411 | 201606	0.930399	-0.104079	0.8131	b-bc
AT5G17920	AT5G17920.1 | Cobalamin-independent synthase family protein | Chr5:5935771-5939195 FORWARD LENGTH=765 | 201606	0.930486	-0.103943	0.1336	b-b
AT4G36760	AT4G36760.1 | aminopeptidase P1 | Chr4:17326688-17329979 FORWARD LENGTH=645 | 201606	0.931127	-0.10295	0.54	b-bc
AT5G40760	AT5G40760.1 | glucose-6-phosphate dehydrogenase 6 | Chr5:16311284-16314556 FORWARD LENGTH=515 | 201606	0.93164	-0.102156	0.8812	a-a
AT1G79440	AT1G79440.1 | aldehyde dehydrogenase 5F1 | Chr1:29882525-29887275 REVERSE LENGTH=528 | 201606	0.931972	-0.101642	0.6384	b-b
AT1G15500	AT1G15500.1 | TLC ATP/ADP transporter | Chr1:5326426-5328688 FORWARD LENGTH=618 | 201606	0.93211	-0.101428	0.9909	b-b
AT1G64110	AT1G64110.1 | P-loop containing nucleoside triphosphate hydrolases superfamily protein | Chr1:23796887-23801240 REVERSE LENGTH=824 | 201606	0.9322	-0.101288	0.8831	a-a
AT3G21380	AT3G21380.1 | Mannose-binding lectin superfamily protein | Chr3:7528478-7530457 FORWARD LENGTH=460 | 201606	0.932761	-0.10042	0.5979	b-b
AT5G64260	AT5G64260.1 | EXORDIUM like 2 | Chr5:25703980-25704897 FORWARD LENGTH=305 | 201606	0.932898	-0.100209	0.8421	b-bc
AT1G16030	AT1G16030.1 | heat shock protein 70B | Chr1:5502386-5504326 REVERSE LENGTH=646 | 201606	0.932922	-0.100172	0.0837	b-b
AT3G02110	AT3G02110.1 | serine carboxypeptidase-like 25 | Chr3:370902-373637 REVERSE LENGTH=473 | 201606	0.933356	-0.0995008	0.9591	ab-ab
AT5G52640	AT5G52640.1 | heat shock-like protein | Chr5:21352557-21355147 FORWARD LENGTH=700 | 201606	0.933553	-0.0991963	0.2823	a-a
AT5G02560	AT5G02560.1 | histone H2A 12 | Chr5:575437-576456 FORWARD LENGTH=153 | 201606	0.93385	-0.0987375	0.8935	a-a
AT1G14930	AT1G14930.1 | Polyketide cyclase/dehydrase and lipid transport superfamily protein | Chr1:5152465-5153035 REVERSE LENGTH=155 | 201606	0.933959	-0.0985684	0.4435	b-b
AT3G54400	AT3G54400.1 | Eukaryotic aspartyl protease family protein | Chr3:20140291-20142599 REVERSE LENGTH=425 | 201606	0.934015	-0.0984825	0.7352	ab-b
AT3G16990	AT3G16990.1 | heme oxygenase-like%2C multi-helical | Chr3:5795937-5796783 REVERSE LENGTH=221 | 201606	0.934838	-0.0972122	0.8705	a-a
AT2G37970	AT2G37970.1 | SOUL heme-binding family protein | Chr2:15890964-15891704 FORWARD LENGTH=246 | 201606	0.934868	-0.0971651	0.9016	a-a
AT2G28490	AT2G28490.1 | RmlC-like cupins superfamily protein | Chr2:12178812-12180983 REVERSE LENGTH=511 | 201606	0.9356	-0.0960367	0.4088	b-b
AT1G52560	AT1G52560.1 | HSP20-like chaperones superfamily protein | Chr1:19574783-19575766 REVERSE LENGTH=232 | 201606	0.936043	-0.0953532	0.8228	a-a
AT1G07645	AT1G07645.1 | dessication-induced 1VOC superfamily protein | Chr1:2367612-2368349 REVERSE LENGTH=137 | 201606	0.936191	-0.0951253	0.5677	b-b
AT1G73190	AT1G73190.1 | Aquaporin-like superfamily protein | Chr1:27522155-27523171 FORWARD LENGTH=268 | 201606	0.936261	-0.0950181	0.7993	a-a
AT2G43760	AT2G43760.1 | molybdopterin biosynthesis MoaE family protein | Chr2:18133276-18133872 FORWARD LENGTH=198 | 201606	0.937098	-0.0937287	0.6586	ab-b
AT5G26780	AT5G26780.1 | serine hydroxymethyltransferase 2 | Chr5:9418299-9421725 FORWARD LENGTH=517 | 201606	0.937714	-0.0927796	0.6209	b-b
AT3G61070	AT3G61070.1 | peroxin 11E | Chr3:22604873-22606159 REVERSE LENGTH=231 | 201606	0.938256	-0.0919472	0.8826	b-bc
AT5G63860	AT5G63860.1 | Regulator of chromosome condensation (RCC1) family protein | Chr5:25554821-25558587 REVERSE LENGTH=440 | 201606	0.938312	-0.0918604	0.6575	ab-b
AT1G19900	AT1G19900.1 | glyoxal oxidase-related protein | Chr1:6907038-6908684 REVERSE LENGTH=548 | 201606	0.939305	-0.0903349	0.8588	b-b
AT4G23630	AT4G23630.1 | VIRB2-interacting protein 1 | Chr4:12318070-12319574 FORWARD LENGTH=275 | 201606	0.939982	-0.089295	0.963	a-ab
AT1G48470	AT1G48470.1 | glutamine synthetase 1%3B5 | Chr1:17913784-17915926 FORWARD LENGTH=353 | 201606	0.940091	-0.0891284	0.123	b-b
AT4G28520	AT4G28520.1 | cruciferin 3 | Chr4:14087596-14089617 FORWARD LENGTH=524 | 201606	0.940183	-0.0889863	0.7818	b-b
AT3G29090	AT3G29090.1 | pectin methylesterase 31 | Chr3:11073804-11075335 FORWARD LENGTH=317 | 201606	0.940219	-0.0889311	0.9949	ab-ab
AT5G66090	AT5G66090.1 | cell wall integrity/stress response component | Chr5:26425831-26426955 FORWARD LENGTH=210 | 201606	0.940282	-0.0888352	0.379	b-b
AT2G35780	AT2G35780.1 | serine carboxypeptidase-like 26 | Chr2:15037733-15040104 REVERSE LENGTH=452 | 201606	0.94042	-0.0886221	0.9643	b-b
AT3G11050	AT3G11050.1 | ferritin 2 | Chr3:3463651-3465294 FORWARD LENGTH=253 | 201606	0.941266	-0.0873252	0.4138	b-b
AT1G62290	AT1G62290.1 | Saposin-like aspartyl protease family protein | Chr1:23010107-23012681 REVERSE LENGTH=513 | 201606	0.942003	-0.0861968	0.8243	a-a
AT5G45310	AT5G45310.1 | coiled-coil protein | Chr5:18359373-18360796 REVERSE LENGTH=352 | 201606	0.942794	-0.0849849	0.9928	a-a
AT3G15280	AT3G15280.1 | hypothetical protein | Chr3:5144144-5144670 REVERSE LENGTH=150 | 201606	0.942825	-0.0849375	0.7631	ab-b
AT1G79690	AT1G79690.1 | nudix hydrolase homolog 3 | Chr1:29985360-29990171 FORWARD LENGTH=772 | 201606	0.943717	-0.0835737	0.2673	b-b
AT5G52300	AT5G52300.1 | CAP160 protein | Chr5:21237205-21239404 FORWARD LENGTH=619 | 201606	0.943731	-0.0835525	0.5749	ab-b
AT1G47980	AT1G47980.1 | desiccation-like protein | Chr1:17691985-17693818 REVERSE LENGTH=315 | 201606	0.944126	-0.082948	0.572	b-b
AT5G50770	AT5G50770.1 | hydroxysteroid dehydrogenase 6 | Chr5:20646790-20648696 REVERSE LENGTH=342 | 201606	0.94451	-0.0823616	0.8502	a-a
AT3G61260	AT3G61260.1 | Remorin family protein | Chr3:22675403-22676701 REVERSE LENGTH=212 | 201606	0.946183	-0.0798096	0.9064	a-a
AT2G20990	AT2G20990.1 | synaptotagmin A | Chr2:9014827-9017829 FORWARD LENGTH=541 | 201606	0.946935	-0.078663	0.911	a-ab
AT1G11840	AT1G11840.1 | glyoxalase/bleomycin resistance protein/dioxygenase superfamily protein | Chr1:3996045-3997518 FORWARD LENGTH=283 | 201606	0.946991	-0.0785773	0.4294	b-b
AT5G63800	AT5G63800.1 | Glycosyl hydrolase family 35 protein | Chr5:25530323-25535678 FORWARD LENGTH=718 | 201606	0.947392	-0.077966	0.9818	b-b
AT4G34260	AT4G34260.1 | 1%2C2-alpha-L-fucosidase | Chr4:16398130-16401591 FORWARD LENGTH=843 | 201606	0.948461	-0.0763401	0.8408	b-b
AT3G15190	AT3G15190.1 | chloroplast 30S ribosomal protein S20 | Chr3:5116216-5117412 FORWARD LENGTH=202 | 201606	0.948622	-0.0760947	0.9989	ab-ab
AT2G19320	AT2G19320.1 | hypothetical protein | Chr2:8370864-8371097 REVERSE LENGTH=77 | 201606	0.948867	-0.0757226	0.9674	a-a
AT1G13930	AT1G13930.1 | oleosin-B3-like protein | Chr1:4761091-4761558 FORWARD LENGTH=155 | 201606	0.948878	-0.0757047	0.775	a-a
AT1G11360	AT1G11360.1 | Adenine nucleotide alpha hydrolases-like superfamily protein | Chr1:3822171-3822899 REVERSE LENGTH=242 | 201606	0.948922	-0.0756391	0.5319	ab-b
AT1G25260	AT1G25260.1 | Ribosomal protein L10 family protein | Chr1:8854163-8855766 REVERSE LENGTH=235 | 201606	0.948928	-0.075629	0.9903	ab-ab
AT1G14940	AT1G14940.1 | Polyketide cyclase/dehydrase and lipid transport superfamily protein | Chr1:5154775-5155512 REVERSE LENGTH=155 | 201606	0.94987	-0.0741976	0.8161	a-a
AT5G60790	AT5G60790.1 | ABC transporter family protein | Chr5:24453760-24455767 REVERSE LENGTH=595 | 201606	0.950142	-0.0737842	0.9329	ab-b
AT5G11520	AT5G11520.1 | aspartate aminotransferase 3 | Chr5:3685257-3687721 REVERSE LENGTH=449 | 201606	0.950353	-0.0734641	0.9454	b-b
AT5G49360	AT5G49360.1 | beta-xylosidase 1 | Chr5:20012179-20016659 REVERSE LENGTH=774 | 201606	0.951159	-0.0722421	0.9317	b-b
AT2G33590	AT2G33590.1 | NAD(P)-binding Rossmann-fold superfamily protein | Chr2:14224622-14226365 FORWARD LENGTH=321 | 201606	0.951715	-0.0713987	0.8543	a-a
AT5G24130	AT5G24130.1 | polypyrimidine tract-binding-like protein | Chr5:8162247-8163825 FORWARD LENGTH=316 | 201606	0.952177	-0.0706983	0.7926	a-a
AT5G59870	AT5G59870.1 | histone H2A 6 | Chr5:24115605-24116144 REVERSE LENGTH=150 | 201606	0.95257	-0.0701029	0.8629	a-a
AT1G05510	AT1G05510.1 | naphthalene 1%2C2-dioxygenase subunit alpha (DUF1264) | Chr1:1629527-1630690 FORWARD LENGTH=241 | 201606	0.952877	-0.069638	0.0903	b-b
AT1G69800	AT1G69800.1 | Cystathionine beta-synthase (CBS) protein | Chr1:26274416-26276105 REVERSE LENGTH=447 | 201606	0.953499	-0.0686961	0.4607	b-b
AT1G15340	AT1G15340.1 | methyl-CPG-binding domain 10 | Chr1:5275895-5277474 REVERSE LENGTH=384 | 201606	0.95367	-0.0684375	0.4038	a-a
AT3G14360	AT3G14360.1 | alpha/beta-Hydrolases superfamily protein | Chr3:4791596-4793534 FORWARD LENGTH=518 | 201606	0.95368	-0.0684228	0.8703	ab-b
AT1G29680	AT1G29680.1 | histone acetyltransferase (DUF1264) | Chr1:10377900-10378931 REVERSE LENGTH=237 | 201606	0.954007	-0.0679288	0.593	ab-b
AT5G14450	AT5G14450.1 | GDSL-like Lipase/Acylhydrolase superfamily protein | Chr5:4658488-4660034 FORWARD LENGTH=389 | 201606	0.955143	-0.066211	0.9397	b-b
AT1G77510	AT1G77510.1 | PDI-like 1-2 | Chr1:29126742-29129433 FORWARD LENGTH=508 | 201606	0.955369	-0.06587	0.8639	a-a
AT5G17310	AT5G17310.2 | UDP-glucose pyrophosphorylase 2 | Chr5:5696955-5700845 REVERSE LENGTH=470 | 201606	0.955594	-0.0655302	0.3959	b-b
AT3G44100	AT3G44100.1 | MD-2-related lipid recognition domain-containing protein | Chr3:15866162-15867273 REVERSE LENGTH=152 | 201606	0.956866	-0.0636117	0.9299	a-a
AT5G36100	AT5G36100.1 | transmembrane protein | Chr5:14191711-14193654 REVERSE LENGTH=295 | 201606	0.957354	-0.0628759	0.9808	a-a
AT4G17170	AT4G17170.1 | RAB GTPase homolog B1C | Chr4:9644908-9646220 REVERSE LENGTH=211 | 201606	0.95759	-0.06252	0.9828	a-a
AT1G27090	AT1G27090.1 | glycine-rich protein | Chr1:9404041-9406098 REVERSE LENGTH=420 | 201606	0.957799	-0.0622057	0.9873	b-b
AT5G41520	AT5G41520.1 | RNA binding Plectin/S10 domain-containing protein | Chr5:16609377-16610583 REVERSE LENGTH=180 | 201606	0.958162	-0.0616585	0.8976	b-b
AT1G09750	AT1G09750.1 | Eukaryotic aspartyl protease family protein | Chr1:3157541-3158960 FORWARD LENGTH=449 | 201606	0.958566	-0.06105	0.9868	a-a
AT4G19410	AT4G19410.1 | Pectinacetylesterase family protein | Chr4:10582188-10584766 REVERSE LENGTH=391 | 201606	0.958598	-0.0610019	0.9282	b-b
AT1G01900	AT1G01900.1 | subtilase family protein | Chr1:310332-313011 FORWARD LENGTH=774 | 201606	0.959114	-0.0602261	0.7655	b-b
AT1G07040	AT1G07040.1 | plant/protein | Chr1:2161225-2163035 REVERSE LENGTH=371 | 201606	0.960217	-0.0585683	0.9648	a-a
AT3G21720	AT3G21720.1 | isocitrate lyase | Chr3:7652789-7655873 REVERSE LENGTH=576 | 201606	0.96036	-0.058353	0.7254	b-b
AT1G16770	AT1G16770.1 | hypothetical protein | Chr1:5737900-5739110 FORWARD LENGTH=324 | 201606	0.96102	-0.0573617	0.8002	b-b
AT2G42790	AT2G42790.1 | citrate synthase 3 | Chr2:17803132-17805991 REVERSE LENGTH=509 | 201606	0.961281	-0.0569694	0.7659	b-b
AT5G01670	AT5G01670.1 | NAD(P)-linked oxidoreductase superfamily protein | Chr5:252000-253856 FORWARD LENGTH=322 | 201606	0.961862	-0.0560977	0.5305	b-b
AT3G22640	AT3G22640.1 | cupin family protein | Chr3:8011902-8013883 REVERSE LENGTH=486 | 201606	0.962294	-0.0554511	0.8824	b-b
AT4G15000	AT4G15000.1 | Ribosomal L27e protein family | Chr4:8571896-8572303 FORWARD LENGTH=135 | 201606	0.962557	-0.055056	0.9128	b-b
AT5G07830	AT5G07830.1 | glucuronidase 2 | Chr5:2504168-2506567 FORWARD LENGTH=543 | 201606	0.96265	-0.0549163	0.7838	b-b
AT1G78370	AT1G78370.1 | glutathione S-transferase TAU 20 | Chr1:29484428-29485204 REVERSE LENGTH=217 | 201606	0.962927	-0.0545023	0.6577	a-a
AT3G12203	AT3G12203.1 | serine carboxypeptidase-like 17 | Chr3:3891357-3893956 REVERSE LENGTH=437 | 201606	0.962963	-0.0544474	0.4151	ab-b
AT1G20225	AT1G20225.1 | Thioredoxin superfamily protein | Chr1:7007966-7009318 REVERSE LENGTH=233 | 201606	0.963017	-0.0543671	0.9332	a-a
AT4G10960	AT4G10960.1 | UDP-D-glucose/UDP-D-galactose 4-epimerase 5 | Chr4:6716083-6718472 REVERSE LENGTH=351 | 201606	0.964109	-0.0527322	0.8631	a-a
AT3G14130	AT3G14130.1 | Aldolase-type TIM barrel family protein | Chr3:4685844-4687852 REVERSE LENGTH=363 | 201606	0.96436	-0.052357	0.8908	a-a
AT4G21020	AT4G21020.1 | Late embryogenesis abundant protein (LEA) family protein | Chr4:11228263-11229392 FORWARD LENGTH=266 | 201606	0.96458	-0.0520276	0.8897	a-a
AT1G71950	AT1G71950.1 | Proteinase inhibitor%2C propeptide | Chr1:27080453-27081573 REVERSE LENGTH=136 | 201606	0.965168	-0.0511484	0.9201	a-a
AT3G53970	AT3G53970.1 | proteasome inhibitor-like protein | Chr3:19985208-19987132 FORWARD LENGTH=302 | 201606	0.965277	-0.0509845	0.9341	b-bc
AT5G03860	AT5G03860.1 | malate synthase | Chr5:1032276-1034527 REVERSE LENGTH=562 | 201606	0.965351	-0.0508748	0.3581	bc-c
AT1G77090	AT1G77090.1 | thylakoid lumenal protein (Mog1/PsbP/DUF1795-like photosystem II reaction center PsbP family protein) | Chr1:28960576-28961875 REVERSE LENGTH=260 | 201606	0.965408	-0.0507895	0.9686	a-a
AT5G44120	AT5G44120.1 | RmlC-like cupins superfamily protein | Chr5:17756460-17757432 REVERSE LENGTH=285 | 201606	0.966064	-0.0498089	0.0556	b-b
AT1G59700	AT1G59700.1 | glutathione S-transferase TAU 16 | Chr1:21936459-21937763 FORWARD LENGTH=234 | 201606	0.966093	-0.0497661	0.9102	ab-b
AT1G06000	AT1G06000.1 | UDP-Glycosyltransferase superfamily protein | Chr1:1820495-1821802 REVERSE LENGTH=435 | 201606	0.966974	-0.0484503	0.9728	a-a
AT3G55410	AT3G55410.1 | 2-oxoglutarate dehydrogenase%2C E1 component | Chr3:20541897-20545728 FORWARD LENGTH=1017 | 201606	0.96827	-0.046518	0.9872	b-b
AT3G48530	AT3G48530.1 | SNF1-related protein kinase regulatory subunit gamma 1 | Chr3:17987559-17989592 FORWARD LENGTH=424 | 201606	0.968639	-0.0459684	0.8788	ab-b
AT4G38740	AT4G38740.1 | rotamase CYP 1 | Chr4:18083620-18084138 REVERSE LENGTH=172 | 201606	0.968719	-0.0458501	0.9747	a-ab
AT1G08970	AT1G08970.1 | nuclear factor Y%2C subunit C9 | Chr1:2883144-2883839 FORWARD LENGTH=231 | 201606	0.96916	-0.0451928	0.7648	a-a
AT3G16190	AT3G16190.1 | Isochorismatase family protein | Chr3:5489883-5491195 REVERSE LENGTH=196 | 201606	0.97047	-0.0432441	0.9525	b-b
AT5G26120	AT5G26120.1 | alpha-L-arabinofuranosidase 2 | Chr5:9121835-9125399 REVERSE LENGTH=674 | 201606	0.970535	-0.0431485	0.9856	b-b
AT1G20630	AT1G20630.1 | catalase 1 | Chr1:7146812-7149609 FORWARD LENGTH=492 | 201606	0.970719	-0.0428742	0.7145	a-ab
AT1G78900	AT1G78900.1 | vacuolar ATP synthase subunit A | Chr1:29660463-29664575 FORWARD LENGTH=623 | 201606	0.97138	-0.0418924	0.9875	ab-ab
AT2G18540	AT2G18540.1 | RmlC-like cupins superfamily protein | Chr2:8042382-8045008 REVERSE LENGTH=707 | 201606	0.971768	-0.0413155	0.5818	b-b
AT3G47340	AT3G47340.1 | glutamine-dependent asparagine synthase 1 | Chr3:17438136-17441043 REVERSE LENGTH=584 | 201606	0.971973	-0.0410118	0.9713	ab-b
AT5G54960	AT5G54960.1 | pyruvate decarboxylase-2 | Chr5:22310858-22312681 REVERSE LENGTH=607 | 201606	0.972177	-0.0407093	0.9761	a-a
AT5G58070	AT5G58070.1 | temperature-induced lipocalin | Chr5:23500512-23501156 REVERSE LENGTH=186 | 201606	0.972809	-0.0397721	0.8247	a-a
AT2G22780	AT2G22780.1 | peroxisomal NAD-malate dehydrogenase 1 | Chr2:9689995-9691923 REVERSE LENGTH=354 | 201606	0.973135	-0.0392889	0.9917	b-b
AT4G37300	AT4G37300.1 | maternal effect embryo arrest 59 | Chr4:17554805-17555498 FORWARD LENGTH=173 | 201606	0.97421	-0.0376946	0.992	a-a
AT2G46750	AT2G46750.1 | D-arabinono-1%2C4-lactone oxidase family protein | Chr2:19208443-19210909 REVERSE LENGTH=591 | 201606	0.974822	-0.03679	0.9964	b-b
AT2G32120	AT2G32120.1 | heat-shock protein 70T-2 | Chr2:13651720-13653411 REVERSE LENGTH=563 | 201606	0.975451	-0.0358581	0.9757	a-a
AT4G02280	AT4G02280.1 | sucrose synthase 3 | Chr4:995166-998719 FORWARD LENGTH=809 | 201606	0.976221	-0.034721	0.9844	a-a
AT3G23400	AT3G23400.1 | Plastid-lipid associated protein PAP / fibrillin family protein | Chr3:8376636-8378225 REVERSE LENGTH=284 | 201606	0.976685	-0.0340342	0.9253	a-a
AT4G01900	AT4G01900.1 | nitrogen regulatory P-II-like protein | Chr4:821736-823294 FORWARD LENGTH=196 | 201606	0.977145	-0.0333553	0.8203	b-b
AT3G24200	AT3G24200.1 | FAD/NAD(P)-binding oxidoreductase family protein | Chr3:8748095-8751575 REVERSE LENGTH=505 | 201606	0.977256	-0.0331909	0.9919	ab-b
AT1G03890	AT1G03890.1 | RmlC-like cupins superfamily protein | Chr1:989250-990908 FORWARD LENGTH=451 | 201606	0.977315	-0.0331043	0.9822	b-b
AT3G23490	AT3G23490.1 | cyanase | Chr3:8423238-8424415 REVERSE LENGTH=168 | 201606	0.977477	-0.0328647	0.996	a-ab
AT3G52140	AT3G52140.1 | tetratricopeptide repeat (TPR)-containing protein | Chr3:19333232-19341295 FORWARD LENGTH=1403 | 201606	0.977992	-0.0321062	0.9997	b-b
AT5G63980	AT5G63980.1 | SAL1 phosphatase-like protein | Chr5:25610002-25611802 FORWARD LENGTH=353 | 201606	0.978311	-0.0316344	0.986	b-b
AT5G11340	AT5G11340.1 | Acyl-CoA N-acyltransferases (NAT) superfamily protein | Chr5:3619226-3621068 FORWARD LENGTH=164 | 201606	0.978516	-0.0313326	0.9995	b-b
AT5G22810	AT5G22810.1 | GDSL-like lipase/acylhydrolase superfamily protein | Chr5:7621502-7623367 FORWARD LENGTH=359 | 201606	0.980206	-0.0288426	0.9997	ab-ab
AT1G04660	AT1G04660.1 | glycine-rich protein | Chr1:1300668-1301306 REVERSE LENGTH=212 | 201606	0.981035	-0.027623	0.9952	b-b
AT1G51060	AT1G51060.1 | histone H2A 10 | Chr1:18926948-18927443 FORWARD LENGTH=132 | 201606	0.982107	-0.0260472	0.9962	a-a
AT3G15980	AT3G15980.1 | Coatomer%2C beta' subunit | Chr3:5411699-5418313 REVERSE LENGTH=909 | 201606	0.982982	-0.0247634	0.9949	b-b
AT5G64570	AT5G64570.1 | beta-D-xylosidase 4 | Chr5:25810227-25813309 REVERSE LENGTH=784 | 201606	0.98323	-0.0243989	0.9982	a-a
AT2G25770	AT2G25770.1 | Polyketide cyclase/dehydrase and lipid transport superfamily protein | Chr2:10992987-10993490 FORWARD LENGTH=167 | 201606	0.98365	-0.0237834	0.993	a-a
AT4G12910	AT4G12910.1 | serine carboxypeptidase-like 20 | Chr4:7550576-7553051 REVERSE LENGTH=497 | 201606	0.983829	-0.0235199	0.9992	ab-ab
AT4G12290	AT4G12290.1 | Copper amine oxidase family protein | Chr4:7304434-7306973 FORWARD LENGTH=741 | 201606	0.984016	-0.0232466	0.9717	a-a
AT3G53040	AT3G53040.1 | late embryogenesis abundant protein%2C putative / LEA protein | Chr3:19664797-19666405 REVERSE LENGTH=479 | 201606	0.984518	-0.0225105	0.9778	a-a
AT5G63190	AT5G63190.1 | MA3 domain-containing protein | Chr5:25346145-25348563 FORWARD LENGTH=702 | 201606	0.985019	-0.0217765	0.9926	a-a
AT1G04580	AT1G04580.1 | aldehyde oxidase 4 | Chr1:1252212-1257510 REVERSE LENGTH=1337 | 201606	0.98524	-0.0214535	0.9985	b-b
AT3G48690	AT3G48690.1 | alpha/beta-Hydrolases superfamily protein | Chr3:18037186-18038160 REVERSE LENGTH=324 | 201606	0.985999	-0.0203412	0.996	b-b
AT1G30360	AT1G30360.1 | Early-responsive to dehydration stress protein (ERD4) | Chr1:10715892-10718799 FORWARD LENGTH=724 | 201606	0.986007	-0.0203306	0.9909	a-a
AT5G16970	AT5G16970.1 | alkenal reductase | Chr5:5576291-5578001 REVERSE LENGTH=345 | 201606	0.988458	-0.0167488	0.9793	b-b
AT5G10160	AT5G10160.1 | Thioesterase superfamily protein | Chr5:3185819-3187159 FORWARD LENGTH=219 | 201606	0.989012	-0.0159397	0.9878	b-b
AT2G23510	AT2G23510.1 | spermidine disinapoyl acyltransferase | Chr2:10011517-10013533 REVERSE LENGTH=451 | 201606	0.989161	-0.0157225	0.9995	a-a
AT1G49670	AT1G49670.1 | ARP protein (REF) | Chr1:18381591-18386021 REVERSE LENGTH=629 | 201606	0.989168	-0.0157127	0.9989	b-b
AT5G27600	AT5G27600.1 | long-chain acyl-CoA synthetase 7 | Chr5:9742616-9746795 FORWARD LENGTH=700 | 201606	0.989425	-0.0153375	1	b-b
AT2G24580	AT2G24580.1 | FAD-dependent oxidoreductase family protein | Chr2:10444928-10446178 REVERSE LENGTH=416 | 201606	0.989709	-0.0149238	0.9951	a-a
AT1G06290	AT1G06290.1 | acyl-CoA oxidase 3 | Chr1:1922423-1926002 FORWARD LENGTH=675 | 201606	0.990484	-0.0137944	0.9932	b-b
AT3G48270	AT3G48270.1 | cytochrome P450%2C family 71%2C subfamily A%2C polypeptide 26 | Chr3:17876571-17878173 FORWARD LENGTH=489 | 201606	0.991278	-0.0126387	1	a-a
AT4G01610	AT4G01610.1 | Cysteine proteinases superfamily protein | Chr4:694857-696937 FORWARD LENGTH=359 | 201606	0.991315	-0.012585	0.9986	b-b
AT1G71695	AT1G71695.1 | Peroxidase superfamily protein | Chr1:26964359-26966557 FORWARD LENGTH=358 | 201606	0.992381	-0.0110345	0.9995	b-b
AT2G23420	AT2G23420.1 | nicotinate phosphoribosyltransferase 2 | Chr2:9971819-9974909 FORWARD LENGTH=557 | 201606	0.992904	-0.0102732	1	ab-ab
AT1G07890	AT1G07890.1 | ascorbate peroxidase 1 | Chr1:2438005-2439435 FORWARD LENGTH=250 | 201606	0.992943	-0.0102167	0.9999	b-b
AT1G21680	AT1G21680.1 | DPP6 N-terminal domain-like protein | Chr1:7613028-7615148 FORWARD LENGTH=706 | 201606	0.99317	-0.00988777	0.9999	a-a
AT5G02490	AT5G02490.1 | Heat shock protein 70 (Hsp 70) family protein | Chr5:550296-552565 REVERSE LENGTH=653 | 201606	0.993746	-0.00905048	0.9982	b-b
AT2G29460	AT2G29460.1 | glutathione S-transferase tau 4 | Chr2:12626689-12627600 REVERSE LENGTH=224 | 201606	0.993778	-0.00900404	0.9995	a-a
AT1G09500	AT1G09500.1 | NAD(P)-binding Rossmann-fold superfamily protein | Chr1:3066811-3068484 FORWARD LENGTH=325 | 201606	0.994501	-0.00795475	0.9993	a-a
AT1G69410	AT1G69410.1 | eukaryotic elongation factor 5A-3 | Chr1:26089301-26090194 FORWARD LENGTH=158 | 201606	0.994963	-0.00728539	0.9999	a-a
AT2G34790	AT2G34790.1 | FAD-binding Berberine family protein | Chr2:14673998-14677237 REVERSE LENGTH=532 | 201606	0.995167	-0.006989	0.9999	a-a
AT5G64370	AT5G64370.1 | beta-ureidopropionase | Chr5:25739264-25741031 FORWARD LENGTH=408 | 201606	0.995319	-0.00676841	0.9997	a-a
AT4G37550	AT4G37550.1 | Acetamidase/Formamidase family protein | Chr4:17643684-17645729 FORWARD LENGTH=452 | 201606	0.996459	-0.00511724	0.9998	a-a
AT1G74320	AT1G74320.1 | Protein kinase superfamily protein | Chr1:27941192-27942903 FORWARD LENGTH=350 | 201606	0.997153	-0.00411267	1	b-b
AT1G07750	AT1G07750.1 | RmlC-like cupins superfamily protein | Chr1:2404300-2405863 REVERSE LENGTH=356 | 201606	0.997717	-0.00329718	0.9999	a-a
AT2G19900	AT2G19900.1 | NADP-malic enzyme 1 | Chr2:8592106-8595403 REVERSE LENGTH=581 | 201606	0.999681	-0.000460492	1	a-a
AT3G52850	AT3G52850.1 | vacuolar sorting receptor homolog 1 | Chr3:19587999-19591690 FORWARD LENGTH=623 | 201606	0.999801	-0.000286581	0.9997	ab-ab
AT5G56010	AT5G56010.1 | heat shock protein 81-3 | Chr5:22681410-22683911 FORWARD LENGTH=699 | 201606	1.00002	3.03179e-05	1	b-b
AT5G38410	AT5G38410.1 | Ribulose bisphosphate carboxylase (small chain) family protein | Chr5:15377501-15378306 REVERSE LENGTH=181 | 201606	1.00034	0.00049149	1	b-b
AT2G43770	AT2G43770.1 | Transducin/WD40 repeat-like superfamily protein | Chr2:18134272-18135303 REVERSE LENGTH=343 | 201606	1.00077	0.00111553	1	ab-ab
AT2G33070	AT2G33070.1 | nitrile specifier protein 2 | Chr2:14029350-14030934 REVERSE LENGTH=471 | 201606	1.001	0.00143848	1	b-b
AT1G25490	AT1G25490.1 | ARM repeat superfamily protein | Chr1:8951700-8954899 FORWARD LENGTH=588 | 201606	1.00122	0.00175758	1	b-b
AT1G74260	AT1G74260.1 | purine biosynthesis 4 | Chr1:27923005-27927764 REVERSE LENGTH=1407 | 201606	1.00205	0.00295988	0.9997	b-b
AT3G12580	AT3G12580.1 | heat shock protein 70 | Chr3:3991487-3993689 REVERSE LENGTH=650 | 201606	1.00267	0.00384835	0.9998	a-a
AT4G17190	AT4G17190.1 | farnesyl diphosphate synthase 2 | Chr4:9648743-9650865 REVERSE LENGTH=342 | 201606	1.00269	0.00387584	1	a-a
AT3G47370	AT3G47370.1 | Ribosomal protein S10p/S20e family protein | Chr3:17453671-17454437 REVERSE LENGTH=122 | 201606	1.00282	0.00405572	1	ab-ab
AT5G07340	AT5G07340.1 | Calreticulin family protein | Chr5:2317300-2319458 FORWARD LENGTH=532 | 201606	1.0038	0.00546654	1	ab-ab
AT1G79530	AT1G79530.1 | glyceraldehyde-3-phosphate dehydrogenase of plastid 1 | Chr1:29916232-29919088 REVERSE LENGTH=422 | 201606	1.00458	0.00659698	0.9944	ab-ab
AT5G28060	AT5G28060.1 | Ribosomal protein S24e family protein | Chr5:10069791-10070792 REVERSE LENGTH=133 | 201606	1.00497	0.00715078	0.9999	b-b
AT5G44720	AT5G44720.1 | Molybdenum cofactor sulfurase family protein | Chr5:18043086-18045275 FORWARD LENGTH=308 | 201606	1.00498	0.00717061	0.9996	a-a
AT1G33810	AT1G33810.1 | zinc finger/BTB domain protein | Chr1:12265084-12266655 FORWARD LENGTH=138 | 201606	1.00597	0.00858915	0.9999	b-b
AT5G63570	AT5G63570.1 | glutamate-1-semialdehyde-2%2C1-aminomutase | Chr5:25451957-25453620 FORWARD LENGTH=474 | 201606	1.00708	0.010178	0.9984	b-b
AT3G58450	AT3G58450.2 | Adenine nucleotide alpha hydrolases-like superfamily protein | Chr3:21622032-21623057 FORWARD LENGTH=197 | 201606	1.00775	0.0111434	0.9966	b-b
AT2G45560	AT2G45560.1 | cytochrome P450%2C family 76%2C subfamily C%2C polypeptide 1 | Chr2:18776391-18778354 REVERSE LENGTH=512 | 201606	1.00787	0.0113077	0.9997	a-a
AT3G60730	AT3G60730.1 | Plant invertase/pectin methylesterase inhibitor superfamily | Chr3:22444955-22447226 FORWARD LENGTH=519 | 201606	1.0079	0.0113483	0.9982	ab-ab
AT5G61820	AT5G61820.1 | stress up-regulated Nod 19 protein | Chr5:24834505-24836223 REVERSE LENGTH=475 | 201606	1.00837	0.0120188	0.9839	ab-ab
AT2G47730	AT2G47730.1 | glutathione S-transferase phi 8 | Chr2:19558213-19559266 FORWARD LENGTH=263 | 201606	1.00974	0.013979	0.9989	a-a
AT1G22430	AT1G22430.1 | GroES-like zinc-binding dehydrogenase family protein | Chr1:7919235-7921594 FORWARD LENGTH=388 | 201606	1.01128	0.0161862	0.9987	a-a
AT2G18020	AT2G18020.1 | Ribosomal protein L2 family | Chr2:7837151-7838160 FORWARD LENGTH=258 | 201606	1.01135	0.0162782	0.9974	b-b
AT1G50920	AT1G50920.1 | Nucleolar GTP-binding protein | Chr1:18870555-18872570 FORWARD LENGTH=671 | 201606	1.0114	0.0163603	0.9979	b-b
AT2G40290	AT2G40290.1 | Eukaryotic translation initiation factor 2 subunit 1 | Chr2:16829030-16830889 REVERSE LENGTH=344 | 201606	1.01171	0.0167985	0.9995	b-b
AT5G15490	AT5G15490.1 | UDP-glucose 6-dehydrogenase family protein | Chr5:5027872-5029314 REVERSE LENGTH=480 | 201606	1.01238	0.0177448	0.996	a-a
AT4G18040	AT4G18040.1 | eukaryotic translation initiation factor 4E | Chr4:10016724-10018151 REVERSE LENGTH=235 | 201606	1.01343	0.0192407	0.9941	b-b
AT3G01570	AT3G01570.1 | Oleosin family protein | Chr3:222152-222778 REVERSE LENGTH=183 | 201606	1.01421	0.0203616	1	ab-ab
AT5G06830	AT5G06830.1 | hypothetical protein | Chr5:2116882-2119559 REVERSE LENGTH=549 | 201606	1.01525	0.021838	0.9976	a-a
AT4G14040	AT4G14040.1 | selenium-binding protein 2 | Chr4:8100691-8102828 REVERSE LENGTH=487 | 201606	1.01734	0.0247998	0.997	a-a
AT4G35000	AT4G35000.1 | ascorbate peroxidase 3 | Chr4:16665007-16667541 REVERSE LENGTH=287 | 201606	1.01763	0.0252171	0.9876	b-b
ATCG00830	ATCG00830.1 | ribosomal protein L2 | ChrC:84337-85843 REVERSE LENGTH=274 | 201606	1.01801	0.0257457	0.9954	b-b
AT5G47930	AT5G47930.1 | Zinc-binding ribosomal protein family protein | Chr5:19406423-19407329 REVERSE LENGTH=84 | 201606	1.01881	0.0268849	0.9993	ab-ab
AT3G54110	AT3G54110.1 | plant uncoupling mitochondrial protein 1 | Chr3:20038890-20040996 FORWARD LENGTH=306 | 201606	1.02007	0.0286749	0.9664	bc-b
AT4G39730	AT4G39730.1 | Lipase/lipooxygenase%2C PLAT/LH2 family protein | Chr4:18432950-18433581 FORWARD LENGTH=181 | 201606	1.02054	0.0293285	0.97	b-b
AT5G07030	AT5G07030.1 | Eukaryotic aspartyl protease family protein | Chr5:2183600-2185717 REVERSE LENGTH=455 | 201606	1.02366	0.0337353	0.9908	a-a
AT2G45300	AT2G45300.1 | RNA 3'-terminal phosphate cyclase/enolpyruvate transferase%2C alpha/beta | Chr2:18677518-18679868 FORWARD LENGTH=520 | 201606	1.0241	0.0343559	0.9932	b-b
AT4G11010	AT4G11010.1 | nucleoside diphosphate kinase 3 | Chr4:6732780-6734298 REVERSE LENGTH=238 | 201606	1.02587	0.0368449	0.9325	b-b
AT1G02640	AT1G02640.1 | beta-xylosidase 2 | Chr1:564293-567580 FORWARD LENGTH=768 | 201606	1.02609	0.0371549	0.886	b-b
AT1G71250	AT1G71250.1 | GDSL-like Lipase/Acylhydrolase superfamily protein | Chr1:26860125-26861582 FORWARD LENGTH=374 | 201606	1.0262	0.0373147	0.9955	a-a
AT5G48880	AT5G48880.1 | peroxisomal 3-keto-acyl-CoA thiolase 2 | Chr5:19814576-19816775 REVERSE LENGTH=414 | 201606	1.02728	0.03883	0.999	a-a
AT4G09010	AT4G09010.1 | ascorbate peroxidase 4 | Chr4:5777502-5779338 REVERSE LENGTH=349 | 201606	1.0285	0.0405484	0.7818	a-a
AT5G19220	AT5G19220.1 | ADP glucose pyrophosphorylase large subunit 1 | Chr5:6463931-6466775 REVERSE LENGTH=522 | 201606	1.02856	0.0406253	0.9368	ab-a
AT3G05600	AT3G05600.1 | alpha/beta-Hydrolases superfamily protein | Chr3:1623485-1624704 REVERSE LENGTH=331 | 201606	1.02905	0.0413167	0.968	a-a
AT1G73180	AT1G73180.1 | Eukaryotic translation initiation factor eIF2A family protein | Chr1:27518335-27521432 FORWARD LENGTH=513 | 201606	1.02909	0.0413649	0.9886	ab-ab
AT4G36220	AT4G36220.1 | ferulic acid 5-hydroxylase 1 | Chr4:17137584-17139619 REVERSE LENGTH=520 | 201606	1.02936	0.0417494	0.9666	a-a
AT3G27660	AT3G27660.1 | oleosin 4 | Chr3:10243851-10244821 FORWARD LENGTH=191 | 201606	1.03105	0.044109	0.9873	ab-ab
AT4G17520	AT4G17520.1 | Hyaluronan / mRNA binding family | Chr4:9771496-9773313 FORWARD LENGTH=360 | 201606	1.0314	0.0445974	0.9955	b-b
AT5G53480	AT5G53480.1 | ARM repeat superfamily protein | Chr5:21714016-21716709 FORWARD LENGTH=870 | 201606	1.03168	0.044994	0.9592	b-b
AT5G52470	AT5G52470.1 | fibrillarin 1 | Chr5:21294290-21296509 FORWARD LENGTH=308 | 201606	1.03226	0.0458033	0.9854	b-b
AT2G44450	AT2G44450.1 | beta glucosidase 15 | Chr2:18340966-18343744 FORWARD LENGTH=506 | 201606	1.03241	0.0460108	0.9939	a-a
AT2G05710	AT2G05710.1 | aconitase 3 | Chr2:2141591-2146350 FORWARD LENGTH=990 | 201606	1.03393	0.0481318	0.7906	b-b
AT5G56030	AT5G56030.1 | heat shock protein 81-2 | Chr5:22686923-22689433 FORWARD LENGTH=699 | 201606	1.03557	0.050428	0.9846	b-ab
AT3G06860	AT3G06860.1 | multifunctional protein 2 | Chr3:2161926-2166009 FORWARD LENGTH=725 | 201606	1.03612	0.0511893	0.5308	b-b
AT4G18100	AT4G18100.1 | Ribosomal protein L32e | Chr4:10035715-10036475 REVERSE LENGTH=133 | 201606	1.03768	0.0533559	0.8958	b-b
AT3G60245	AT3G60245.1 | Zinc-binding ribosomal protein family protein | Chr3:22268803-22269750 FORWARD LENGTH=92 | 201606	1.03928	0.0555787	0.9589	b-b
AT4G03050	AT4G03050.1 | 2-oxoglutarate-dependent dioxygenase | Chr4:1344182-1346127 FORWARD LENGTH=411 | 201606	1.03985	0.0563725	0.9623	a-a
AT3G12145	AT3G12145.1 | Leucine-rich repeat (LRR) family protein | Chr3:3874764-3876075 REVERSE LENGTH=325 | 201606	1.0401	0.0567279	0.95	b-b
AT4G04460	AT4G04460.1 | Saposin-like aspartyl protease family protein | Chr4:2225232-2227746 FORWARD LENGTH=508 | 201606	1.04019	0.0568539	0.8688	a-a
AT1G80600	AT1G80600.1 | HOPW1-1-interacting 1 | Chr1:30298675-30300513 REVERSE LENGTH=457 | 201606	1.0403	0.0570011	0.9999	ab-ab
AT3G62730	AT3G62730.1 | desiccation-like protein | Chr3:23208003-23209436 REVERSE LENGTH=317 | 201606	1.04091	0.057846	0.5865	a-a
AT3G13460	AT3G13460.1 | evolutionarily conserved C-terminal region 2 | Chr3:4385274-4388220 REVERSE LENGTH=667 | 201606	1.04148	0.0586356	0.8687	bc-b
AT2G17120	AT2G17120.1 | lysm domain GPI-anchored protein 2 precursor | Chr2:7459156-7460648 FORWARD LENGTH=350 | 201606	1.04157	0.0587664	0.686	b-b
AT3G58510	AT3G58510.1 | DEA(D/H)-box RNA helicase family protein | Chr3:21640608-21643464 FORWARD LENGTH=612 | 201606	1.04182	0.0591129	0.8522	a-a
AT5G02870	AT5G02870.1 | Ribosomal protein L4/L1 family | Chr5:657830-659526 FORWARD LENGTH=407 | 201606	1.04285	0.0605272	0.9566	b-b
AT3G44300	AT3G44300.1 | nitrilase 2 | Chr3:15983351-15985172 FORWARD LENGTH=339 | 201606	1.04416	0.06234	0.9754	a-a
AT3G63130	AT3G63130.1 | RAN GTPase activating protein 1 | Chr3:23325108-23326715 FORWARD LENGTH=535 | 201606	1.04486	0.0633033	0.9484	b-b
AT2G20140	AT2G20140.1 | AAA-type ATPase family protein | Chr2:8692736-8694837 FORWARD LENGTH=443 | 201606	1.04564	0.0643879	0.9979	ab-ab
AT5G13360	AT5G13360.1 | Auxin-responsive GH3 family protein | Chr5:4283805-4286120 FORWARD LENGTH=594 | 201606	1.0475	0.0669523	0.9341	b-ab
AT3G07110	AT3G07110.1 | Ribosomal protein L13 family protein | Chr3:2252092-2253332 FORWARD LENGTH=206 | 201606	1.04779	0.0673433	0.84	b-b
AT3G51430	AT3G51430.1 | Calcium-dependent phosphotriesterase superfamily protein | Chr3:19086548-19087909 FORWARD LENGTH=371 | 201606	1.04826	0.0679924	0.962	a-a
AT4G28470	AT4G28470.1 | 26S proteasome regulatory subunit S2 1B | Chr4:14067082-14072357 REVERSE LENGTH=891 | 201606	1.04908	0.0691245	0.9039	b-b
AT5G23740	AT5G23740.1 | ribosomal protein S11-beta | Chr5:8008251-8009330 REVERSE LENGTH=159 | 201606	1.04923	0.0693368	0.7922	b-b
AT1G21670	AT1G21670.1 | DPP6 amino-terminal domain protein | Chr1:7610409-7612520 FORWARD LENGTH=703 | 201606	1.04983	0.0701581	0.8834	a-a
AT1G32990	AT1G32990.1 | plastid ribosomal protein l11 | Chr1:11955827-11957139 FORWARD LENGTH=222 | 201606	1.04992	0.0702764	0.9939	b-b
AT3G20250	AT3G20250.1 | pumilio 5 | Chr3:7059098-7062660 REVERSE LENGTH=913 | 201606	1.05201	0.073153	0.9464	a-a
AT3G09440	AT3G09440.1 | Heat shock protein 70 (Hsp 70) family protein | Chr3:2903434-2905632 REVERSE LENGTH=649 | 201606	1.05295	0.0744324	0.9037	b-b
AT1G71691	AT1G71691.1 | GDSL-like Lipase/Acylhydrolase superfamily protein | Chr1:26949395-26951173 REVERSE LENGTH=283 | 201606	1.056	0.0786045	0.4091	a-a
AT4G23650	AT4G23650.1 | calcium-dependent protein kinase 6 | Chr4:12324967-12327415 REVERSE LENGTH=529 | 201606	1.05708	0.0800831	0.879	b-b
AT2G25940	AT2G25940.1 | alpha-vacuolar processing enzyme | Chr2:11063496-11066020 REVERSE LENGTH=478 | 201606	1.05724	0.0803083	0.9048	a-a
AT5G54160	AT5G54160.1 | O-methyltransferase 1 | Chr5:21982075-21984167 FORWARD LENGTH=363 | 201606	1.05729	0.0803671	1	ab-ab
AT1G10670	AT1G10670.1 | ATP-citrate lyase A-1 | Chr1:3535787-3538098 FORWARD LENGTH=423 | 201606	1.05756	0.0807451	0.9101	a-a
AT4G25100	AT4G25100.1 | Fe superoxide dismutase 1 | Chr4:12884649-12886501 REVERSE LENGTH=212 | 201606	1.05811	0.081484	0.8439	b-ab
AT3G28500	AT3G28500.1 | 60S acidic ribosomal protein family | Chr3:10682204-10682551 FORWARD LENGTH=115 | 201606	1.05877	0.0823835	0.8802	a-a
AT5G43960	AT5G43960.1 | Nuclear transport factor 2 (NTF2) family protein with RNA binding (RRM-RBD-RNP motifs) domain-containing protein | Chr5:17689154-17691653 REVERSE LENGTH=450 | 201606	1.05893	0.0826026	0.9339	b-b
AT3G25860	AT3G25860.1 | 2-oxoacid dehydrogenases acyltransferase family protein | Chr3:9460632-9462585 FORWARD LENGTH=480 | 201606	1.0597	0.0836622	0.8706	a-a
AT1G64790	AT1G64790.2 | ILITYHIA | Chr1:24065232-24083403 REVERSE LENGTH=2696 | 201606	1.06007	0.0841551	0.7966	b-b
AT4G26840	AT4G26840.1 | small ubiquitin-like modifier 1 | Chr4:13497466-13498458 FORWARD LENGTH=100 | 201606	1.0609	0.0852825	0.8899	b-b
AT1G43670	AT1G43670.1 | Inositol monophosphatase family protein | Chr1:16468184-16470347 FORWARD LENGTH=341 | 201606	1.06125	0.085771	0.1704	b-b
AT4G32770	AT4G32770.1 | tocopherol cyclase%2C chloroplast / vitamin E deficient 1 (VTE1) / sucrose export defective 1 (SXD1) | Chr4:15804981-15807790 FORWARD LENGTH=488 | 201606	1.06183	0.0865473	0.6148	a-a
AT5G38480	AT5G38480.1 | general regulatory factor 3 | Chr5:15410277-15411285 FORWARD LENGTH=255 | 201606	1.06312	0.0882993	0.9163	b-b
AT1G79850	AT1G79850.1 | ribosomal protein S17 | Chr1:30041473-30041922 REVERSE LENGTH=149 | 201606	1.06494	0.0907744	0.9322	b-ab
AT5G63810	AT5G63810.1 | beta-galactosidase 10 | Chr5:25537242-25541315 FORWARD LENGTH=741 | 201606	1.06524	0.0911835	0.9411	b-b
AT5G16620	AT5G16620.1 | hydroxyproline-rich glycoprotein family protein | Chr5:5450808-5454256 FORWARD LENGTH=447 | 201606	1.06582	0.0919625	0.9636	b-b
AT1G74960	AT1G74960.1 | fatty acid biosynthesis 1 | Chr1:28152564-28155948 REVERSE LENGTH=541 | 201606	1.06599	0.0921928	0.969	a-a
AT1G20020	AT1G20020.1 | ferredoxin-NADP[+]-oxidoreductase 2 | Chr1:6942851-6944868 FORWARD LENGTH=369 | 201606	1.06603	0.0922468	0.4891	ab-a
AT1G27450	AT1G27450.2 | adenine phosphoribosyl transferase 1 | Chr1:9532421-9533807 FORWARD LENGTH=183 | 201606	1.06701	0.0935734	0.9366	b-ab
AT5G62350	AT5G62350.1 | Plant invertase/pectin methylesterase inhibitor superfamily protein | Chr5:25037504-25038112 FORWARD LENGTH=202 | 201606	1.06753	0.0942714	0.9158	a-a
AT1G74020	AT1G74020.1 | strictosidine synthase 2 | Chr1:27835289-27837277 REVERSE LENGTH=335 | 201606	1.06832	0.0953476	0.8685	a-a
AT5G66860	AT5G66860.1 | Ribosomal protein L25/Gln-tRNA synthetase%2C anti-codon-binding domain-containing protein | Chr5:26701233-26702531 REVERSE LENGTH=249 | 201606	1.06939	0.0967859	0.9918	ab-ab
AT1G17650	AT1G17650.1 | glyoxylate reductase 2 | Chr1:6069594-6071964 REVERSE LENGTH=358 | 201606	1.06947	0.0968972	0.5607	b-b
AT5G14040	AT5G14040.1 | phosphate transporter 3%3B1 | Chr5:4531059-4532965 REVERSE LENGTH=375 | 201606	1.06998	0.0975799	0.5433	b-b
AT5G66190	AT5G66190.1 | ferredoxin-NADP[+]-oxidoreductase 1 | Chr5:26451203-26453012 REVERSE LENGTH=360 | 201606	1.07038	0.0981232	0.7129	a-a
AT3G44880	AT3G44880.1 | Pheophorbide a oxygenase family protein with Rieske 2Fe-2S domain-containing protein | Chr3:16383858-16386204 FORWARD LENGTH=537 | 201606	1.07086	0.0987663	0.8558	a-a
AT5G50750	AT5G50750.1 | reversibly glycosylated polypeptide 4 | Chr5:20641066-20642470 FORWARD LENGTH=364 | 201606	1.07102	0.0989862	0.7087	a-a
AT1G54100	AT1G54100.1 | aldehyde dehydrogenase 7B4 | Chr1:20195435-20198853 REVERSE LENGTH=508 | 201606	1.07281	0.101397	0.7209	a-a
AT1G03090	AT1G03090.2 | methylcrotonyl-CoA carboxylase alpha chain | Chr1:739715-743819 FORWARD LENGTH=734 | 201606	1.07579	0.105391	0.9634	ab-ab
AT5G20720	AT5G20720.1 | chaperonin 20 | Chr5:7015015-7016354 FORWARD LENGTH=253 | 201606	1.07793	0.10827	0.3386	bc-b
AT5G51490	AT5G51490.1 | Plant invertase/pectin methylesterase inhibitor superfamily | Chr5:20913680-20915606 REVERSE LENGTH=536 | 201606	1.07817	0.108588	0.9332	a-a
AT5G01410	AT5G01410.1 | Aldolase-type TIM barrel family protein | Chr5:172576-173505 REVERSE LENGTH=309 | 201606	1.07829	0.10875	0.6122	b-b
AT3G58610	AT3G58610.1 | ketol-acid reductoisomerase | Chr3:21671561-21674639 FORWARD LENGTH=591 | 201606	1.07837	0.108855	0.5088	b-b
AT2G39420	AT2G39420.1 | alpha/beta-Hydrolases superfamily protein | Chr2:16460442-16462872 FORWARD LENGTH=317 | 201606	1.07882	0.109453	0.9999	b-b
AT1G63770	AT1G63770.3 | Peptidase M1 family protein | Chr1:23657791-23664243 REVERSE LENGTH=987 | 201606	1.08001	0.111038	0.4494	b-b
AT5G24410	AT5G24410.1 | 6-phosphogluconolactonase 4 | Chr5:8332690-8333984 REVERSE LENGTH=261 | 201606	1.08081	0.112111	0.5613	a-a
AT2G42600	AT2G42600.1 | phosphoenolpyruvate carboxylase 2 | Chr2:17734541-17738679 REVERSE LENGTH=963 | 201606	1.08179	0.113416	0.874	a-a
AT3G63490	AT3G63490.1 | Ribosomal protein L1p/L10e family | Chr3:23444269-23446020 FORWARD LENGTH=346 | 201606	1.08212	0.113861	0.8103	b-b
AT2G03430	AT2G03430.1 | Ankyrin repeat family protein | Chr2:1036192-1037536 REVERSE LENGTH=240 | 201606	1.08225	0.114038	0.9322	a-a
AT4G20860	AT4G20860.1 | FAD-binding Berberine family protein | Chr4:11172726-11174318 FORWARD LENGTH=530 | 201606	1.0835	0.115696	0.6574	b-b
AT1G76150	AT1G76150.1 | enoyl-CoA hydratase 2 | Chr1:28575236-28577637 REVERSE LENGTH=309 | 201606	1.08444	0.116956	0.669	b-b
AT5G14320	AT5G14320.1 | Ribosomal protein S13/S18 family | Chr5:4617839-4618772 REVERSE LENGTH=169 | 201606	1.08606	0.119108	0.9244	b-b
AT4G15210	AT4G15210.1 | beta-amylase 5 | Chr4:8666734-8669357 REVERSE LENGTH=498 | 201606	1.08683	0.120124	0.8141	a-a
AT1G42970	AT1G42970.1 | glyceraldehyde-3-phosphate dehydrogenase B subunit | Chr1:16127552-16129584 FORWARD LENGTH=447 | 201606	1.0878	0.121407	0.1544	a-a
AT3G03470	AT3G03470.1 | cytochrome P450%2C family 87%2C subfamily A%2C polypeptide 9 | Chr3:824692-826345 REVERSE LENGTH=511 | 201606	1.09004	0.124375	0.423	ab-a
AT3G17390	AT3G17390.1 | S-adenosylmethionine synthetase family protein | Chr3:5952484-5953665 REVERSE LENGTH=393 | 201606	1.09096	0.125596	0.5669	b-b
AT3G44890	AT3G44890.1 | ribosomal protein L9 | Chr3:16386505-16387963 FORWARD LENGTH=197 | 201606	1.0928	0.128027	0.3951	b-b
AT3G22230	AT3G22230.1 | Ribosomal L27e protein family | Chr3:7844136-7844543 REVERSE LENGTH=135 | 201606	1.09342	0.128851	0.8541	b-b
AT3G23990	AT3G23990.1 | heat shock protein 60 | Chr3:8669013-8672278 FORWARD LENGTH=577 | 201606	1.09377	0.129304	0.0993	bc-b
AT5G47870	AT5G47870.1 | cobalt ion-binding protein | Chr5:19384555-19385808 REVERSE LENGTH=199 | 201606	1.0941	0.129748	0.0818	a-a
AT1G80460	AT1G80460.1 | Actin-like ATPase superfamily protein | Chr1:30246960-30249055 REVERSE LENGTH=522 | 201606	1.09707	0.13366	0.4858	b-b
AT4G32920	AT4G32920.1 | glycine-rich protein | Chr4:15888153-15896006 REVERSE LENGTH=1432 | 201606	1.09776	0.134562	0.7837	a-a
AT1G26850	AT1G26850.1 | S-adenosyl-L-methionine-dependent methyltransferases superfamily protein | Chr1:9301146-9303432 REVERSE LENGTH=616 | 201606	1.09829	0.135258	0.9128	b-b
AT4G29260	AT4G29260.1 | HAD superfamily%2C subfamily IIIB acid phosphatase | Chr4:14422310-14423409 REVERSE LENGTH=255 | 201606	1.09944	0.136774	0.5131	a-a
AT3G19130	AT3G19130.1 | RNA-binding protein 47B | Chr3:6611398-6613823 REVERSE LENGTH=435 | 201606	1.10128	0.139185	0.9058	a-a
AT2G27720	AT2G27720.1 | 60S acidic ribosomal protein family | Chr2:11818696-11819370 FORWARD LENGTH=115 | 201606	1.10177	0.139818	0.7488	b-b
AT5G62740	AT5G62740.1 | SPFH/Band 7/PHB domain-containing membrane-associated protein family | Chr5:25201320-25202535 FORWARD LENGTH=286 | 201606	1.10281	0.141188	0.2032	ab-a
AT4G22240	AT4G22240.1 | Plastid-lipid associated protein PAP / fibrillin family protein | Chr4:11766090-11767227 REVERSE LENGTH=310 | 201606	1.1029	0.141301	0.8758	a-a
AT3G23830	AT3G23830.1 | glycine-rich RNA-binding protein 4 | Chr3:8606762-8607677 REVERSE LENGTH=136 | 201606	1.10418	0.142978	0.6765	b-b
AT3G53580	AT3G53580.1 | diaminopimelate epimerase family protein | Chr3:19864784-19866907 FORWARD LENGTH=362 | 201606	1.10466	0.143602	0.8433	ab-a
AT1G07670	AT1G07670.1 | endomembrane-type CA-ATPase 4 | Chr1:2370305-2374196 REVERSE LENGTH=1061 | 201606	1.10485	0.143855	0.9471	b-b
AT3G46830	AT3G46830.1 | RAB GTPase homolog A2C | Chr3:17246699-17248362 REVERSE LENGTH=217 | 201606	1.10631	0.14576	0.784	b-ab
AT1G55890	AT1G55890.1 | Tetratricopeptide repeat (TPR)-like superfamily protein | Chr1:20901364-20902560 FORWARD LENGTH=398 | 201606	1.10636	0.145817	0.6601	b-b
AT1G53580	AT1G53580.1 | glyoxalase II 3 | Chr1:19991542-19993250 REVERSE LENGTH=294 | 201606	1.10784	0.147751	0.5963	b-b
AT4G01310	AT4G01310.1 | Ribosomal L5P family protein | Chr4:544166-545480 REVERSE LENGTH=262 | 201606	1.11001	0.150569	0.6735	b-b
AT1G68260	AT1G68260.1 | Thioesterase superfamily protein | Chr1:25585976-25587601 REVERSE LENGTH=190 | 201606	1.11442	0.156298	0.8799	a-a
AT1G33040	AT1G33040.1 | nascent polypeptide-associated complex subunit alpha-like protein 5 | Chr1:11966547-11967696 FORWARD LENGTH=209 | 201606	1.11452	0.156417	0.6898	b-b
AT4G20360	AT4G20360.1 | RAB GTPase homolog E1B | Chr4:10990036-10991466 FORWARD LENGTH=476 | 201606	1.11873	0.161862	0.1653	a-a
AT5G64420	AT5G64420.1 | DNA polymerase V family | Chr5:25756416-25761122 FORWARD LENGTH=1306 | 201606	1.1207	0.164404	0.8907	bc-ab
AT2G02040	AT2G02040.1 | peptide transporter 2 | Chr2:487542-489707 FORWARD LENGTH=585 | 201606	1.12083	0.164561	0.8646	b-b
AT5G03630	AT5G03630.1 | Pyridine nucleotide-disulfide oxidoreductase family protein | Chr5:922378-924616 REVERSE LENGTH=435 | 201606	1.12088	0.164636	0.9575	b-b
AT1G09780	AT1G09780.1 | Phosphoglycerate mutase%2C 2%2C3-bisphosphoglycerate-independent | Chr1:3165550-3167812 REVERSE LENGTH=557 | 201606	1.1217	0.165691	0.987	b-b
AT5G56680	AT5G56680.1 | Class II aminoacyl-tRNA and biotin synthetases superfamily protein | Chr5:22936645-22938841 FORWARD LENGTH=572 | 201606	1.12229	0.166444	0.0671	b-b
AT1G49600	AT1G49600.1 | RNA-binding protein 47A | Chr1:18357236-18360150 REVERSE LENGTH=445 | 201606	1.12384	0.16844	0.9945	b-b
AT4G36130	AT4G36130.1 | Ribosomal protein L2 family | Chr4:17097613-17098656 FORWARD LENGTH=258 | 201606	1.12397	0.168603	0.5138	b-b
AT2G20450	AT2G20450.1 | Ribosomal protein L14 | Chr2:8813923-8815071 FORWARD LENGTH=134 | 201606	1.1244	0.169161	0.0534	b-b
AT3G27830	AT3G27830.1 | ribosomal protein L12-A | Chr3:10318576-10319151 FORWARD LENGTH=191 | 201606	1.12447	0.169242	0.8713	b-ab
AT4G02930	AT4G02930.1 | GTP binding Elongation factor Tu family protein | Chr4:1295751-1298354 REVERSE LENGTH=454 | 201606	1.12452	0.169304	0.3109	bc-b
AT5G65110	AT5G65110.1 | acyl-CoA oxidase 2 | Chr5:26009821-26012482 REVERSE LENGTH=692 | 201606	1.1266	0.171972	0.1529	bc-b
AT5G10240	AT5G10240.1 | asparagine synthetase 3 | Chr5:3212934-3216418 REVERSE LENGTH=578 | 201606	1.12698	0.172457	0.6508	b-b
AT4G29060	AT4G29060.1 | elongation factor Ts family protein | Chr4:14317744-14321315 FORWARD LENGTH=953 | 201606	1.12887	0.174877	0.9323	b-b
AT5G48180	AT5G48180.1 | nitrile specifier protein 5 | Chr5:19541283-19542358 REVERSE LENGTH=326 | 201606	1.12911	0.175186	0.0918	b-ab
AT4G10480	AT4G10480.1 | Nascent polypeptide-associated complex (NAC)%2C alpha subunit family protein | Chr4:6478089-6479079 REVERSE LENGTH=212 | 201606	1.1307	0.17722	0.1941	b-b
AT5G08180	AT5G08180.1 | Ribosomal protein L7Ae/L30e/S12e/Gadd45 family protein | Chr5:2631843-2633374 REVERSE LENGTH=156 | 201606	1.13732	0.185637	0.4341	b-b
AT1G10370	AT1G10370.1 | Glutathione S-transferase family protein | Chr1:3397274-3398273 REVERSE LENGTH=227 | 201606	1.13824	0.186806	0.8925	ab-a
AT3G59920	AT3G59920.1 | RAB GDP dissociation inhibitor 2 | Chr3:22135157-22138221 FORWARD LENGTH=444 | 201606	1.13977	0.188749	0.7988	b-ab
AT1G75350	AT1G75350.1 | Ribosomal protein L31 | Chr1:28272163-28272687 FORWARD LENGTH=144 | 201606	1.14099	0.190283	0.9742	ab-a
AT3G11964	AT3G11964.1 | RIBOSOMAL RNA PROCESSING 5 | Chr3:3793957-3806626 REVERSE LENGTH=1896 | 201606	1.14423	0.194375	0.3467	bc-b
AT2G33800	AT2G33800.1 | Ribosomal protein S5 family protein | Chr2:14300925-14302352 REVERSE LENGTH=303 | 201606	1.14438	0.19457	0.1111	b-b
AT5G61020	AT5G61020.1 | evolutionarily conserved C-terminal region 3 | Chr5:24557485-24559780 REVERSE LENGTH=495 | 201606	1.14492	0.195248	0.8474	b-b
AT2G19730	AT2G19730.1 | Ribosomal L28e protein family | Chr2:8511752-8512995 FORWARD LENGTH=143 | 201606	1.14633	0.197028	0.416	b-b
AT4G38710	AT4G38710.1 | glycine-rich protein | Chr4:18078141-18080002 REVERSE LENGTH=452 | 201606	1.14844	0.199669	0.7298	b-b
AT5G56260	AT5G56260.1 | Ribonuclease E inhibitor RraA/Dimethylmenaquinone methyltransferase | Chr5:22775549-22776049 REVERSE LENGTH=166 | 201606	1.14853	0.199783	0.8641	bc-b
AT1G29900	AT1G29900.1 | carbamoyl phosphate synthetase B | Chr1:10468164-10471976 FORWARD LENGTH=1187 | 201606	1.1486	0.199879	0.1666	bc-b
AT2G47390	AT2G47390.1 | Prolyl oligopeptidase family protein | Chr2:19442278-19446253 REVERSE LENGTH=961 | 201606	1.14869	0.199995	0.2651	b-ab
AT4G17040	AT4G17040.1 | CLP protease R subunit 4 | Chr4:9586740-9589297 REVERSE LENGTH=305 | 201606	1.15495	0.207834	0.1818	b-ab
AT4G16130	AT4G16130.1 | arabinose kinase | Chr4:9120875-9127656 FORWARD LENGTH=1039 | 201606	1.15729	0.210747	0.2942	bc-ab
ATCG00800	ATCG00800.1 | structural constituent of ribosome | ChrC:82826-83482 REVERSE LENGTH=218 | 201606	1.15854	0.212307	0.6117	bc-ab
AT3G56150	AT3G56150.1 | eukaryotic translation initiation factor 3C | Chr3:20833790-20836820 REVERSE LENGTH=900 | 201606	1.16012	0.214274	0.6141	b-b
AT4G32520	AT4G32520.1 | serine hydroxymethyltransferase 3 | Chr4:15689642-15692334 REVERSE LENGTH=529 | 201606	1.16243	0.217144	0.4118	b-b
AT2G18040	AT2G18040.1 | peptidylprolyl cis/trans isomerase%2C NIMA-interacting 1 | Chr2:7842346-7843537 FORWARD LENGTH=119 | 201606	1.16334	0.218272	0.1178	bc-b
AT1G55490	AT1G55490.1 | chaperonin 60 beta | Chr1:20715717-20718673 REVERSE LENGTH=600 | 201606	1.16532	0.220724	0.28	b-b
AT5G63420	AT5G63420.1 | RNA-metabolising metallo-beta-lactamase family protein | Chr5:25400515-25405807 FORWARD LENGTH=911 | 201606	1.16672	0.222453	0.2819	b-ab
AT4G36680	AT4G36680.1 | Tetratricopeptide repeat (TPR)-like superfamily protein | Chr4:17292479-17293717 REVERSE LENGTH=412 | 201606	1.17027	0.226838	0.3034	b-b
AT3G20790	AT3G20790.1 | NAD(P)-binding Rossmann-fold superfamily protein | Chr3:7268802-7271099 FORWARD LENGTH=355 | 201606	1.17053	0.227164	0.7189	ab-a
AT3G07770	AT3G07770.1 | HEAT SHOCK PROTEIN 89.1 | Chr3:2479611-2483970 FORWARD LENGTH=799 | 201606	1.1708	0.227501	0.2152	b-b
AT1G12230	AT1G12230.1 | Aldolase superfamily protein | Chr1:4148050-4150708 FORWARD LENGTH=405 | 201606	1.17093	0.22766	0.4508	a-a
AT3G15000	AT3G15000.1 | cobalt ion binding protein | Chr3:5050321-5052121 FORWARD LENGTH=395 | 201606	1.17483	0.232456	0.0782	b-b
AT1G77120	AT1G77120.1 | alcohol dehydrogenase 1 | Chr1:28975509-28977216 FORWARD LENGTH=379 | 201606	1.17652	0.234525	0.7601	ab-a
AT1G76810	AT1G76810.1 | eukaryotic translation initiation factor 2 (eIF-2) family protein | Chr1:28831366-28836310 REVERSE LENGTH=1294 | 201606	1.17661	0.234639	0.7358	bc-b
AT4G36250	AT4G36250.1 | aldehyde dehydrogenase 3F1 | Chr4:17151029-17153381 FORWARD LENGTH=484 | 201606	1.1772	0.235365	0.0959	bc-b
AT3G45010	AT3G45010.1 | serine carboxypeptidase-like 48 | Chr3:16466328-16468845 FORWARD LENGTH=510 | 201606	1.17776	0.236048	0.7932	a-a
AT1G63660	AT1G63660.1 | GMP synthase (glutamine-hydrolyzing)%2C putative / glutamine amidotransferase | Chr1:23604127-23607080 REVERSE LENGTH=534 | 201606	1.17849	0.236946	0.5247	bc-b
AT3G13470	AT3G13470.1 | TCP-1/cpn60 chaperonin family protein | Chr3:4389685-4392624 FORWARD LENGTH=596 | 201606	1.18336	0.242888	0.5304	b-b
AT3G10520	AT3G10520.1 | hemoglobin 2 | Chr3:3276516-3277765 REVERSE LENGTH=158 | 201606	1.18353	0.243097	0.959	b-b
AT3G14310	AT3G14310.1 | pectin methylesterase 3 | Chr3:4772214-4775095 REVERSE LENGTH=592 | 201606	1.18355	0.243126	0.2419	b-b
AT5G02610	AT5G02610.1 | Ribosomal L29 family protein | Chr5:587611-588547 FORWARD LENGTH=123 | 201606	1.18999	0.250947	0.0938	b-ab
AT1G61580	AT1G61580.1 | R-protein L3 B | Chr1:22720833-22722402 REVERSE LENGTH=390 | 201606	1.19209	0.253488	0.6316	bc-b
AT1G12780	AT1G12780.1 | UDP-D-glucose/UDP-D-galactose 4-epimerase 1 | Chr1:4356124-4358120 REVERSE LENGTH=351 | 201606	1.19275	0.254288	0.1185	b-ab
AT4G33680	AT4G33680.1 | Pyridoxal phosphate (PLP)-dependent transferases superfamily protein | Chr4:16171847-16174630 REVERSE LENGTH=461 | 201606	1.19321	0.254845	0.0551	bc-b
AT5G23900	AT5G23900.1 | Ribosomal protein L13e family protein | Chr5:8064176-8065081 REVERSE LENGTH=206 | 201606	1.1957	0.257851	0.3328	b-b
AT1G48630	AT1G48630.1 | receptor for activated C kinase 1B | Chr1:17981977-17983268 REVERSE LENGTH=326 | 201606	1.19985	0.262857	0.4398	b-b
AT2G37220	AT2G37220.1 | RNA-binding (RRM/RBD/RNP motifs) family protein | Chr2:15634980-15636331 REVERSE LENGTH=289 | 201606	1.19993	0.262955	0.1128	bc-b
AT2G18230	AT2G18230.1 | pyrophosphorylase 2 | Chr2:7932139-7933560 REVERSE LENGTH=218 | 201606	1.20431	0.268205	0.4685	a-a
AT2G19540	AT2G19540.1 | Transducin family protein / WD-40 repeat family protein | Chr2:8461804-8464347 FORWARD LENGTH=469 | 201606	1.20928	0.274152	0.3908	ab-a
AT3G12670	AT3G12670.1 | CTP synthase family protein | Chr3:4020351-4024086 REVERSE LENGTH=591 | 201606	1.20993	0.27492	0.0556	b-b
AT1G22530	AT1G22530.1 | PATELLIN 2 | Chr1:7955773-7958326 REVERSE LENGTH=683 | 201606	1.2174	0.283804	0.2028	b-ab
AT3G44750	AT3G44750.1 | histone deacetylase 3 | Chr3:16298045-16299585 FORWARD LENGTH=245 | 201606	1.21809	0.284626	0.1562	bc-b
AT5G17710	AT5G17710.1 | Co-chaperone GrpE family protein | Chr5:5839560-5841639 REVERSE LENGTH=324 | 201606	1.22475	0.292493	0.5811	b-ab
AT3G52150	AT3G52150.1 | RNA-binding (RRM/RBD/RNP motifs) family protein | Chr3:19342074-19343090 FORWARD LENGTH=253 | 201606	1.23518	0.304726	0.1622	b-b
AT3G44590	AT3G44590.1 | 60S acidic ribosomal protein family | Chr3:16163983-16164658 FORWARD LENGTH=111 | 201606	1.2525	0.324807	0.3287	bc-b
AT3G18130	AT3G18130.1 | receptor for activated C kinase 1C | Chr3:6211109-6212371 REVERSE LENGTH=326 | 201606	1.2562	0.329067	0.2493	b-b
AT4G17870	AT4G17870.1 | Polyketide cyclase/dehydrase and lipid transport superfamily protein | Chr4:9928792-9929367 FORWARD LENGTH=191 | 201606	1.26199	0.335695	0.2726	b-ab
AT4G10450	AT4G10450.1 | Ribosomal protein L6 family | Chr4:6463201-6464458 REVERSE LENGTH=194 | 201606	1.26393	0.337917	0.0608	bc-ab
AT3G18420	AT3G18420.1 | Protein prenylyltransferase superfamily protein | Chr3:6324771-6325721 REVERSE LENGTH=316 | 201606	1.26536	0.339546	0.2742	b-ab
AT5G11880	AT5G11880.1 | Pyridoxal-dependent decarboxylase family protein | Chr5:3827806-3829942 REVERSE LENGTH=489 | 201606	1.26726	0.341717	0.0556	b-ab
AT3G05060	AT3G05060.1 | NOP56-like pre RNA processing ribonucleoprotein | Chr3:1413174-1415564 REVERSE LENGTH=533 | 201606	1.26806	0.342622	0.2088	b-b
AT1G56110	AT1G56110.1 | NOP56-like pre RNA processing ribonucleoprotein | Chr1:20984544-20986893 REVERSE LENGTH=522 | 201606	1.27059	0.345501	0.1977	bc-b
AT1G65480	AT1G65480.1 | PEBP (phosphatidylethanolamine-binding protein) family protein | Chr1:24331510-24333689 FORWARD LENGTH=175 | 201606	1.27838	0.354315	0.6943	a-a
AT1G31970	AT1G31970.1 | DEA(D/H)-box RNA helicase family protein | Chr1:11479921-11482707 FORWARD LENGTH=537 | 201606	1.28502	0.361792	0.7317	b-b
AT5G13780	AT5G13780.1 | Acyl-CoA N-acyltransferases (NAT) superfamily protein | Chr5:4447610-4448603 REVERSE LENGTH=192 | 201606	1.2858	0.362663	0.1661	b-b
AT3G10050	AT3G10050.1 | L-O-methylthreonine resistant 1 | Chr3:3099164-3101741 REVERSE LENGTH=592 | 201606	1.29036	0.367769	0.8032	ab-ab
AT3G57410	AT3G57410.1 | villin 3 | Chr3:21243615-21249809 REVERSE LENGTH=965 | 201606	1.2925	0.370166	0.1696	bc-b
AT5G27120	AT5G27120.1 | NOP56-like pre RNA processing ribonucleoprotein | Chr5:9541287-9543684 FORWARD LENGTH=533 | 201606	1.29713	0.375326	0.9412	b-b

## Sheet: prt6,Col_sans
accession	descr	FC ratio	logFC	pvalue	comp_letters
AT4G33820	AT4G33820.1 | Glycosyl hydrolase superfamily protein | Chr4:16217010-16219515 REVERSE LENGTH=570 | 201606	0.414818	-1.26945	0.0003	b-a
AT5G57550	AT5G57550.1 | xyloglucan endotransglucosylase/hydrolase 25 | Chr5:23305055-23306384 REVERSE LENGTH=284 | 201606	0.470515	-1.08769	0.0007	b-a
AT5G63800	AT5G63800.1 | Glycosyl hydrolase family 35 protein | Chr5:25530323-25535678 FORWARD LENGTH=718 | 201606	0.476546	-1.06931	0.0004	b-a
AT2G46750	AT2G46750.1 | D-arabinono-1%2C4-lactone oxidase family protein | Chr2:19208443-19210909 REVERSE LENGTH=591 | 201606	0.505201	-0.985071	0.0006	b-a
AT1G19900	AT1G19900.1 | glyoxal oxidase-related protein | Chr1:6907038-6908684 REVERSE LENGTH=548 | 201606	0.512645	-0.963969	0.0001	b-a
AT2G02930	AT2G02930.1 | glutathione S-transferase F3 | Chr2:851348-852106 REVERSE LENGTH=212 | 201606	0.522032	-0.937789	0	b-a
AT4G20860	AT4G20860.1 | FAD-binding Berberine family protein | Chr4:11172726-11174318 FORWARD LENGTH=530 | 201606	0.527029	-0.924045	0.0001	b-a
AT5G66780	AT5G66780.1 | late embryogenesis abundant protein | Chr5:26663627-26664196 FORWARD LENGTH=121 | 201606	0.547562	-0.868906	0.0003	b-a
AT4G36360	AT4G36360.1 | beta-galactosidase 3 | Chr4:17176840-17181143 REVERSE LENGTH=856 | 201606	0.604956	-0.725097	0.0017	b-a
AT1G04580	AT1G04580.1 | aldehyde oxidase 4 | Chr1:1252212-1257510 REVERSE LENGTH=1337 | 201606	0.605598	-0.723567	0.0004	b-a
AT3G12145	AT3G12145.1 | Leucine-rich repeat (LRR) family protein | Chr3:3874764-3876075 REVERSE LENGTH=325 | 201606	0.622624	-0.683567	0.0022	b-a
AT1G28330	AT1G28330.1 | dormancy-associated protein-like 1 | Chr1:9934252-9935216 REVERSE LENGTH=122 | 201606	0.623191	-0.682253	0.041	b-a
AT3G22500	AT3G22500.1 | Seed maturation protein | Chr3:7971920-7972865 REVERSE LENGTH=256 | 201606	0.626075	-0.675594	0.0005	b-a
AT1G70840	AT1G70840.1 | MLP-like protein 31 | Chr1:26713170-26714014 REVERSE LENGTH=171 | 201606	0.641109	-0.641358	0.0173	b-a
AT2G21820	AT2G21820.1 | seed maturation protein | Chr2:9302983-9303219 REVERSE LENGTH=78 | 201606	0.64692	-0.628341	0.0001	b-a
AT5G26120	AT5G26120.1 | alpha-L-arabinofuranosidase 2 | Chr5:9121835-9125399 REVERSE LENGTH=674 | 201606	0.651172	-0.618889	0.0024	b-a
AT1G60680	AT1G60680.1 | NAD(P)-linked oxidoreductase superfamily protein | Chr1:22347824-22349236 REVERSE LENGTH=346 | 201606	0.661526	-0.59613	0.0009	b-a
AT1G16730	AT1G16730.1 | hypothetical protein | Chr1:5726617-5727312 REVERSE LENGTH=202 | 201606	0.663429	-0.591987	0.0001	b-a
AT5G63030	AT5G63030.1 | Thioredoxin superfamily protein | Chr5:25286352-25287517 FORWARD LENGTH=125 | 201606	0.668556	-0.580879	0.0002	b-a
AT1G04660	AT1G04660.1 | glycine-rich protein | Chr1:1300668-1301306 REVERSE LENGTH=212 | 201606	0.669636	-0.578551	0.0023	b-a
AT3G51810	AT3G51810.1 | Stress induced protein | Chr3:19214818-19215461 FORWARD LENGTH=152 | 201606	0.689003	-0.537419	0.0004	b-a
AT5G64260	AT5G64260.1 | EXORDIUM like 2 | Chr5:25703980-25704897 FORWARD LENGTH=305 | 201606	0.691517	-0.532164	0.0102	b-a
AT4G34260	AT4G34260.1 | 1%2C2-alpha-L-fucosidase | Chr4:16398130-16401591 FORWARD LENGTH=843 | 201606	0.699468	-0.51567	0.0026	b-a
AT2G47510	AT2G47510.1 | fumarase 1 | Chr2:19498614-19502020 FORWARD LENGTH=492 | 201606	1.30232	0.381082	0.0012	c-d
AT3G58510	AT3G58510.1 | DEA(D/H)-box RNA helicase family protein | Chr3:21640608-21643464 FORWARD LENGTH=612 | 201606	1.30551	0.384609	0.0034	a-b
AT1G54010	AT1G54010.1 | GDSL-like Lipase/Acylhydrolase superfamily protein | Chr1:20158854-20160747 REVERSE LENGTH=386 | 201606	1.31031	0.389904	0.0012	b-c
AT3G14310	AT3G14310.1 | pectin methylesterase 3 | Chr3:4772214-4775095 REVERSE LENGTH=592 | 201606	1.31668	0.396905	0.0327	b-c
AT5G11880	AT5G11880.1 | Pyridoxal-dependent decarboxylase family protein | Chr5:3827806-3829942 REVERSE LENGTH=489 | 201606	1.32758	0.408797	0.0242	b-c
AT2G38280	AT2G38280.1 | AMP deaminase%2C putative / myoadenylate deaminase | Chr2:16033767-16038793 REVERSE LENGTH=839 | 201606	1.33757	0.41962	0.001	c-d
AT3G61070	AT3G61070.1 | peroxin 11E | Chr3:22604873-22606159 REVERSE LENGTH=231 | 201606	1.34066	0.422944	0.0398	b-c
AT5G63420	AT5G63420.1 | RNA-metabolising metallo-beta-lactamase family protein | Chr5:25400515-25405807 FORWARD LENGTH=911 | 201606	1.34334	0.425822	0.0318	b-c
AT1G55490	AT1G55490.1 | chaperonin 60 beta | Chr1:20715717-20718673 REVERSE LENGTH=600 | 201606	1.34489	0.427486	0.0202	b-c
AT4G01310	AT4G01310.1 | Ribosomal L5P family protein | Chr4:544166-545480 REVERSE LENGTH=262 | 201606	1.34682	0.429556	0.0394	b-c
AT3G52150	AT3G52150.1 | RNA-binding (RRM/RBD/RNP motifs) family protein | Chr3:19342074-19343090 FORWARD LENGTH=253 | 201606	1.37323	0.457575	0.0286	b-c
AT3G44880	AT3G44880.1 | Pheophorbide a oxygenase family protein with Rieske 2Fe-2S domain-containing protein | Chr3:16383858-16386204 FORWARD LENGTH=537 | 201606	1.37844	0.463032	0.0238	a-b
AT5G02490	AT5G02490.1 | Heat shock protein 70 (Hsp 70) family protein | Chr5:550296-552565 REVERSE LENGTH=653 | 201606	1.38068	0.465384	0.0005	b-c
AT5G23900	AT5G23900.1 | Ribosomal protein L13e family protein | Chr5:8064176-8065081 REVERSE LENGTH=206 | 201606	1.38147	0.466207	0.0411	b-c
AT4G17040	AT4G17040.1 | CLP protease R subunit 4 | Chr4:9586740-9589297 REVERSE LENGTH=305 | 201606	1.38167	0.46641	0.0035	b-c
AT2G40290	AT2G40290.1 | Eukaryotic translation initiation factor 2 subunit 1 | Chr2:16829030-16830889 REVERSE LENGTH=344 | 201606	1.38928	0.474337	0.0362	b-c
AT3G49470	AT3G49470.1 | nascent polypeptide-associated complex subunit alpha-like protein 2 | Chr3:18341072-18342273 FORWARD LENGTH=217 | 201606	1.39925	0.484655	0.0228	b-c
AT4G36680	AT4G36680.1 | Tetratricopeptide repeat (TPR)-like superfamily protein | Chr4:17292479-17293717 REVERSE LENGTH=412 | 201606	1.40804	0.493691	0.0144	b-c
AT1G61790	AT1G61790.1 | Oligosaccharyltransferase complex/magnesium transporter family protein | Chr1:22814390-22815430 FORWARD LENGTH=346 | 201606	1.41473	0.500524	0.0283	ab-c
AT3G46830	AT3G46830.1 | RAB GTPase homolog A2C | Chr3:17246699-17248362 REVERSE LENGTH=217 | 201606	1.43581	0.521861	0.0301	b-c
AT3G15980	AT3G15980.1 | Coatomer%2C beta' subunit | Chr3:5411699-5418313 REVERSE LENGTH=909 | 201606	1.43581	0.521865	0.0033	b-c
AT3G63490	AT3G63490.1 | Ribosomal protein L1p/L10e family | Chr3:23444269-23446020 FORWARD LENGTH=346 | 201606	1.43996	0.526028	0.0157	b-c
AT4G25630	AT4G25630.1 | fibrillarin 2 | Chr4:13074239-13076205 FORWARD LENGTH=320 | 201606	1.44811	0.534169	0.0059	c-d
AT5G10240	AT5G10240.1 | asparagine synthetase 3 | Chr5:3212934-3216418 REVERSE LENGTH=578 | 201606	1.44849	0.534553	0.0207	b-c
AT2G47390	AT2G47390.1 | Prolyl oligopeptidase family protein | Chr2:19442278-19446253 REVERSE LENGTH=961 | 201606	1.46476	0.550668	0.0028	b-c
AT1G02640	AT1G02640.1 | beta-xylosidase 2 | Chr1:564293-567580 FORWARD LENGTH=768 | 201606	1.46504	0.550939	0	b-c
AT5G15490	AT5G15490.1 | UDP-glucose 6-dehydrogenase family protein | Chr5:5027872-5029314 REVERSE LENGTH=480 | 201606	1.4665	0.552376	0.0139	a-b
AT3G09440	AT3G09440.1 | Heat shock protein 70 (Hsp 70) family protein | Chr3:2903434-2905632 REVERSE LENGTH=649 | 201606	1.48124	0.566803	0.0031	b-c
AT3G13470	AT3G13470.1 | TCP-1/cpn60 chaperonin family protein | Chr3:4389685-4392624 FORWARD LENGTH=596 | 201606	1.48553	0.570982	0.0265	b-c
AT4G10480	AT4G10480.1 | Nascent polypeptide-associated complex (NAC)%2C alpha subunit family protein | Chr4:6478089-6479079 REVERSE LENGTH=212 | 201606	1.49588	0.580992	0.0004	b-c
AT2G36880	AT2G36880.1 | methionine adenosyltransferase 3 | Chr2:15479721-15480893 REVERSE LENGTH=390 | 201606	1.49697	0.582042	0.0018	b-c
AT3G57610	AT3G57610.1 | adenylosuccinate synthase | Chr3:21334519-21336603 REVERSE LENGTH=490 | 201606	1.504	0.588801	0.0004	c-d
AT5G49360	AT5G49360.1 | beta-xylosidase 1 | Chr5:20012179-20016659 REVERSE LENGTH=774 | 201606	1.51434	0.59869	0.0054	b-c
AT1G53580	AT1G53580.1 | glyoxalase II 3 | Chr1:19991542-19993250 REVERSE LENGTH=294 | 201606	1.52247	0.606416	0.0041	b-c
AT4G20360	AT4G20360.1 | RAB GTPase homolog E1B | Chr4:10990036-10991466 FORWARD LENGTH=476 | 201606	1.54809	0.630491	0.0001	a-b
AT1G12780	AT1G12780.1 | UDP-D-glucose/UDP-D-galactose 4-epimerase 1 | Chr1:4356124-4358120 REVERSE LENGTH=351 | 201606	1.56545	0.646574	0.0007	b-c
AT1G50920	AT1G50920.1 | Nucleolar GTP-binding protein | Chr1:18870555-18872570 FORWARD LENGTH=671 | 201606	1.5675	0.648462	0.0269	b-c
AT1G76150	AT1G76150.1 | enoyl-CoA hydratase 2 | Chr1:28575236-28577637 REVERSE LENGTH=309 | 201606	1.57878	0.658807	0.0007	b-c
AT1G74260	AT1G74260.1 | purine biosynthesis 4 | Chr1:27923005-27927764 REVERSE LENGTH=1407 | 201606	1.61224	0.689063	0.0034	b-c
AT5G66920	AT5G66920.1 | SKU5 similar 17 | Chr5:26722963-26725370 FORWARD LENGTH=546 | 201606	1.62552	0.700897	0.0083	b-c
AT2G18230	AT2G18230.1 | pyrophosphorylase 2 | Chr2:7932139-7933560 REVERSE LENGTH=218 | 201606	1.64325	0.716553	0.0128	a-b
AT1G19530	AT1G19530.1 | DNA polymerase epsilon catalytic subunit A | Chr1:6763976-6764686 FORWARD LENGTH=117 | 201606	1.64416	0.717348	0.0178	a-b
AT1G07670	AT1G07670.1 | endomembrane-type CA-ATPase 4 | Chr1:2370305-2374196 REVERSE LENGTH=1061 | 201606	1.64559	0.718609	0.0408	b-c
AT3G18130	AT3G18130.1 | receptor for activated C kinase 1C | Chr3:6211109-6212371 REVERSE LENGTH=326 | 201606	1.65877	0.730117	0.0117	b-c
AT2G33800	AT2G33800.1 | Ribosomal protein S5 family protein | Chr2:14300925-14302352 REVERSE LENGTH=303 | 201606	1.66549	0.735942	0	b-c
AT4G35000	AT4G35000.1 | ascorbate peroxidase 3 | Chr4:16665007-16667541 REVERSE LENGTH=287 | 201606	1.666	0.736389	0	b-c
ATCG00830	ATCG00830.1 | ribosomal protein L2 | ChrC:84337-85843 REVERSE LENGTH=274 | 201606	1.67274	0.742217	0.0148	b-c
AT1G25490	AT1G25490.1 | ARM repeat superfamily protein | Chr1:8951700-8954899 FORWARD LENGTH=588 | 201606	1.69115	0.758007	0.0334	b-c
AT3G56150	AT3G56150.1 | eukaryotic translation initiation factor 3C | Chr3:20833790-20836820 REVERSE LENGTH=900 | 201606	1.74273	0.801352	0.0108	b-c
AT3G16400	AT3G16400.1 | nitrile specifier protein 1 | Chr3:5566516-5568330 FORWARD LENGTH=470 | 201606	1.75327	0.810045	0.0041	b-c
AT2G45300	AT2G45300.1 | RNA 3'-terminal phosphate cyclase/enolpyruvate transferase%2C alpha/beta | Chr2:18677518-18679868 FORWARD LENGTH=520 | 201606	1.75419	0.810804	0.0022	b-c
AT3G08030	AT3G08030.1 | DNA-directed RNA polymerase subunit beta (Protein of unknown function%2C DUF642) | Chr3:2564191-2565819 FORWARD LENGTH=365 | 201606	1.76543	0.820019	0.0029	b-c
AT2G39730	AT2G39730.1 | rubisco activase | Chr2:16570951-16573345 REVERSE LENGTH=474 | 201606	1.79623	0.844974	0.0001	b-c
AT1G80460	AT1G80460.1 | Actin-like ATPase superfamily protein | Chr1:30246960-30249055 REVERSE LENGTH=522 | 201606	1.82026	0.864147	0.0001	b-c
AT3G27820	AT3G27820.1 | monodehydroascorbate reductase 4 | Chr3:10315249-10317881 FORWARD LENGTH=488 | 201606	1.82534	0.868166	0.0332	b-c
AT3G19130	AT3G19130.1 | RNA-binding protein 47B | Chr3:6611398-6613823 REVERSE LENGTH=435 | 201606	1.86058	0.895755	0.0144	a-b
AT5G62350	AT5G62350.1 | Plant invertase/pectin methylesterase inhibitor superfamily protein | Chr5:25037504-25038112 FORWARD LENGTH=202 | 201606	1.87133	0.904066	0.004	a-b
AT1G32990	AT1G32990.1 | plastid ribosomal protein l11 | Chr1:11955827-11957139 FORWARD LENGTH=222 | 201606	1.90793	0.932011	0.0089	b-c
AT2G30870	AT2G30870.1 | glutathione S-transferase PHI 10 | Chr2:13141490-13142392 FORWARD LENGTH=215 | 201606	1.94893	0.962686	0.0053	b-c
AT3G14415	AT3G14415.1 | Aldolase-type TIM barrel family protein | Chr3:4818667-4820748 FORWARD LENGTH=367 | 201606	1.95378	0.966271	0.0017	c-d
AT4G15210	AT4G15210.1 | beta-amylase 5 | Chr4:8666734-8669357 REVERSE LENGTH=498 | 201606	1.97845	0.984371	0.0004	a-b
AT1G48630	AT1G48630.1 | receptor for activated C kinase 1B | Chr1:17981977-17983268 REVERSE LENGTH=326 | 201606	2.03686	1.02635	0.0012	b-c
AT1G09210	AT1G09210.1 | calreticulin 1b | Chr1:2973217-2976655 REVERSE LENGTH=424 | 201606	2.06622	1.047	0.0004	b-c
AT2G47730	AT2G47730.1 | glutathione S-transferase phi 8 | Chr2:19558213-19559266 FORWARD LENGTH=263 | 201606	2.1374	1.09586	0	a-b
AT4G29830	AT4G29830.1 | Transducin/WD40 repeat-like superfamily protein | Chr4:14597728-14599157 FORWARD LENGTH=321 | 201606	2.2164	1.14822	0.0074	a-b
AT1G56340	AT1G56340.1 | calreticulin 1a | Chr1:21090059-21092630 REVERSE LENGTH=425 | 201606	2.3799	1.2509	0.0078	ab-c
AT3G17390	AT3G17390.1 | S-adenosylmethionine synthetase family protein | Chr3:5952484-5953665 REVERSE LENGTH=393 | 201606	2.45461	1.29549	0	b-c
AT1G11680	AT1G11680.1 | CYTOCHROME P450 51G1 | Chr1:3938925-3940585 FORWARD LENGTH=488 | 201606	2.47449	1.30713	0.0031	a-b
AT1G22530	AT1G22530.1 | PATELLIN 2 | Chr1:7955773-7958326 REVERSE LENGTH=683 | 201606	3.49351	1.80468	0	b-c
AT3G45010	AT3G45010.1 | serine carboxypeptidase-like 48 | Chr3:16466328-16468845 FORWARD LENGTH=510 | 201606	3.57124	1.83642	0.0006	a-b
AT5G05290	AT5G05290.1 | expansin A2 | Chr5:1568752-1569712 FORWARD LENGTH=255 | 201606	4.23501	2.08236	0.0062	a-b
AT1G54000	AT1G54000.1 | GDSL-like Lipase/Acylhydrolase superfamily protein | Chr1:20154548-20156365 REVERSE LENGTH=391 | 201606	4.6185	2.20742	0	b-d
AT3G16420	AT3G16420.1 | PYK10-binding protein 1 | Chr3:5579560-5580674 FORWARD LENGTH=298 | 201606	4.71262	2.23653	0	b-d
AT3G09260	AT3G09260.1 | Glycosyl hydrolase superfamily protein | Chr3:2840657-2843730 REVERSE LENGTH=524 | 201606	5.77811	2.5306	0	b-d
AT3G03270	AT3G03270.2 | Adenine nucleotide alpha hydrolases-like superfamily protein | Chr3:762136-763075 REVERSE LENGTH=159 | 201606	7.90588	2.98293	0	b-d
AT2G16060	AT2G16060.1 | hemoglobin 1 | Chr2:6982782-6983522 REVERSE LENGTH=160 | 201606	18.7403	4.22807	0	ab-c
AT1G43800	AT1G43800.1 | Plant stearoyl-acyl-carrier-protein desaturase family protein | Chr1:16577662-16579549 FORWARD LENGTH=391 | 201606	21.6351	4.4353	0	b-d
AT1G12270	AT1G12270.1 | stress-inducible protein | Chr1:4172105-4174575 FORWARD LENGTH=572 | 201606	0.235111	-2.08859	0.1203	a-a
AT3G24068	AT3G24068.1 | Plant self-incompatibility protein S1 family | Chr3:8692266-8692667 REVERSE LENGTH=133 | 201606	0.308513	-1.6966	0.2141	ab-a
AT5G35660	AT5G35660.1 | Glycine-rich protein family | Chr5:13852609-13853717 REVERSE LENGTH=343 | 201606	0.40867	-1.29099	0.0533	ab-a
AT2G05580	AT2G05580.1 | Glycine-rich protein family | Chr2:2055578-2056563 FORWARD LENGTH=302 | 201606	0.415187	-1.26817	0.0576	a-a
AT1G05150	AT1G05150.1 | Calcium-binding tetratricopeptide family protein | Chr1:1484280-1486706 REVERSE LENGTH=808 | 201606	0.557369	-0.843297	0.0524	ab-a
AT5G44360	AT5G44360.1 | FAD-binding Berberine family protein | Chr5:17872100-17873698 REVERSE LENGTH=532 | 201606	0.5952	-0.748554	0.0608	ab-a
AT2G29340	AT2G29340.1 | NAD-dependent epimerase/dehydratase family protein | Chr2:12597131-12599009 FORWARD LENGTH=307 | 201606	0.623042	-0.682598	0.0503	ab-a
AT2G35300	AT2G35300.1 | Late embryogenesis abundant protein%2C group 1 protein | Chr2:14863066-14863359 REVERSE LENGTH=97 | 201606	0.634203	-0.656983	0.0736	a-a
AT2G20140	AT2G20140.1 | AAA-type ATPase family protein | Chr2:8692736-8694837 FORWARD LENGTH=443 | 201606	0.659179	-0.601258	0.414	ab-a
AT3G01570	AT3G01570.1 | Oleosin family protein | Chr3:222152-222778 REVERSE LENGTH=183 | 201606	0.664471	-0.589722	0.1804	ab-a
AT4G11040	AT4G11040.1 | Protein phosphatase 2C family protein | Chr4:6745161-6746667 FORWARD LENGTH=295 | 201606	0.672635	-0.572105	0.1078	a-a
AT4G34890	AT4G34890.1 | xanthine dehydrogenase 1 | Chr4:16618736-16624983 REVERSE LENGTH=1361 | 201606	0.675861	-0.565202	0.6069	a-a
AT2G19320	AT2G19320.1 | hypothetical protein | Chr2:8370864-8371097 REVERSE LENGTH=77 | 201606	0.682726	-0.550621	0.1231	a-a
AT1G02930	AT1G02930.1 | glutathione S-transferase 6 | Chr1:661363-662191 REVERSE LENGTH=208 | 201606	1.30771	0.387039	0.0592	ab-bc
AT4G01850	AT4G01850.1 | S-adenosylmethionine synthetase 2 | Chr4:796298-797479 REVERSE LENGTH=393 | 201606	1.31127	0.390968	0.5495	b-b
AT5G56010	AT5G56010.1 | heat shock protein 81-3 | Chr5:22681410-22683911 FORWARD LENGTH=699 | 201606	1.31206	0.391829	0.0907	b-b
AT3G02110	AT3G02110.1 | serine carboxypeptidase-like 25 | Chr3:370902-373637 REVERSE LENGTH=473 | 201606	1.31291	0.392769	0.3175	ab-b
AT5G66860	AT5G66860.1 | Ribosomal protein L25/Gln-tRNA synthetase%2C anti-codon-binding domain-containing protein | Chr5:26701233-26702531 REVERSE LENGTH=249 | 201606	1.32628	0.407384	0.4411	ab-b
AT3G05970	AT3G05970.1 | long-chain acyl-CoA synthetase 6 | Chr3:1786510-1791746 REVERSE LENGTH=701 | 201606	1.32712	0.408303	0.1499	ab-b
AT1G27090	AT1G27090.1 | glycine-rich protein | Chr1:9404041-9406098 REVERSE LENGTH=420 | 201606	1.33064	0.41212	0.1835	b-b
AT3G59920	AT3G59920.1 | RAB GDP dissociation inhibitor 2 | Chr3:22135157-22138221 FORWARD LENGTH=444 | 201606	1.33149	0.413037	0.2158	b-b
ATCG00800	ATCG00800.1 | structural constituent of ribosome | ChrC:82826-83482 REVERSE LENGTH=218 | 201606	1.35468	0.437947	0.1081	bc-c
AT2G19540	AT2G19540.1 | Transducin family protein / WD-40 repeat family protein | Chr2:8461804-8464347 FORWARD LENGTH=469 | 201606	1.35531	0.438625	0.1294	ab-b
AT3G15950	AT3G15950.1 | DNA topoisomerase-like protein | Chr3:5397783-5402610 REVERSE LENGTH=772 | 201606	1.35819	0.44168	0.1133	b-b
AT3G27830	AT3G27830.1 | ribosomal protein L12-A | Chr3:10318576-10319151 FORWARD LENGTH=191 | 201606	1.3587	0.442223	0.2529	b-b
AT4G12910	AT4G12910.1 | serine carboxypeptidase-like 20 | Chr4:7550576-7553051 REVERSE LENGTH=497 | 201606	1.35912	0.442674	0.1107	ab-b
AT4G18030	AT4G18030.1 | S-adenosyl-L-methionine-dependent methyltransferases superfamily protein | Chr4:10012850-10015267 REVERSE LENGTH=621 | 201606	1.3629	0.44668	0.2423	b-b
AT3G53580	AT3G53580.1 | diaminopimelate epimerase family protein | Chr3:19864784-19866907 FORWARD LENGTH=362 | 201606	1.36753	0.45157	0.1079	ab-b
AT2G39420	AT2G39420.1 | alpha/beta-Hydrolases superfamily protein | Chr2:16460442-16462872 FORWARD LENGTH=317 | 201606	1.36982	0.453989	0.7089	b-b
AT5G02500	AT5G02500.1 | heat shock cognate protein 70-1 | Chr5:554055-556334 REVERSE LENGTH=651 | 201606	1.37137	0.455614	0.124	b-b
AT2G18960	AT2G18960.1 | H[+]-ATPase 1 | Chr2:8221858-8227268 FORWARD LENGTH=949 | 201606	1.37287	0.457192	0.1977	ab-b
AT5G07340	AT5G07340.1 | Calreticulin family protein | Chr5:2317300-2319458 FORWARD LENGTH=532 | 201606	1.38243	0.467202	0.066	ab-b
AT1G55900	AT1G55900.1 | Haloacid dehalogenase-like hydrolase (HAD) superfamily protein | Chr1:20903163-20905420 FORWARD LENGTH=376 | 201606	1.38937	0.474435	0.0827	ab-b
AT5G61020	AT5G61020.1 | evolutionarily conserved C-terminal region 3 | Chr5:24557485-24559780 REVERSE LENGTH=495 | 201606	1.3942	0.479433	0.2959	b-b
AT5G14320	AT5G14320.1 | Ribosomal protein S13/S18 family | Chr5:4617839-4618772 REVERSE LENGTH=169 | 201606	1.40237	0.487866	0.1193	b-b
AT1G80600	AT1G80600.1 | HOPW1-1-interacting 1 | Chr1:30298675-30300513 REVERSE LENGTH=457 | 201606	1.41173	0.497469	0.2467	ab-b
AT2G47780	AT2G47780.1 | Rubber elongation factor protein (REF) | Chr2:19570076-19570864 FORWARD LENGTH=235 | 201606	1.43159	0.51762	0.3279	b-bc
AT5G20250	AT5G20250.1 | Raffinose synthase family protein | Chr5:6834207-6836635 FORWARD LENGTH=749 | 201606	1.45239	0.538428	0.4158	bc-c
AT1G61580	AT1G61580.1 | R-protein L3 B | Chr1:22720833-22722402 REVERSE LENGTH=390 | 201606	1.4656	0.551495	0.1001	bc-c
AT3G14220	AT3G14220.1 | GDSL-like Lipase/Acylhydrolase superfamily protein | Chr3:4733039-4734483 FORWARD LENGTH=363 | 201606	1.46994	0.555753	0.518	ab-b
AT4G29060	AT4G29060.1 | elongation factor Ts family protein | Chr4:14317744-14321315 FORWARD LENGTH=953 | 201606	1.4787	0.564329	0.2145	b-b
AT2G23420	AT2G23420.1 | nicotinate phosphoribosyltransferase 2 | Chr2:9971819-9974909 FORWARD LENGTH=557 | 201606	1.4809	0.566473	0.0866	ab-b
AT3G57650	AT3G57650.1 | lysophosphatidyl acyltransferase 2 | Chr3:21349751-21352839 FORWARD LENGTH=389 | 201606	1.51938	0.60348	0.5503	a-a
AT5G64420	AT5G64420.1 | DNA polymerase V family | Chr5:25756416-25761122 FORWARD LENGTH=1306 | 201606	1.54584	0.628389	0.069	bc-c
AT2G43770	AT2G43770.1 | Transducin/WD40 repeat-like superfamily protein | Chr2:18134272-18135303 REVERSE LENGTH=343 | 201606	1.62261	0.698316	0.0747	ab-b
AT5G56260	AT5G56260.1 | Ribonuclease E inhibitor RraA/Dimethylmenaquinone methyltransferase | Chr5:22775549-22776049 REVERSE LENGTH=166 | 201606	1.64005	0.713743	0.0566	bc-c
AT1G12000	AT1G12000.1 | Phosphofructokinase family protein | Chr1:4050159-4053727 REVERSE LENGTH=566 | 201606	1.654	0.725963	0.3995	ab-b
AT1G79530	AT1G79530.1 | glyceraldehyde-3-phosphate dehydrogenase of plastid 1 | Chr1:29916232-29919088 REVERSE LENGTH=422 | 201606	1.76618	0.820632	0.1804	ab-b
AT4G26110	AT4G26110.1 | nucleosome assembly protein1%3B1 | Chr4:13232712-13235502 FORWARD LENGTH=372 | 201606	1.82104	0.864763	0.179	b-b
AT3G15190	AT3G15190.1 | chloroplast 30S ribosomal protein S20 | Chr3:5116216-5117412 FORWARD LENGTH=202 | 201606	1.91309	0.935904	0.1421	ab-b
AT1G25260	AT1G25260.1 | Ribosomal protein L10 family protein | Chr1:8854163-8855766 REVERSE LENGTH=235 | 201606	1.92139	0.942153	0.0544	ab-b
AT5G54160	AT5G54160.1 | O-methyltransferase 1 | Chr5:21982075-21984167 FORWARD LENGTH=363 | 201606	1.94632	0.960746	0.1529	ab-b
AT1G76810	AT1G76810.1 | eukaryotic translation initiation factor 2 (eIF-2) family protein | Chr1:28831366-28836310 REVERSE LENGTH=1294 | 201606	1.97334	0.980641	0.0782	bc-c
AT3G21560	AT3G21560.1 | UDP-Glycosyltransferase superfamily protein | Chr3:7595884-7597374 FORWARD LENGTH=496 | 201606	2.00783	1.00563	0.0594	ab-b
AT1G75350	AT1G75350.1 | Ribosomal protein L31 | Chr1:28272163-28272687 FORWARD LENGTH=144 | 201606	2.07834	1.05543	0.0759	ab-b
AT4G24770	AT4G24770.1 | 31-kDa RNA binding protein | Chr4:12766223-12767952 REVERSE LENGTH=329 | 201606	2.19215	1.13234	0.0781	b-b
AT3G48560	AT3G48560.1 | chlorsulfuron/imidazolinone resistant 1 | Chr3:18001530-18003542 REVERSE LENGTH=670 | 201606	2.26468	1.17931	0.096	ab-b
AT3G49240	AT3G49240.1 | Pentatricopeptide repeat (PPR) superfamily protein | Chr3:18256086-18257975 FORWARD LENGTH=629 | 201606	2.35161	1.23365	0.0604	bc-c
AT2G45790	AT2G45790.1 | phosphomannomutase | Chr2:18855876-18857753 FORWARD LENGTH=246 | 201606	2.37512	1.248	0.0646	ab-b
AT4G39850	AT4G39850.1 | peroxisomal ABC transporter 1 | Chr4:18489220-18496762 FORWARD LENGTH=1337 | 201606	2.76421	1.46687	0.2426	a-a
AT2G02850	AT2G02850.1 | plantacyanin | Chr2:826630-827720 REVERSE LENGTH=129 | 201606	0.71394	-0.486125	0.0019	b-a
AT5G65165	AT5G65165.1 | succinate dehydrogenase 2-3 | Chr5:26034515-26035922 REVERSE LENGTH=309 | 201606	0.715478	-0.483021	0.0092	b-a
AT5G39720	AT5G39720.1 | avirulence induced protein 2 like protein | Chr5:15899673-15900517 FORWARD LENGTH=165 | 201606	0.715648	-0.482677	0	b-a
AT4G37870	AT4G37870.1 | phosphoenolpyruvate carboxykinase 1 | Chr4:17802974-17806332 REVERSE LENGTH=671 | 201606	0.721704	-0.470521	0.0002	b-a
AT3G21370	AT3G21370.1 | beta glucosidase 19 | Chr3:7524286-7527579 REVERSE LENGTH=527 | 201606	0.723997	-0.465944	0.0087	b-a
AT5G07830	AT5G07830.1 | glucuronidase 2 | Chr5:2504168-2506567 FORWARD LENGTH=543 | 201606	0.724723	-0.464499	0.0002	b-a
AT4G28520	AT4G28520.1 | cruciferin 3 | Chr4:14087596-14089617 FORWARD LENGTH=524 | 201606	0.730427	-0.453189	0.0066	b-a
AT3G22640	AT3G22640.1 | cupin family protein | Chr3:8011902-8013883 REVERSE LENGTH=486 | 201606	0.730689	-0.452671	0.0007	b-a
AT2G18570	AT2G18570.1 | UDP-Glycosyltransferase superfamily protein | Chr2:8063429-8064841 FORWARD LENGTH=470 | 201606	0.734481	-0.445203	0.0006	b-a
AT5G07330	AT5G07330.1 | NFU1 iron-sulfur cluster protein | Chr5:2316064-2316641 FORWARD LENGTH=165 | 201606	0.740505	-0.433418	0.0005	b-a
AT4G19410	AT4G19410.1 | Pectinacetylesterase family protein | Chr4:10582188-10584766 REVERSE LENGTH=391 | 201606	0.75283	-0.409604	0.0099	b-a
AT1G03890	AT1G03890.1 | RmlC-like cupins superfamily protein | Chr1:989250-990908 FORWARD LENGTH=451 | 201606	0.752897	-0.409475	0.0062	b-a
AT2G44310	AT2G44310.1 | Calcium-binding EF-hand family protein | Chr2:18309285-18309713 FORWARD LENGTH=142 | 201606	0.757036	-0.401567	0.0256	b-a
AT2G40170	AT2G40170.1 | Stress induced protein | Chr2:16779792-16780167 REVERSE LENGTH=92 | 201606	0.764695	-0.387044	0.035	b-a
AT3G53970	AT3G53970.1 | proteasome inhibitor-like protein | Chr3:19985208-19987132 FORWARD LENGTH=302 | 201606	0.765902	-0.384768	0.0108	b-a
AT3G22490	AT3G22490.1 | Seed maturation protein | Chr3:7969785-7970738 REVERSE LENGTH=262 | 201606	0.766464	-0.383709	0.0002	b-a
AT2G34700	AT2G34700.1 | Pollen Ole e 1 allergen and extensin family protein | Chr2:14634298-14635597 REVERSE LENGTH=175 | 201606	0.767784	-0.381227	0.024	b-a
AT1G03120	AT1G03120.1 | responsive to abscisic acid 28 | Chr1:752271-753140 FORWARD LENGTH=182 | 201606	0.768098	-0.380638	0.0487	b-a
AT1G19570	AT1G19570.1 | dehydroascorbate reductase | Chr1:6773462-6774413 REVERSE LENGTH=213 | 201606	0.771086	-0.375037	0.0414	b-a
AT5G55240	AT5G55240.1 | PEROXYGENASE 2 | Chr5:22405963-22407158 FORWARD LENGTH=243 | 201606	0.771439	-0.374377	0.0085	b-a
AT4G25100	AT4G25100.1 | Fe superoxide dismutase 1 | Chr4:12884649-12886501 REVERSE LENGTH=212 | 201606	0.771525	-0.374215	0.0464	b-a
AT3G03640	AT3G03640.1 | beta glucosidase 25 | Chr3:881028-884028 FORWARD LENGTH=531 | 201606	0.772677	-0.372062	0.0344	b-a
AT1G48130	AT1G48130.1 | 1-cysteine peroxiredoxin 1 | Chr1:17780610-17781500 FORWARD LENGTH=216 | 201606	0.773968	-0.369655	0.0221	b-a
AT3G56350	AT3G56350.1 | Iron/manganese superoxide dismutase family protein | Chr3:20894155-20895625 REVERSE LENGTH=241 | 201606	0.775922	-0.366016	0.0319	b-a
AT3G19920	AT3G19920.1 | BTB/POZ domain protein | Chr3:6929840-6931771 REVERSE LENGTH=416 | 201606	0.783459	-0.352071	0.0158	b-a
AT1G79690	AT1G79690.1 | nudix hydrolase homolog 3 | Chr1:29985360-29990171 FORWARD LENGTH=772 | 201606	0.785847	-0.34768	0.0002	b-a
AT1G16770	AT1G16770.1 | hypothetical protein | Chr1:5737900-5739110 FORWARD LENGTH=324 | 201606	0.786329	-0.346795	0.0026	b-a
AT4G26740	AT4G26740.1 | peroxygenase 1 | Chr4:13473791-13475278 REVERSE LENGTH=245 | 201606	0.788309	-0.343167	0.0458	b-a
AT1G71695	AT1G71695.1 | Peroxidase superfamily protein | Chr1:26964359-26966557 FORWARD LENGTH=358 | 201606	0.788852	-0.342174	0.0046	b-a
AT1G14950	AT1G14950.1 | Polyketide cyclase/dehydrase and lipid transport superfamily protein | Chr1:5157588-5158144 REVERSE LENGTH=155 | 201606	0.789422	-0.341132	0.0305	b-a
AT1G07645	AT1G07645.1 | dessication-induced 1VOC superfamily protein | Chr1:2367612-2368349 REVERSE LENGTH=137 | 201606	0.790423	-0.339303	0.0053	b-a
AT4G27530	AT4G27530.1 | hypothetical protein | Chr4:13752640-13753122 FORWARD LENGTH=130 | 201606	0.790812	-0.338594	0.0118	b-a
AT5G01670	AT5G01670.1 | NAD(P)-linked oxidoreductase superfamily protein | Chr5:252000-253856 FORWARD LENGTH=322 | 201606	0.793069	-0.334482	0.0001	b-a
AT5G16550	AT5G16550.1 | voltage-dependent L-type calcium channel subunit | Chr5:5405526-5406641 FORWARD LENGTH=249 | 201606	0.794944	-0.331074	0.0386	b-a
AT1G01900	AT1G01900.1 | subtilase family protein | Chr1:310332-313011 FORWARD LENGTH=774 | 201606	0.795817	-0.329491	0.0028	b-a
AT5G06760	AT5G06760.1 | Late Embryogenesis Abundant 4-5 | Chr5:2089754-2090313 REVERSE LENGTH=158 | 201606	0.796085	-0.329006	0.0151	b-a
AT4G39260	AT4G39260.1 | cold%2C circadian rhythm%2C and RNA binding 1 | Chr4:18274166-18274958 REVERSE LENGTH=169 | 201606	0.803037	-0.316461	0.001	b-a
AT3G58450	AT3G58450.2 | Adenine nucleotide alpha hydrolases-like superfamily protein | Chr3:21622032-21623057 FORWARD LENGTH=197 | 201606	0.803763	-0.315158	0.004	b-a
AT1G03880	AT1G03880.1 | cruciferin 2 | Chr1:985786-987916 FORWARD LENGTH=455 | 201606	0.808496	-0.306687	0.008	b-a
AT5G45690	AT5G45690.1 | histone acetyltransferase (DUF1264) | Chr5:18535139-18536259 REVERSE LENGTH=247 | 201606	0.809689	-0.30456	0.0014	b-a
AT1G20620	AT1G20620.1 | catalase 3 | Chr1:7143142-7146193 FORWARD LENGTH=492 | 201606	0.810678	-0.302798	0.0001	b-a
AT3G11050	AT3G11050.1 | ferritin 2 | Chr3:3463651-3465294 FORWARD LENGTH=253 | 201606	0.812106	-0.300261	0.0024	b-a
AT4G03200	AT4G03200.1 | catalytics | Chr4:1408296-1412566 FORWARD LENGTH=818 | 201606	0.814907	-0.295293	0	b-a
AT3G05260	AT3G05260.1 | NAD(P)-binding Rossmann-fold superfamily protein | Chr3:1497665-1498919 REVERSE LENGTH=289 | 201606	0.815481	-0.294277	0.0349	b-a
AT3G16190	AT3G16190.1 | Isochorismatase family protein | Chr3:5489883-5491195 REVERSE LENGTH=196 | 201606	0.816075	-0.293226	0.0253	b-a
AT4G11600	AT4G11600.1 | glutathione peroxidase 6 | Chr4:7010021-7011330 REVERSE LENGTH=232 | 201606	0.81798	-0.289862	0.0277	b-a
AT1G02700	AT1G02700.1 | GATA transcription factor-like protein | Chr1:588367-589232 FORWARD LENGTH=247 | 201606	0.819605	-0.286999	0.008	b-a
AT1G05510	AT1G05510.1 | naphthalene 1%2C2-dioxygenase subunit alpha (DUF1264) | Chr1:1629527-1630690 FORWARD LENGTH=241 | 201606	0.8229	-0.281212	0	b-a
AT2G17120	AT2G17120.1 | lysm domain GPI-anchored protein 2 precursor | Chr2:7459156-7460648 FORWARD LENGTH=350 | 201606	0.823466	-0.280218	0.0033	b-a
AT1G79440	AT1G79440.1 | aldehyde dehydrogenase 5F1 | Chr1:29882525-29887275 REVERSE LENGTH=528 | 201606	0.825498	-0.276663	0.0498	b-a
AT3G21380	AT3G21380.1 | Mannose-binding lectin superfamily protein | Chr3:7528478-7530457 FORWARD LENGTH=460 | 201606	0.826839	-0.274321	0.0372	b-a
AT5G66090	AT5G66090.1 | cell wall integrity/stress response component | Chr5:26425831-26426955 FORWARD LENGTH=210 | 201606	0.829055	-0.270461	0.004	b-a
AT1G65090	AT1G65090.2 | nucleolin | Chr1:24180973-24182668 REVERSE LENGTH=379 | 201606	0.832528	-0.264429	0.0041	b-a
AT2G28490	AT2G28490.1 | RmlC-like cupins superfamily protein | Chr2:12178812-12180983 REVERSE LENGTH=511 | 201606	0.834856	-0.260401	0.0103	b-a
AT5G09640	AT5G09640.1 | serine carboxypeptidase-like 19 | Chr5:2988373-2990966 FORWARD LENGTH=465 | 201606	0.835811	-0.258752	0.0161	b-a
AT1G47980	AT1G47980.1 | desiccation-like protein | Chr1:17691985-17693818 REVERSE LENGTH=315 | 201606	0.836479	-0.257599	0.0149	b-a
AT4G01900	AT4G01900.1 | nitrogen regulatory P-II-like protein | Chr4:821736-823294 FORWARD LENGTH=196 | 201606	0.83671	-0.257201	0.0008	b-a
AT5G50600	AT5G50600.1 | hydroxysteroid dehydrogenase 1 | Chr5:20589917-20591653 REVERSE LENGTH=349 | 201606	0.837804	-0.255316	0.0223	b-a
AT4G10020	AT4G10020.1 | hydroxysteroid dehydrogenase 5 | Chr4:6268363-6270179 FORWARD LENGTH=389 | 201606	0.837848	-0.255239	0.0107	b-a
AT5G40420	AT5G40420.1 | oleosin 2 | Chr5:16173622-16174740 REVERSE LENGTH=199 | 201606	0.837977	-0.255017	0.0479	b-a
AT4G39730	AT4G39730.1 | Lipase/lipooxygenase%2C PLAT/LH2 family protein | Chr4:18432950-18433581 FORWARD LENGTH=181 | 201606	0.839897	-0.251716	0.0233	b-a
AT1G27990	AT1G27990.1 | transmembrane protein | Chr1:9752799-9753919 REVERSE LENGTH=271 | 201606	0.842192	-0.24778	0.0274	b-a
AT1G72100	AT1G72100.1 | late embryogenesis abundant domain-containing protein / LEA domain-containing protein | Chr1:27127250-27128811 FORWARD LENGTH=480 | 201606	0.842476	-0.247292	0.0115	b-a
AT2G33070	AT2G33070.1 | nitrile specifier protein 2 | Chr2:14029350-14030934 REVERSE LENGTH=471 | 201606	0.845122	-0.242769	0.0231	b-a
AT1G11840	AT1G11840.1 | glyoxalase/bleomycin resistance protein/dioxygenase superfamily protein | Chr1:3996045-3997518 FORWARD LENGTH=283 | 201606	0.846389	-0.240607	0.0053	b-a
AT2G18540	AT2G18540.1 | RmlC-like cupins superfamily protein | Chr2:8042382-8045008 REVERSE LENGTH=707 | 201606	0.848105	-0.237685	0.0003	b-a
AT3G57020	AT3G57020.1 | Calcium-dependent phosphotriesterase superfamily protein | Chr3:21098515-21100303 REVERSE LENGTH=370 | 201606	0.84982	-0.234771	0.0047	b-a
AT1G54870	AT1G54870.1 | NAD(P)-binding Rossmann-fold superfamily protein | Chr1:20459011-20460417 FORWARD LENGTH=335 | 201606	0.851165	-0.23249	0.0008	b-a
AT3G15260	AT3G15260.1 | Protein phosphatase 2C family protein | Chr3:5138842-5140242 FORWARD LENGTH=289 | 201606	0.851629	-0.231703	0.0081	b-a
AT1G14930	AT1G14930.1 | Polyketide cyclase/dehydrase and lipid transport superfamily protein | Chr1:5152465-5153035 REVERSE LENGTH=155 | 201606	0.853779	-0.228066	0.0292	b-a
AT5G16970	AT5G16970.1 | alkenal reductase | Chr5:5576291-5578001 REVERSE LENGTH=345 | 201606	0.85531	-0.22548	0.005	b-a
AT5G10160	AT5G10160.1 | Thioesterase superfamily protein | Chr5:3185819-3187159 FORWARD LENGTH=219 | 201606	0.855374	-0.225372	0.0091	b-a
AT1G02816	AT1G02816.1 | pectinesterase (Protein of unknown function%2C DUF538) | Chr1:621637-622137 FORWARD LENGTH=166 | 201606	0.860988	-0.215936	0.0462	b-a
AT5G17310	AT5G17310.2 | UDP-glucose pyrophosphorylase 2 | Chr5:5696955-5700845 REVERSE LENGTH=470 | 201606	0.871245	-0.198849	0.0043	b-a
AT1G80300	AT1G80300.1 | nucleotide transporter 1 | Chr1:30191954-30194280 FORWARD LENGTH=624 | 201606	0.871461	-0.198492	0.0141	b-a
AT1G11910	AT1G11910.1 | aspartic proteinase A1 | Chr1:4017119-4019874 REVERSE LENGTH=506 | 201606	0.87249	-0.196789	0.0005	b-a
AT1G69800	AT1G69800.1 | Cystathionine beta-synthase (CBS) protein | Chr1:26274416-26276105 REVERSE LENGTH=447 | 201606	0.890824	-0.166787	0.0208	b-a
AT5G44120	AT5G44120.1 | RmlC-like cupins superfamily protein | Chr5:17756460-17757432 REVERSE LENGTH=285 | 201606	0.892261	-0.164462	0.0003	b-a
AT1G16030	AT1G16030.1 | heat shock protein 70B | Chr1:5502386-5504326 REVERSE LENGTH=646 | 201606	0.897239	-0.156437	0.0097	b-a
AT3G14990	AT3G14990.1 | Class I glutamine amidotransferase-like superfamily protein | Chr3:5047510-5049621 FORWARD LENGTH=392 | 201606	0.899907	-0.152153	0.0481	b-a
AT1G48470	AT1G48470.1 | glutamine synthetase 1%3B5 | Chr1:17913784-17915926 FORWARD LENGTH=353 | 201606	0.910268	-0.135637	0.0195	b-a
AT5G28840	AT5G28840.1 | GDP-D-mannose 3'%2C5'-epimerase | Chr5:10862472-10864024 REVERSE LENGTH=377 | 201606	1.11137	0.152342	0.001	c-d
AT1G15690	AT1G15690.1 | Inorganic H pyrophosphatase family protein | Chr1:5399115-5402185 FORWARD LENGTH=770 | 201606	1.1188	0.161948	0.0003	c-d
AT1G20630	AT1G20630.1 | catalase 1 | Chr1:7146812-7149609 FORWARD LENGTH=492 | 201606	1.1191	0.162342	0.0165	a-b
AT3G11780	AT3G11780.1 | MD-2-related lipid recognition domain-containing protein / ML domain-containing protein | Chr3:3724326-3725476 REVERSE LENGTH=153 | 201606	1.12234	0.16651	0.0072	b-c
AT3G26650	AT3G26650.1 | glyceraldehyde 3-phosphate dehydrogenase A subunit | Chr3:9795226-9796848 FORWARD LENGTH=396 | 201606	1.12769	0.173376	0.0016	b-c
AT3G06860	AT3G06860.1 | multifunctional protein 2 | Chr3:2161926-2166009 FORWARD LENGTH=725 | 201606	1.12786	0.17359	0.0059	b-c
AT1G42970	AT1G42970.1 | glyceraldehyde-3-phosphate dehydrogenase B subunit | Chr1:16127552-16129584 FORWARD LENGTH=447 | 201606	1.14573	0.19627	0.0192	a-b
AT5G14040	AT5G14040.1 | phosphate transporter 3%3B1 | Chr5:4531059-4532965 REVERSE LENGTH=375 | 201606	1.16882	0.225058	0.0483	b-c
AT5G56680	AT5G56680.1 | Class II aminoacyl-tRNA and biotin synthetases superfamily protein | Chr5:22936645-22938841 FORWARD LENGTH=572 | 201606	1.1916	0.252901	0.0078	b-c
AT2G30970	AT2G30970.1 | aspartate aminotransferase 1 | Chr2:13179012-13181686 FORWARD LENGTH=430 | 201606	1.20126	0.264546	0.0005	c-d
AT4G36760	AT4G36760.1 | aminopeptidase P1 | Chr4:17326688-17329979 FORWARD LENGTH=645 | 201606	1.20207	0.265521	0.0289	b-c
AT1G30360	AT1G30360.1 | Early-responsive to dehydration stress protein (ERD4) | Chr1:10715892-10718799 FORWARD LENGTH=724 | 201606	1.21553	0.281589	0.0162	a-b
AT3G21720	AT3G21720.1 | isocitrate lyase | Chr3:7652789-7655873 REVERSE LENGTH=576 | 201606	1.22079	0.287814	0.004	b-c
AT5G02610	AT5G02610.1 | Ribosomal L29 family protein | Chr5:587611-588547 FORWARD LENGTH=123 | 201606	1.22159	0.288759	0.0472	b-c
AT1G64790	AT1G64790.2 | ILITYHIA | Chr1:24065232-24083403 REVERSE LENGTH=2696 | 201606	1.22646	0.294495	0.0452	b-c
AT5G21160	AT5G21160.1 | LA RNA-binding protein | Chr5:7199191-7203879 REVERSE LENGTH=826 | 201606	1.23129	0.300166	0.0315	c-d
AT1G33810	AT1G33810.1 | zinc finger/BTB domain protein | Chr1:12265084-12266655 FORWARD LENGTH=138 | 201606	1.23263	0.301737	0.0407	b-c
AT1G33790	AT1G33790.2 | jacalin lectin family protein | Chr1:12256990-12260432 FORWARD LENGTH=745 | 201606	1.23403	0.303377	0.0446	c-d
AT5G17920	AT5G17920.1 | Cobalamin-independent synthase family protein | Chr5:5935771-5939195 FORWARD LENGTH=765 | 201606	1.23797	0.307979	0.0004	b-c
AT5G48180	AT5G48180.1 | nitrile specifier protein 5 | Chr5:19541283-19542358 REVERSE LENGTH=326 | 201606	1.23844	0.308527	0.0051	b-c
AT3G58610	AT3G58610.1 | ketol-acid reductoisomerase | Chr3:21671561-21674639 FORWARD LENGTH=591 | 201606	1.25223	0.324505	0.0099	b-c
AT5G30510	AT5G30510.1 | ribosomal protein S1 | Chr5:11619262-11621223 REVERSE LENGTH=416 | 201606	1.26651	0.340853	0.0103	c-d
AT2G38230	AT2G38230.1 | pyridoxine biosynthesis 1.1 | Chr2:16011475-16012404 FORWARD LENGTH=309 | 201606	1.26739	0.341856	0.0388	b-c
AT3G07110	AT3G07110.1 | Ribosomal protein L13 family protein | Chr3:2252092-2253332 FORWARD LENGTH=206 | 201606	1.26996	0.344778	0.0158	b-c
AT5G01410	AT5G01410.1 | Aldolase-type TIM barrel family protein | Chr5:172576-173505 REVERSE LENGTH=309 | 201606	1.2815	0.357834	0.0123	b-c
AT1G43670	AT1G43670.1 | Inositol monophosphatase family protein | Chr1:16468184-16470347 FORWARD LENGTH=341 | 201606	1.28404	0.360689	0	b-c
AT3G06530	AT3G06530.1 | ARM repeat superfamily protein | Chr3:2022596-2033637 FORWARD LENGTH=2197 | 201606	1.28853	0.365726	0.0091	b-c
AT3G44890	AT3G44890.1 | ribosomal protein L9 | Chr3:16386505-16387963 FORWARD LENGTH=197 | 201606	1.29037	0.367781	0.0053	b-c
AT5G36230	AT5G36230.1 | ARM repeat superfamily protein | Chr5:14273519-14276773 FORWARD LENGTH=411 | 201606	1.29097	0.368452	0.0448	b-c
AT4G37910	AT4G37910.1 | mitochondrial heat shock protein 70-1 | Chr4:17825368-17828099 REVERSE LENGTH=682 | 201606	1.29267	0.370352	0.0027	c-d
AT2G20450	AT2G20450.1 | Ribosomal protein L14 | Chr2:8813923-8815071 FORWARD LENGTH=134 | 201606	1.2927	0.370388	0.0006	b-c
AT2G03430	AT2G03430.1 | Ankyrin repeat family protein | Chr2:1036192-1037536 REVERSE LENGTH=240 | 201606	0.703817	-0.506729	0.1268	a-a
AT5G54080	AT5G54080.1 | homogentisate 1%2C2-dioxygenase | Chr5:21945920-21948070 FORWARD LENGTH=461 | 201606	0.713273	-0.487474	0.1538	ab-a
AT1G09570	AT1G09570.1 | phytochrome A | Chr1:3095498-3099216 REVERSE LENGTH=1122 | 201606	0.714098	-0.485807	0.1455	a-a
AT5G61820	AT5G61820.1 | stress up-regulated Nod 19 protein | Chr5:24834505-24836223 REVERSE LENGTH=475 | 201606	0.726205	-0.461551	0.2564	ab-a
AT3G29090	AT3G29090.1 | pectin methylesterase 31 | Chr3:11073804-11075335 FORWARD LENGTH=317 | 201606	0.740973	-0.432506	0.3603	ab-a
AT1G15330	AT1G15330.1 | Cystathionine beta-synthase (CBS) protein | Chr1:5274368-5275499 FORWARD LENGTH=352 | 201606	0.743464	-0.427666	0.2173	a-a
AT3G27660	AT3G27660.1 | oleosin 4 | Chr3:10243851-10244821 FORWARD LENGTH=191 | 201606	0.744586	-0.425489	0.1031	ab-a
AT3G60730	AT3G60730.1 | Plant invertase/pectin methylesterase inhibitor superfamily | Chr3:22444955-22447226 FORWARD LENGTH=519 | 201606	0.75133	-0.412482	0.0646	ab-a
AT1G10370	AT1G10370.1 | Glutathione S-transferase family protein | Chr1:3397274-3398273 REVERSE LENGTH=227 | 201606	0.753084	-0.409117	0.4095	ab-a
AT1G03090	AT1G03090.2 | methylcrotonyl-CoA carboxylase alpha chain | Chr1:739715-743819 FORWARD LENGTH=734 | 201606	0.755874	-0.403783	0.3267	ab-a
AT5G45310	AT5G45310.1 | coiled-coil protein | Chr5:18359373-18360796 REVERSE LENGTH=352 | 201606	0.765793	-0.384973	0.7532	a-a
AT3G57030	AT3G57030.1 | Calcium-dependent phosphotriesterase superfamily protein | Chr3:21101653-21103204 REVERSE LENGTH=374 | 201606	0.765825	-0.384913	0.1525	ab-a
AT1G07985	AT1G07985.1 | Expressed protein | Chr1:2475508-2475942 FORWARD LENGTH=144 | 201606	0.766976	-0.382746	0.2737	ab-a
AT5G62490	AT5G62490.1 | HVA22 homologue B | Chr5:25090206-25091345 FORWARD LENGTH=167 | 201606	0.789978	-0.340115	0.9401	a-a
AT3G24200	AT3G24200.1 | FAD/NAD(P)-binding oxidoreductase family protein | Chr3:8748095-8751575 REVERSE LENGTH=505 | 201606	0.790761	-0.338687	0.0666	ab-a
AT5G25460	AT5G25460.1 | transmembrane protein%2C putative (Protein of unknown function%2C DUF642) | Chr5:8863430-8865394 FORWARD LENGTH=369 | 201606	0.79253	-0.335462	0.2622	c-bc
AT4G14100	AT4G14100.1 | transferases%2C transferring glycosyl groups | Chr4:8120749-8122288 FORWARD LENGTH=206 | 201606	0.794	-0.332789	0.1366	ab-a
AT2G45560	AT2G45560.1 | cytochrome P450%2C family 76%2C subfamily C%2C polypeptide 1 | Chr2:18776391-18778354 REVERSE LENGTH=512 | 201606	0.795788	-0.329545	0.6475	a-a
AT5G07190	AT5G07190.2 | embryo-specific protein 3 | Chr5:2237783-2238488 FORWARD LENGTH=185 | 201606	0.797099	-0.32717	0.0746	ab-a
AT1G16850	AT1G16850.1 | transmembrane protein | Chr1:5765062-5765618 REVERSE LENGTH=152 | 201606	0.798797	-0.3241	0.1372	ab-a
AT3G10850	AT3G10850.1 | Metallo-hydrolase/oxidoreductase superfamily protein | Chr3:3397756-3399522 REVERSE LENGTH=258 | 201606	0.799868	-0.322165	0.3756	ab-a
AT3G02480	AT3G02480.1 | Late embryogenesis abundant protein (LEA) family protein | Chr3:512384-512857 FORWARD LENGTH=68 | 201606	0.803397	-0.315815	0.2379	ab-a
AT3G51430	AT3G51430.1 | Calcium-dependent phosphotriesterase superfamily protein | Chr3:19086548-19087909 FORWARD LENGTH=371 | 201606	0.806304	-0.310604	0.1507	a-a
AT5G01300	AT5G01300.1 | PEBP (phosphatidylethanolamine-binding protein) family protein | Chr5:121643-122448 REVERSE LENGTH=162 | 201606	0.806632	-0.310018	0.2685	a-a
AT2G29460	AT2G29460.1 | glutathione S-transferase tau 4 | Chr2:12626689-12627600 REVERSE LENGTH=224 | 201606	0.806654	-0.309978	0.3711	a-a
AT5G07030	AT5G07030.1 | Eukaryotic aspartyl protease family protein | Chr5:2183600-2185717 REVERSE LENGTH=455 | 201606	0.810094	-0.303838	0.0953	a-a
AT3G47340	AT3G47340.1 | glutamine-dependent asparagine synthase 1 | Chr3:17438136-17441043 REVERSE LENGTH=584 | 201606	0.810136	-0.303764	0.0608	ab-a
AT5G22810	AT5G22810.1 | GDSL-like lipase/acylhydrolase superfamily protein | Chr5:7621502-7623367 FORWARD LENGTH=359 | 201606	0.810578	-0.302977	0.6321	ab-a
AT2G30860	AT2G30860.1 | glutathione S-transferase PHI 9 | Chr2:13139132-13140057 FORWARD LENGTH=215 | 201606	0.810872	-0.302454	0.1693	bc-b
AT3G28500	AT3G28500.1 | 60S acidic ribosomal protein family | Chr3:10682204-10682551 FORWARD LENGTH=115 | 201606	0.817246	-0.291158	0.0844	a-a
AT3G54400	AT3G54400.1 | Eukaryotic aspartyl protease family protein | Chr3:20140291-20142599 REVERSE LENGTH=425 | 201606	0.817511	-0.290689	0.0614	ab-a
AT1G78900	AT1G78900.1 | vacuolar ATP synthase subunit A | Chr1:29660463-29664575 FORWARD LENGTH=623 | 201606	0.81933	-0.287484	0.1502	ab-a
AT5G44380	AT5G44380.1 | FAD-binding Berberine family protein | Chr5:17878873-17881369 REVERSE LENGTH=541 | 201606	0.819898	-0.286484	0.1388	ab-a
AT2G21720	AT2G21720.1 | ArgH (DUF639) | Chr2:9273696-9276802 FORWARD LENGTH=734 | 201606	0.820598	-0.285252	0.3644	a-a
AT3G03590	AT3G03590.1 | SWIB/MDM2 domain superfamily protein | Chr3:865341-866669 REVERSE LENGTH=143 | 201606	0.821557	-0.283568	0.5098	a-a
AT3G52850	AT3G52850.1 | vacuolar sorting receptor homolog 1 | Chr3:19587999-19591690 FORWARD LENGTH=623 | 201606	0.823367	-0.280392	0.2538	ab-a
AT5G55730	AT5G55730.1 | FASCICLIN-like arabinogalactan 1 | Chr5:22558375-22560392 REVERSE LENGTH=424 | 201606	0.825439	-0.276767	0.1224	ab-a
ATCG00750	ATCG00750.1 | ribosomal protein S11 | ChrC:78960-79376 REVERSE LENGTH=138 | 201606	0.829639	-0.269444	0.8737	b-b
AT1G64110	AT1G64110.1 | P-loop containing nucleoside triphosphate hydrolases superfamily protein | Chr1:23796887-23801240 REVERSE LENGTH=824 | 201606	0.830344	-0.26822	0.3441	a-a
AT3G23660	AT3G23660.1 | Sec23/Sec24 protein transport family protein | Chr3:8513666-8517729 REVERSE LENGTH=765 | 201606	0.832899	-0.263786	0.3811	a-a
AT1G29040	AT1G29040.1 | 50S ribosomal protein L34 | Chr1:10134120-10135180 FORWARD LENGTH=198 | 201606	0.837744	-0.255418	0.2535	a-a
AT3G48270	AT3G48270.1 | cytochrome P450%2C family 71%2C subfamily A%2C polypeptide 26 | Chr3:17876571-17878173 FORWARD LENGTH=489 | 201606	0.840277	-0.251064	0.9303	a-a
AT3G12490	AT3G12490.1 | cystatin B | Chr3:3960802-3961777 REVERSE LENGTH=158 | 201606	0.840755	-0.250242	0.0757	ab-a
AT1G71250	AT1G71250.1 | GDSL-like Lipase/Acylhydrolase superfamily protein | Chr1:26860125-26861582 FORWARD LENGTH=374 | 201606	0.840868	-0.25005	0.4525	a-a
AT5G64570	AT5G64570.1 | beta-D-xylosidase 4 | Chr5:25810227-25813309 REVERSE LENGTH=784 | 201606	0.84124	-0.249411	0.3532	a-a
AT5G08380	AT5G08380.1 | alpha-galactosidase 1 | Chr5:2694851-2697616 REVERSE LENGTH=410 | 201606	0.841603	-0.248788	0.3617	a-a
AT3G14360	AT3G14360.1 | alpha/beta-Hydrolases superfamily protein | Chr3:4791596-4793534 FORWARD LENGTH=518 | 201606	0.843217	-0.246024	0.0889	ab-a
AT2G32090	AT2G32090.1 | Lactoylglutathione lyase / glyoxalase I family protein | Chr2:13644500-13645608 FORWARD LENGTH=135 | 201606	0.844314	-0.244149	0.4549	a-a
AT4G32920	AT4G32920.1 | glycine-rich protein | Chr4:15888153-15896006 REVERSE LENGTH=1432 | 201606	0.845427	-0.242248	0.3699	a-a
AT3G50980	AT3G50980.1 | dehydrin xero 1 | Chr3:18942034-18942721 FORWARD LENGTH=128 | 201606	0.84642	-0.240554	0.4212	a-a
AT4G38740	AT4G38740.1 | rotamase CYP 1 | Chr4:18083620-18084138 REVERSE LENGTH=172 | 201606	0.847055	-0.239472	0.1943	a-a
AT1G69410	AT1G69410.1 | eukaryotic elongation factor 5A-3 | Chr1:26089301-26090194 FORWARD LENGTH=158 | 201606	0.847861	-0.2381	0.1331	a-a
AT3G11070	AT3G11070.1 | Outer membrane OMP85 family protein | Chr3:3467801-3469815 FORWARD LENGTH=520 | 201606	0.848336	-0.237292	0.2685	a-a
AT2G24940	AT2G24940.1 | membrane-associated progesterone binding protein 2 | Chr2:10609447-10609749 FORWARD LENGTH=100 | 201606	0.852761	-0.229787	0.1173	ab-a
AT1G77090	AT1G77090.1 | thylakoid lumenal protein (Mog1/PsbP/DUF1795-like photosystem II reaction center PsbP family protein) | Chr1:28960576-28961875 REVERSE LENGTH=260 | 201606	0.853683	-0.228227	0.2899	a-a
AT2G45510	AT2G45510.1 | cytochrome P450%2C family 704%2C subfamily A%2C polypeptide 2 | Chr2:18753085-18754944 FORWARD LENGTH=511 | 201606	0.854411	-0.226997	0.383	ab-a
AT3G10050	AT3G10050.1 | L-O-methylthreonine resistant 1 | Chr3:3099164-3101741 REVERSE LENGTH=592 | 201606	0.855002	-0.226	0.2705	ab-b
AT5G42980	AT5G42980.1 | thioredoxin 3 | Chr5:17242772-17243718 FORWARD LENGTH=118 | 201606	0.856005	-0.224309	0.122	ab-a
AT2G36640	AT2G36640.1 | embryonic cell protein 63 | Chr2:15357019-15358552 REVERSE LENGTH=448 | 201606	0.857505	-0.221783	0.1365	a-a
AT3G17520	AT3G17520.1 | Late embryogenesis abundant protein (LEA) family protein | Chr3:5999462-6000358 REVERSE LENGTH=298 | 201606	0.857951	-0.221032	0.1072	ab-a
AT5G36100	AT5G36100.1 | transmembrane protein | Chr5:14191711-14193654 REVERSE LENGTH=295 | 201606	0.858401	-0.220276	0.6145	a-a
AT1G59700	AT1G59700.1 | glutathione S-transferase TAU 16 | Chr1:21936459-21937763 FORWARD LENGTH=234 | 201606	0.859244	-0.218861	0.0665	ab-a
AT2G23110	AT2G23110.1 | Late embryogenesis abundant protein%2C group 6 | Chr2:9840552-9840830 FORWARD LENGTH=92 | 201606	0.859364	-0.21866	0.3626	ab-a
AT2G43760	AT2G43760.1 | molybdopterin biosynthesis MoaE family protein | Chr2:18133276-18133872 FORWARD LENGTH=198 | 201606	0.861034	-0.215858	0.1177	ab-a
AT2G23120	AT2G23120.1 | Late embryogenesis abundant protein%2C group 6 | Chr2:9842102-9842353 FORWARD LENGTH=83 | 201606	0.861044	-0.215842	0.0823	ab-a
AT3G20250	AT3G20250.1 | pumilio 5 | Chr3:7059098-7062660 REVERSE LENGTH=913 | 201606	0.86471	-0.209712	0.6433	a-a
AT3G23490	AT3G23490.1 | cyanase | Chr3:8423238-8424415 REVERSE LENGTH=168 | 201606	0.866437	-0.206834	0.5922	a-a
AT3G15280	AT3G15280.1 | hypothetical protein | Chr3:5144144-5144670 REVERSE LENGTH=150 | 201606	0.866614	-0.206539	0.1758	ab-a
AT5G63860	AT5G63860.1 | Regulator of chromosome condensation (RCC1) family protein | Chr5:25554821-25558587 REVERSE LENGTH=440 | 201606	0.86695	-0.205979	0.1011	ab-a
AT4G10250	AT4G10250.1 | HSP20-like chaperones superfamily protein | Chr4:6370537-6371124 FORWARD LENGTH=195 | 201606	0.868342	-0.203665	0.7406	a-a
AT4G18920	AT4G18920.1 | histone acetyltransferase (DUF1264) | Chr4:10368784-10370086 FORWARD LENGTH=247 | 201606	0.870195	-0.20059	0.4406	a-a
AT1G73190	AT1G73190.1 | Aquaporin-like superfamily protein | Chr1:27522155-27523171 FORWARD LENGTH=268 | 201606	0.870335	-0.200357	0.2859	a-a
AT2G20990	AT2G20990.1 | synaptotagmin A | Chr2:9014827-9017829 FORWARD LENGTH=541 | 201606	0.871596	-0.198268	0.4883	a-a
AT1G12900	AT1G12900.1 | glyceraldehyde 3-phosphate dehydrogenase A subunit 2 | Chr1:4392634-4394283 REVERSE LENGTH=399 | 201606	0.87312	-0.195749	0.7353	ab-ab
AT1G51060	AT1G51060.1 | histone H2A 10 | Chr1:18926948-18927443 FORWARD LENGTH=132 | 201606	0.873173	-0.19566	0.3695	a-a
AT5G22470	AT5G22470.1 | poly ADP-ribose polymerase 3 | Chr5:7447045-7450743 FORWARD LENGTH=815 | 201606	0.874192	-0.193977	0.2951	ab-a
AT2G19900	AT2G19900.1 | NADP-malic enzyme 1 | Chr2:8592106-8595403 REVERSE LENGTH=581 | 201606	0.874998	-0.192648	0.0788	a-a
AT4G38810	AT4G38810.2 | Calcium-binding EF-hand family protein | Chr4:18115607-18118860 REVERSE LENGTH=375 | 201606	0.876286	-0.190526	0.0642	a-a
AT2G47770	AT2G47770.1 | TSPO(outer membrane tryptophan-rich sensory protein)-like protein | Chr2:19568701-19569291 FORWARD LENGTH=196 | 201606	0.876366	-0.190394	0.2635	a-a
AT4G37550	AT4G37550.1 | Acetamidase/Formamidase family protein | Chr4:17643684-17645729 FORWARD LENGTH=452 | 201606	0.879965	-0.184481	0.1515	a-a
AT3G48530	AT3G48530.1 | SNF1-related protein kinase regulatory subunit gamma 1 | Chr3:17987559-17989592 FORWARD LENGTH=424 | 201606	0.881225	-0.182418	0.089	ab-a
AT5G37670	AT5G37670.1 | HSP20-like chaperones superfamily protein | Chr5:14969035-14969448 FORWARD LENGTH=137 | 201606	0.882686	-0.180027	0.9895	a-a
AT2G21660	AT2G21660.1 | cold%2C circadian rhythm%2C and rna binding 2 | Chr2:9265477-9266316 REVERSE LENGTH=176 | 201606	0.882991	-0.179529	0.1036	bc-b
AT1G18100	AT1G18100.1 | PEBP (phosphatidylethanolamine-binding protein) family protein | Chr1:6228049-6230110 REVERSE LENGTH=173 | 201606	0.883661	-0.178435	0.3896	ab-a
AT4G25580	AT4G25580.1 | CAP160 protein | Chr4:13056320-13058657 FORWARD LENGTH=626 | 201606	0.887354	-0.172418	0.4765	a-a
AT5G42570	AT5G42570.1 | B-cell receptor-associated 31-like protein | Chr5:17021459-17022497 REVERSE LENGTH=218 | 201606	0.889457	-0.169003	0.4702	ab-a
AT4G34180	AT4G34180.1 | Cyclase family protein | Chr4:16370060-16371383 REVERSE LENGTH=255 | 201606	0.889701	-0.168608	0.8744	a-a
AT5G20960	AT5G20960.1 | aldehyde oxidase 1 | Chr5:7116783-7122338 FORWARD LENGTH=1368 | 201606	0.890097	-0.167966	0.185	ab-a
AT1G60140	AT1G60140.1 | trehalose phosphate synthase | Chr1:22177246-22180073 REVERSE LENGTH=861 | 201606	0.891331	-0.165967	0.0961	ab-a
AT2G32120	AT2G32120.1 | heat-shock protein 70T-2 | Chr2:13651720-13653411 REVERSE LENGTH=563 | 201606	0.891488	-0.165713	0.2133	a-a
AT1G65820	AT1G65820.1 | microsomal glutathione s-transferase | Chr1:24485213-24486682 FORWARD LENGTH=146 | 201606	0.891616	-0.165505	0.5159	ab-a
AT1G20225	AT1G20225.1 | Thioredoxin superfamily protein | Chr1:7007966-7009318 REVERSE LENGTH=233 | 201606	0.897276	-0.156376	0.3492	a-a
AT4G10960	AT4G10960.1 | UDP-D-glucose/UDP-D-galactose 4-epimerase 5 | Chr4:6716083-6718472 REVERSE LENGTH=351 | 201606	0.897345	-0.156265	0.2141	a-a
AT5G24400	AT5G24400.1 | NagB/RpiA/CoA transferase-like superfamily protein | Chr5:8330532-8331784 REVERSE LENGTH=325 | 201606	0.898825	-0.153888	0.5353	a-a
AT3G53040	AT3G53040.1 | late embryogenesis abundant protein%2C putative / LEA protein | Chr3:19664797-19666405 REVERSE LENGTH=479 | 201606	0.899074	-0.153489	0.1125	a-a
AT5G64370	AT5G64370.1 | beta-ureidopropionase | Chr5:25739264-25741031 FORWARD LENGTH=408 | 201606	0.899501	-0.152803	0.249	a-a
AT2G29300	AT2G29300.1 | NAD(P)-binding Rossmann-fold superfamily protein | Chr2:12588214-12589372 FORWARD LENGTH=263 | 201606	0.904311	-0.14511	0.3123	ab-a
AT3G23400	AT3G23400.1 | Plastid-lipid associated protein PAP / fibrillin family protein | Chr3:8376636-8378225 REVERSE LENGTH=284 | 201606	0.904986	-0.144032	0.1215	a-a
AT1G62290	AT1G62290.1 | Saposin-like aspartyl protease family protein | Chr1:23010107-23012681 REVERSE LENGTH=513 | 201606	0.906908	-0.140972	0.5776	a-a
AT1G21670	AT1G21670.1 | DPP6 amino-terminal domain protein | Chr1:7610409-7612520 FORWARD LENGTH=703 | 201606	0.907283	-0.140375	0.5431	a-a
AT4G19810	AT4G19810.1 | Glycosyl hydrolase family protein with chitinase insertion domain-containing protein | Chr4:10764151-10765753 REVERSE LENGTH=379 | 201606	0.909867	-0.136272	0.49	a-a
AT5G52300	AT5G52300.1 | CAP160 protein | Chr5:21237205-21239404 FORWARD LENGTH=619 | 201606	0.91038	-0.13546	0.2372	ab-a
AT3G48890	AT3G48890.1 | membrane-associated progesterone binding protein 3 | Chr3:18129669-18131353 FORWARD LENGTH=233 | 201606	0.910537	-0.13521	0.273	ab-a
AT2G33590	AT2G33590.1 | NAD(P)-binding Rossmann-fold superfamily protein | Chr2:14224622-14226365 FORWARD LENGTH=321 | 201606	0.911224	-0.134123	0.4702	a-a
AT4G23630	AT4G23630.1 | VIRB2-interacting protein 1 | Chr4:12318070-12319574 FORWARD LENGTH=275 | 201606	0.911806	-0.133202	0.8802	a-a
AT4G12290	AT4G12290.1 | Copper amine oxidase family protein | Chr4:7304434-7306973 FORWARD LENGTH=741 | 201606	0.913921	-0.129858	0.1522	a-a
AT4G14040	AT4G14040.1 | selenium-binding protein 2 | Chr4:8100691-8102828 REVERSE LENGTH=487 | 201606	0.914097	-0.129581	0.7232	a-a
AT3G16830	AT3G16830.1 | TOPLESS-related 2 | Chr3:5731709-5737531 FORWARD LENGTH=1131 | 201606	0.914486	-0.128967	0.9277	ab-ab
AT2G44450	AT2G44450.1 | beta glucosidase 15 | Chr2:18340966-18343744 FORWARD LENGTH=506 | 201606	0.914651	-0.128707	0.8858	a-a
AT1G77510	AT1G77510.1 | PDI-like 1-2 | Chr1:29126742-29129433 FORWARD LENGTH=508 | 201606	0.915543	-0.127301	0.4202	a-a
AT1G11360	AT1G11360.1 | Adenine nucleotide alpha hydrolases-like superfamily protein | Chr1:3822171-3822899 REVERSE LENGTH=242 | 201606	0.921333	-0.118206	0.2298	ab-a
AT4G02280	AT4G02280.1 | sucrose synthase 3 | Chr4:995166-998719 FORWARD LENGTH=809 | 201606	0.922732	-0.116016	0.7009	a-a
AT1G01470	AT1G01470.1 | Late embryogenesis abundant protein | Chr1:172295-172826 REVERSE LENGTH=151 | 201606	0.922944	-0.115685	0.5775	a-a
AT3G14130	AT3G14130.1 | Aldolase-type TIM barrel family protein | Chr3:4685844-4687852 REVERSE LENGTH=363 | 201606	0.923725	-0.114464	0.4559	a-a
AT4G12130	AT4G12130.1 | Glycine cleavage T-protein family | Chr4:7263640-7265425 FORWARD LENGTH=393 | 201606	0.923962	-0.114094	0.5425	a-a
AT5G58710	AT5G58710.1 | rotamase CYP 7 | Chr5:23717840-23719495 FORWARD LENGTH=204 | 201606	0.924051	-0.113956	0.6976	a-a
AT5G40760	AT5G40760.1 | glucose-6-phosphate dehydrogenase 6 | Chr5:16311284-16314556 FORWARD LENGTH=515 | 201606	0.926781	-0.1097	0.8938	a-a
AT1G14940	AT1G14940.1 | Polyketide cyclase/dehydrase and lipid transport superfamily protein | Chr1:5154775-5155512 REVERSE LENGTH=155 | 201606	0.927996	-0.10781	0.5409	a-a
AT3G23830	AT3G23830.1 | glycine-rich RNA-binding protein 4 | Chr3:8606762-8607677 REVERSE LENGTH=136 | 201606	0.928176	-0.10753	0.8157	b-b
AT4G04460	AT4G04460.1 | Saposin-like aspartyl protease family protein | Chr4:2225232-2227746 FORWARD LENGTH=508 | 201606	0.92824	-0.10743	0.5471	a-a
AT1G71950	AT1G71950.1 | Proteinase inhibitor%2C propeptide | Chr1:27080453-27081573 REVERSE LENGTH=136 | 201606	0.929652	-0.105237	0.6372	a-a
AT1G29680	AT1G29680.1 | histone acetyltransferase (DUF1264) | Chr1:10377900-10378931 REVERSE LENGTH=237 | 201606	0.931041	-0.103083	0.2792	ab-a
AT2G22780	AT2G22780.1 | peroxisomal NAD-malate dehydrogenase 1 | Chr2:9689995-9691923 REVERSE LENGTH=354 | 201606	0.931822	-0.101874	0.9304	b-b
AT1G71691	AT1G71691.1 | GDSL-like Lipase/Acylhydrolase superfamily protein | Chr1:26949395-26951173 REVERSE LENGTH=283 | 201606	0.935535	-0.0961364	0.2613	a-a
AT5G08180	AT5G08180.1 | Ribosomal protein L7Ae/L30e/S12e/Gadd45 family protein | Chr5:2631843-2633374 REVERSE LENGTH=156 | 201606	0.938255	-0.0919487	0.8525	b-b
AT1G32560	AT1G32560.1 | Late embryogenesis abundant protein%2C group 1 protein | Chr1:11774528-11775032 FORWARD LENGTH=134 | 201606	0.93982	-0.0895431	0.9792	ab-a
AT5G01750	AT5G01750.2 | LURP-one-like protein (DUF567) | Chr5:290034-291109 FORWARD LENGTH=217 | 201606	0.941535	-0.0869131	0.9961	a-a
AT3G18570	AT3G18570.1 | Oleosin family protein | Chr3:6396072-6396572 REVERSE LENGTH=166 | 201606	0.941986	-0.0862228	0.8827	a-a
AT1G08170	AT1G08170.1 | Histone superfamily protein | Chr1:2562941-2563672 REVERSE LENGTH=243 | 201606	0.942022	-0.086167	0.9908	a-a
AT2G42560	AT2G42560.1 | late embryogenesis abundant domain-containing protein / LEA domain-containing protein | Chr2:17714813-17716821 REVERSE LENGTH=635 | 201606	0.943289	-0.0842284	0.7168	ab-a
AT5G12030	AT5G12030.1 | heat shock protein 17.6A | Chr5:3884214-3884684 REVERSE LENGTH=156 | 201606	0.943688	-0.0836189	0.9265	a-a
AT1G74960	AT1G74960.1 | fatty acid biosynthesis 1 | Chr1:28152564-28155948 REVERSE LENGTH=541 | 201606	0.946983	-0.07859	0.9859	a-a
AT3G16990	AT3G16990.1 | heme oxygenase-like%2C multi-helical | Chr3:5795937-5796783 REVERSE LENGTH=221 | 201606	0.948596	-0.0761349	0.9539	a-a
AT4G17170	AT4G17170.1 | RAB GTPase homolog B1C | Chr4:9644908-9646220 REVERSE LENGTH=211 | 201606	0.949221	-0.0751839	0.9757	a-a
AT2G25770	AT2G25770.1 | Polyketide cyclase/dehydrase and lipid transport superfamily protein | Chr2:10992987-10993490 FORWARD LENGTH=167 | 201606	0.951028	-0.0724406	0.7657	a-a
AT1G77120	AT1G77120.1 | alcohol dehydrogenase 1 | Chr1:28975509-28977216 FORWARD LENGTH=379 | 201606	0.952026	-0.0709276	0.9932	ab-ab
AT4G38710	AT4G38710.1 | glycine-rich protein | Chr4:18078141-18080002 REVERSE LENGTH=452 | 201606	0.952041	-0.0709042	0.9914	b-b
AT5G53530	AT5G53530.1 | vacuolar protein sorting 26A | Chr5:21746275-21748156 REVERSE LENGTH=302 | 201606	0.953007	-0.0694409	0.991	a-a
AT5G03860	AT5G03860.1 | malate synthase | Chr5:1032276-1034527 REVERSE LENGTH=562 | 201606	0.954151	-0.0677108	0.1764	bc-b
AT3G44100	AT3G44100.1 | MD-2-related lipid recognition domain-containing protein | Chr3:15866162-15867273 REVERSE LENGTH=152 | 201606	0.954527	-0.0671423	0.9537	a-a
AT5G60460	AT5G60460.1 | Preprotein translocase Sec%2C Sec61-beta subunit protein | Chr5:24317590-24317919 REVERSE LENGTH=109 | 201606	0.957052	-0.0633311	0.8996	a-a
AT5G50770	AT5G50770.1 | hydroxysteroid dehydrogenase 6 | Chr5:20646790-20648696 REVERSE LENGTH=342 | 201606	0.95907	-0.0602924	0.9322	a-a
AT5G26780	AT5G26780.1 | serine hydroxymethyltransferase 2 | Chr5:9418299-9421725 FORWARD LENGTH=517 | 201606	0.959239	-0.0600383	0.8751	b-b
AT4G13010	AT4G13010.1 | Oxidoreductase%2C zinc-binding dehydrogenase family protein | Chr4:7600682-7602567 FORWARD LENGTH=329 | 201606	0.95924	-0.0600359	0.9368	a-a
AT1G49740	AT1G49740.1 | PLC-like phosphodiesterases superfamily protein | Chr1:18407728-18409468 FORWARD LENGTH=359 | 201606	0.959782	-0.0592219	0.7668	a-a
AT3G12203	AT3G12203.1 | serine carboxypeptidase-like 17 | Chr3:3891357-3893956 REVERSE LENGTH=437 | 201606	0.960296	-0.0584485	0.3552	ab-a
AT2G04350	AT2G04350.1 | AMP-dependent synthetase and ligase family protein | Chr2:1516086-1519178 FORWARD LENGTH=720 | 201606	0.960516	-0.0581182	0.9827	a-a
AT1G22430	AT1G22430.1 | GroES-like zinc-binding dehydrogenase family protein | Chr1:7919235-7921594 FORWARD LENGTH=388 | 201606	0.960641	-0.0579313	0.9548	a-a
AT1G52690	AT1G52690.1 | Late embryogenesis abundant protein (LEA) family protein | Chr1:19619842-19620589 FORWARD LENGTH=169 | 201606	0.962238	-0.0555348	0.7804	ab-a
AT4G09010	AT4G09010.1 | ascorbate peroxidase 4 | Chr4:5777502-5779338 REVERSE LENGTH=349 | 201606	0.962761	-0.0547497	0.605	a-a
AT3G15670	AT3G15670.1 | Late embryogenesis abundant protein (LEA) family protein | Chr3:5310141-5310901 REVERSE LENGTH=225 | 201606	0.962829	-0.0546488	0.9824	a-a
AT5G43600	AT5G43600.1 | ureidoglycolate amidohydrolase | Chr5:17512651-17515280 FORWARD LENGTH=476 | 201606	0.963615	-0.0534718	0.9552	a-a
AT1G78370	AT1G78370.1 | glutathione S-transferase TAU 20 | Chr1:29484428-29485204 REVERSE LENGTH=217 | 201606	0.964831	-0.0516516	0.7134	a-a
AT2G17840	AT2G17840.1 | Senescence/dehydration-associated protein-like protein | Chr2:7755923-7757798 REVERSE LENGTH=452 | 201606	0.964932	-0.0515001	0.9453	a-a
AT4G11010	AT4G11010.1 | nucleoside diphosphate kinase 3 | Chr4:6732780-6734298 REVERSE LENGTH=238 | 201606	0.965081	-0.0512781	0.8525	b-b
AT3G44300	AT3G44300.1 | nitrilase 2 | Chr3:15983351-15985172 FORWARD LENGTH=339 | 201606	0.965267	-0.0509993	0.9887	a-a
AT4G16160	AT4G16160.2 | Mitochondrial import inner membrane translocase subunit Tim17/Tim22/Tim23 family protein | Chr4:9157545-9158738 FORWARD LENGTH=178 | 201606	0.967193	-0.0481246	0.9039	a-a
AT1G52560	AT1G52560.1 | HSP20-like chaperones superfamily protein | Chr1:19574783-19575766 REVERSE LENGTH=232 | 201606	0.967969	-0.0469666	0.978	a-a
AT4G22240	AT4G22240.1 | Plastid-lipid associated protein PAP / fibrillin family protein | Chr4:11766090-11767227 REVERSE LENGTH=310 | 201606	0.968128	-0.0467306	0.9919	a-a
AT5G14450	AT5G14450.1 | GDSL-like Lipase/Acylhydrolase superfamily protein | Chr5:4658488-4660034 FORWARD LENGTH=389 | 201606	0.969927	-0.0440518	0.9781	b-b
AT3G10020	AT3G10020.1 | plant/protein | Chr3:3091225-3091674 REVERSE LENGTH=149 | 201606	0.972338	-0.0404707	0.7325	a-a
AT3G20790	AT3G20790.1 | NAD(P)-binding Rossmann-fold superfamily protein | Chr3:7268802-7271099 FORWARD LENGTH=355 | 201606	0.972725	-0.0398954	0.9836	ab-a
AT5G42890	AT5G42890.1 | sterol carrier protein 2 | Chr5:17194458-17195910 REVERSE LENGTH=123 | 201606	0.974873	-0.036714	0.9737	b-b
AT2G24420	AT2G24420.1 | DNA repair ATPase-like protein | Chr2:10380147-10382624 FORWARD LENGTH=440 | 201606	0.977038	-0.0335138	0.9034	a-a
AT2G05710	AT2G05710.1 | aconitase 3 | Chr2:2141591-2146350 FORWARD LENGTH=990 | 201606	0.978283	-0.0316766	0.9228	b-b
AT4G01610	AT4G01610.1 | Cysteine proteinases superfamily protein | Chr4:694857-696937 FORWARD LENGTH=359 | 201606	0.980252	-0.0287749	0.974	b-b
AT1G09500	AT1G09500.1 | NAD(P)-binding Rossmann-fold superfamily protein | Chr1:3066811-3068484 FORWARD LENGTH=325 | 201606	0.980327	-0.0286645	0.9711	a-a
AT5G51490	AT5G51490.1 | Plant invertase/pectin methylesterase inhibitor superfamily | Chr5:20913680-20915606 REVERSE LENGTH=536 | 201606	0.980558	-0.0283252	1	a-a
AT5G24130	AT5G24130.1 | polypyrimidine tract-binding-like protein | Chr5:8162247-8163825 FORWARD LENGTH=316 | 201606	0.981146	-0.02746	0.984	a-a
AT2G24580	AT2G24580.1 | FAD-dependent oxidoreductase family protein | Chr2:10444928-10446178 REVERSE LENGTH=416 | 201606	0.982776	-0.0250658	0.9757	a-a
AT4G21020	AT4G21020.1 | Late embryogenesis abundant protein (LEA) family protein | Chr4:11228263-11229392 FORWARD LENGTH=266 | 201606	0.982784	-0.0250542	0.9904	a-a
AT5G02560	AT5G02560.1 | histone H2A 12 | Chr5:575437-576456 FORWARD LENGTH=153 | 201606	0.983782	-0.0235901	0.9982	a-a
AT1G08970	AT1G08970.1 | nuclear factor Y%2C subunit C9 | Chr1:2883144-2883839 FORWARD LENGTH=231 | 201606	0.984627	-0.0223513	0.9604	a-a
AT1G55890	AT1G55890.1 | Tetratricopeptide repeat (TPR)-like superfamily protein | Chr1:20901364-20902560 FORWARD LENGTH=398 | 201606	0.986421	-0.0197248	0.9987	b-b
AT3G44590	AT3G44590.1 | 60S acidic ribosomal protein family | Chr3:16163983-16164658 FORWARD LENGTH=111 | 201606	0.98685	-0.0190974	0.1409	bc-c
AT5G52640	AT5G52640.1 | heat shock-like protein | Chr5:21352557-21355147 FORWARD LENGTH=700 | 201606	0.990039	-0.0144425	0.9899	a-a
AT3G62730	AT3G62730.1 | desiccation-like protein | Chr3:23208003-23209436 REVERSE LENGTH=317 | 201606	0.990245	-0.0141432	0.9863	a-a
AT4G35090	AT4G35090.1 | catalase 2 | Chr4:16700937-16703215 REVERSE LENGTH=492 | 201606	0.990733	-0.0134318	0.98	b-b
AT4G36220	AT4G36220.1 | ferulic acid 5-hydroxylase 1 | Chr4:17137584-17139619 REVERSE LENGTH=520 | 201606	0.991372	-0.0125022	0.9996	a-a
AT5G50750	AT5G50750.1 | reversibly glycosylated polypeptide 4 | Chr5:20641066-20642470 FORWARD LENGTH=364 | 201606	0.9934	-0.00955364	0.9989	a-a
AT4G34700	AT4G34700.1 | LYR family of Fe/S cluster biogenesis protein | Chr4:16556874-16558362 FORWARD LENGTH=117 | 201606	0.993798	-0.00897512	0.9998	a-a
AT3G12670	AT3G12670.1 | CTP synthase family protein | Chr3:4020351-4024086 REVERSE LENGTH=591 | 201606	0.995209	-0.00692901	0.9999	b-b
AT4G36600	AT4G36600.1 | Late embryogenesis abundant (LEA) protein | Chr4:17263666-17264968 FORWARD LENGTH=353 | 201606	0.995603	-0.00635732	0.9997	a-a
AT4G17520	AT4G17520.1 | Hyaluronan / mRNA binding family | Chr4:9771496-9773313 FORWARD LENGTH=360 | 201606	0.998984	-0.00146719	1	b-b
AT3G15000	AT3G15000.1 | cobalt ion binding protein | Chr3:5050321-5052121 FORWARD LENGTH=395 | 201606	1.00214	0.00308857	0.9999	b-b
AT5G47870	AT5G47870.1 | cobalt ion-binding protein | Chr5:19384555-19385808 REVERSE LENGTH=199 | 201606	1.00275	0.00396768	0.9996	a-a
AT5G27120	AT5G27120.1 | NOP56-like pre RNA processing ribonucleoprotein | Chr5:9541287-9543684 FORWARD LENGTH=533 | 201606	1.00287	0.00413178	0.9936	b-b
AT3G51050	AT3G51050.1 | FG-GAP repeat-containing protein | Chr3:18954023-18957698 FORWARD LENGTH=698 | 201606	1.0031	0.0044601	0.9999	a-a
AT4G36130	AT4G36130.1 | Ribosomal protein L2 family | Chr4:17097613-17098656 FORWARD LENGTH=258 | 201606	1.00378	0.00544211	0.9999	b-b
AT1G07040	AT1G07040.1 | plant/protein | Chr1:2161225-2163035 REVERSE LENGTH=371 | 201606	1.00465	0.00669964	1	a-a
AT3G12580	AT3G12580.1 | heat shock protein 70 | Chr3:3991487-3993689 REVERSE LENGTH=650 | 201606	1.00504	0.00725366	0.9971	a-a
AT1G15340	AT1G15340.1 | methyl-CPG-binding domain 10 | Chr1:5275895-5277474 REVERSE LENGTH=384 | 201606	1.00737	0.0105952	0.9951	a-a
AT5G44720	AT5G44720.1 | Molybdenum cofactor sulfurase family protein | Chr5:18043086-18045275 FORWARD LENGTH=308 | 201606	1.01004	0.0144124	0.9971	a-a
AT5G52470	AT5G52470.1 | fibrillarin 1 | Chr5:21294290-21296509 FORWARD LENGTH=308 | 201606	1.01034	0.0148414	1	b-b
AT4G29260	AT4G29260.1 | HAD superfamily%2C subfamily IIIB acid phosphatase | Chr4:14422310-14423409 REVERSE LENGTH=255 | 201606	1.01041	0.0149417	0.9993	a-a
AT2G29500	AT2G29500.1 | HSP20-like chaperones superfamily protein | Chr2:12633279-12633740 REVERSE LENGTH=153 | 201606	1.01069	0.0153347	0.9925	a-a
AT4G17190	AT4G17190.1 | farnesyl diphosphate synthase 2 | Chr4:9648743-9650865 REVERSE LENGTH=342 | 201606	1.01328	0.0190309	0.998	a-a
AT1G63770	AT1G63770.3 | Peptidase M1 family protein | Chr1:23657791-23664243 REVERSE LENGTH=987 | 201606	1.01376	0.0197125	0.9927	b-b
AT5G63190	AT5G63190.1 | MA3 domain-containing protein | Chr5:25346145-25348563 FORWARD LENGTH=702 | 201606	1.01447	0.0207205	0.9958	a-a
AT3G61260	AT3G61260.1 | Remorin family protein | Chr3:22675403-22676701 REVERSE LENGTH=212 | 201606	1.01605	0.0229676	0.9934	a-a
AT2G34790	AT2G34790.1 | FAD-binding Berberine family protein | Chr2:14673998-14677237 REVERSE LENGTH=532 | 201606	1.01657	0.0237135	0.9909	a-a
AT4G03050	AT4G03050.1 | 2-oxoglutarate-dependent dioxygenase | Chr4:1344182-1346127 FORWARD LENGTH=411 | 201606	1.0166	0.0237454	0.9999	a-a
AT1G06000	AT1G06000.1 | UDP-Glycosyltransferase superfamily protein | Chr1:1820495-1821802 REVERSE LENGTH=435 | 201606	1.01669	0.0238851	0.9935	a-a
AT1G55860	AT1G55860.1 | LOW protein: E3 ubiquitin ligase-like protein | Chr1:20879900-20892910 REVERSE LENGTH=3681 | 201606	1.01845	0.0263712	0.9955	a-a
AT5G43960	AT5G43960.1 | Nuclear transport factor 2 (NTF2) family protein with RNA binding (RRM-RBD-RNP motifs) domain-containing protein | Chr5:17689154-17691653 REVERSE LENGTH=450 | 201606	1.01847	0.0264057	1	b-b
AT1G09750	AT1G09750.1 | Eukaryotic aspartyl protease family protein | Chr1:3157541-3158960 FORWARD LENGTH=449 | 201606	1.02044	0.029186	0.9974	a-a
AT5G62190	AT5G62190.1 | DEAD box RNA helicase (PRH75) | Chr5:24980542-24983879 REVERSE LENGTH=671 | 201606	1.02392	0.0341008	0.8572	b-b
AT2G42600	AT2G42600.1 | phosphoenolpyruvate carboxylase 2 | Chr2:17734541-17738679 REVERSE LENGTH=963 | 201606	1.02525	0.0359735	0.9948	a-a
AT3G48690	AT3G48690.1 | alpha/beta-Hydrolases superfamily protein | Chr3:18037186-18038160 REVERSE LENGTH=324 | 201606	1.03449	0.0489263	0.9536	b-b
AT2G42790	AT2G42790.1 | citrate synthase 3 | Chr2:17803132-17805991 REVERSE LENGTH=509 | 201606	1.03465	0.0491424	0.8214	b-b
AT4G37300	AT4G37300.1 | maternal effect embryo arrest 59 | Chr4:17554805-17555498 FORWARD LENGTH=173 | 201606	1.03535	0.0501212	0.9814	a-a
AT5G27670	AT5G27670.1 | histone H2A 7 | Chr5:9792807-9793365 REVERSE LENGTH=150 | 201606	1.03849	0.0544838	0.9578	a-a
AT2G04690	AT2G04690.1 | Pyridoxamine 5'-phosphate oxidase family protein | Chr2:1644628-1646179 FORWARD LENGTH=210 | 201606	1.0385	0.0545079	0.9972	a-a
AT5G06830	AT5G06830.1 | hypothetical protein | Chr5:2116882-2119559 REVERSE LENGTH=549 | 201606	1.04014	0.0567834	0.9715	a-a
AT5G66190	AT5G66190.1 | ferredoxin-NADP[+]-oxidoreductase 1 | Chr5:26451203-26453012 REVERSE LENGTH=360 | 201606	1.04144	0.0585803	0.9242	a-a
AT4G26840	AT4G26840.1 | small ubiquitin-like modifier 1 | Chr4:13497466-13498458 FORWARD LENGTH=100 | 201606	1.04219	0.0596157	0.9372	b-b
AT5G19520	AT5G19520.1 | mechanosensitive channel of small conductance-like 9 | Chr5:6586079-6588771 FORWARD LENGTH=742 | 201606	1.04336	0.061241	0.9906	b-b
AT1G32060	AT1G32060.1 | phosphoribulokinase | Chr1:11532668-11534406 FORWARD LENGTH=395 | 201606	1.04728	0.0666489	0.5622	b-b
AT4G32770	AT4G32770.1 | tocopherol cyclase%2C chloroplast / vitamin E deficient 1 (VTE1) / sucrose export defective 1 (SXD1) | Chr4:15804981-15807790 FORWARD LENGTH=488 | 201606	1.04992	0.0702756	0.7953	a-a
AT1G07750	AT1G07750.1 | RmlC-like cupins superfamily protein | Chr1:2404300-2405863 REVERSE LENGTH=356 | 201606	1.05041	0.0709482	0.6136	a-a
AT2G37970	AT2G37970.1 | SOUL heme-binding family protein | Chr2:15890964-15891704 FORWARD LENGTH=246 | 201606	1.05119	0.0720237	0.9553	a-a
AT5G13780	AT5G13780.1 | Acyl-CoA N-acyltransferases (NAT) superfamily protein | Chr5:4447610-4448603 REVERSE LENGTH=192 | 201606	1.05194	0.0730569	0.9593	b-b
AT5G24410	AT5G24410.1 | 6-phosphogluconolactonase 4 | Chr5:8332690-8333984 REVERSE LENGTH=261 | 201606	1.05257	0.0739159	0.7729	a-a
AT3G17465	AT3G17465.1 | ribosomal protein L3 plastid | Chr3:5978059-5979572 REVERSE LENGTH=324 | 201606	1.05376	0.0755505	0.9081	bc-c
AT1G68260	AT1G68260.1 | Thioesterase superfamily protein | Chr1:25585976-25587601 REVERSE LENGTH=190 | 201606	1.05485	0.0770386	0.9919	a-a
AT1G64970	AT1G64970.1 | gamma-tocopherol methyltransferase | Chr1:24134337-24135993 REVERSE LENGTH=348 | 201606	1.05529	0.0776398	0.9995	b-b
AT5G54960	AT5G54960.1 | pyruvate decarboxylase-2 | Chr5:22310858-22312681 REVERSE LENGTH=607 | 201606	1.05711	0.080121	0.818	a-a
AT1G29900	AT1G29900.1 | carbamoyl phosphate synthetase B | Chr1:10468164-10471976 FORWARD LENGTH=1187 | 201606	1.05744	0.080579	0.7963	bc-c
AT2G18020	AT2G18020.1 | Ribosomal protein L2 family | Chr2:7837151-7838160 FORWARD LENGTH=258 | 201606	1.05977	0.0837522	0.9373	b-b
AT2G43090	AT2G43090.1 | Aconitase/3-isopropylmalate dehydratase protein | Chr2:17918957-17919712 FORWARD LENGTH=251 | 201606	1.05994	0.0839848	0.1458	c-c
AT1G10670	AT1G10670.1 | ATP-citrate lyase A-1 | Chr1:3535787-3538098 FORWARD LENGTH=423 | 201606	1.06073	0.0850529	0.9065	a-a
AT3G10520	AT3G10520.1 | hemoglobin 2 | Chr3:3276516-3277765 REVERSE LENGTH=158 | 201606	1.06161	0.0862546	0.9891	b-b
AT3G48870	AT3G48870.1 | Clp ATPase | Chr3:18122363-18126008 REVERSE LENGTH=952 | 201606	1.06361	0.0889675	0.9889	b-b
AT5G46180	AT5G46180.1 | ornithine-delta-aminotransferase | Chr5:18718766-18721271 REVERSE LENGTH=475 | 201606	1.06444	0.09009	0.7441	c-c
AT5G49810	AT5G49810.1 | methionine S-methyltransferase | Chr5:20239418-20246046 FORWARD LENGTH=1071 | 201606	1.06542	0.0914203	0.7161	b-b
AT2G18040	AT2G18040.1 | peptidylprolyl cis/trans isomerase%2C NIMA-interacting 1 | Chr2:7842346-7843537 FORWARD LENGTH=119 | 201606	1.06658	0.0929919	0.6723	bc-c
AT5G03630	AT5G03630.1 | Pyridine nucleotide-disulfide oxidoreductase family protein | Chr5:922378-924616 REVERSE LENGTH=435 | 201606	1.07198	0.100281	0.9218	b-b
AT2G27530	AT2G27530.1 | Ribosomal protein L1p/L10e family | Chr2:11763443-11764570 REVERSE LENGTH=216 | 201606	1.07246	0.100923	0.9622	ab-ab
AT5G28060	AT5G28060.1 | Ribosomal protein S24e family protein | Chr5:10069791-10070792 REVERSE LENGTH=133 | 201606	1.07572	0.105305	0.5584	b-b
AT5G66400	AT5G66400.1 | Dehydrin family protein | Chr5:26518511-26519153 REVERSE LENGTH=186 | 201606	1.07581	0.105424	0.8898	a-a
AT4G18040	AT4G18040.1 | eukaryotic translation initiation factor 4E | Chr4:10016724-10018151 REVERSE LENGTH=235 | 201606	1.076	0.105673	0.5123	b-b
AT3G07770	AT3G07770.1 | HEAT SHOCK PROTEIN 89.1 | Chr3:2479611-2483970 FORWARD LENGTH=799 | 201606	1.07635	0.106153	0.7661	b-b
AT2G27720	AT2G27720.1 | 60S acidic ribosomal protein family | Chr2:11818696-11819370 FORWARD LENGTH=115 | 201606	1.07705	0.107083	0.8222	b-b
AT5G27600	AT5G27600.1 | long-chain acyl-CoA synthetase 7 | Chr5:9742616-9746795 FORWARD LENGTH=700 | 201606	1.07849	0.109011	0.9516	b-b
AT4G33680	AT4G33680.1 | Pyridoxal phosphate (PLP)-dependent transferases superfamily protein | Chr4:16171847-16174630 REVERSE LENGTH=461 | 201606	1.08053	0.111736	0.5282	bc-c
AT3G23990	AT3G23990.1 | heat shock protein 60 | Chr3:8669013-8672278 FORWARD LENGTH=577 | 201606	1.08119	0.112623	0.1574	bc-c
AT1G63940	AT1G63940.1 | monodehydroascorbate reductase 6 | Chr1:23730206-23733534 FORWARD LENGTH=486 | 201606	1.08365	0.115897	0.0925	c-c
AT4G17870	AT4G17870.1 | Polyketide cyclase/dehydrase and lipid transport superfamily protein | Chr4:9928792-9929367 FORWARD LENGTH=191 | 201606	1.08626	0.119366	0.8128	b-b
AT1G07890	AT1G07890.1 | ascorbate peroxidase 1 | Chr1:2438005-2439435 FORWARD LENGTH=250 | 201606	1.08728	0.12073	0.7912	b-b
AT3G57410	AT3G57410.1 | villin 3 | Chr3:21243615-21249809 REVERSE LENGTH=965 | 201606	1.08815	0.121873	0.7811	bc-c
AT5G63570	AT5G63570.1 | glutamate-1-semialdehyde-2%2C1-aminomutase | Chr5:25451957-25453620 FORWARD LENGTH=474 | 201606	1.08895	0.122933	0.4624	b-b
AT5G58070	AT5G58070.1 | temperature-induced lipocalin | Chr5:23500512-23501156 REVERSE LENGTH=186 | 201606	1.08895	0.122935	0.1068	a-a
AT5G59870	AT5G59870.1 | histone H2A 6 | Chr5:24115605-24116144 REVERSE LENGTH=150 | 201606	1.08924	0.123318	0.5064	a-a
AT2G42740	AT2G42740.1 | ribosomal protein large subunit 16A | Chr2:17791794-17792946 FORWARD LENGTH=182 | 201606	1.08987	0.124151	0.5342	b-b
AT2G25940	AT2G25940.1 | alpha-vacuolar processing enzyme | Chr2:11063496-11066020 REVERSE LENGTH=478 | 201606	1.09033	0.124758	0.7744	a-a
AT4G32520	AT4G32520.1 | serine hydroxymethyltransferase 3 | Chr4:15689642-15692334 REVERSE LENGTH=529 | 201606	1.09118	0.125892	0.7325	b-b
AT3G05060	AT3G05060.1 | NOP56-like pre RNA processing ribonucleoprotein | Chr3:1413174-1415564 REVERSE LENGTH=533 | 201606	1.09182	0.126736	0.9222	b-b
AT1G44575	AT1G44575.1 | Chlorophyll A-B binding family protein | Chr1:16871768-16873194 FORWARD LENGTH=265 | 201606	1.09279	0.128017	0.8044	a-a
AT1G70580	AT1G70580.1 | alanine-2-oxoglutarate aminotransferase 2 | Chr1:26613222-26615845 FORWARD LENGTH=481 | 201606	1.09642	0.132807	0.8113	a-a
AT2G02040	AT2G02040.1 | peptide transporter 2 | Chr2:487542-489707 FORWARD LENGTH=585 | 201606	1.09667	0.133124	0.8754	b-b
AT1G06290	AT1G06290.1 | acyl-CoA oxidase 3 | Chr1:1922423-1926002 FORWARD LENGTH=675 | 201606	1.09677	0.133265	0.1406	b-b
AT4G02930	AT4G02930.1 | GTP binding Elongation factor Tu family protein | Chr4:1295751-1298354 REVERSE LENGTH=454 | 201606	1.0977	0.134485	0.455	bc-c
AT3G61440	AT3G61440.1 | cysteine synthase C1 | Chr3:22735885-22737792 FORWARD LENGTH=368 | 201606	1.09945	0.136788	0.4666	c-c
AT5G23740	AT5G23740.1 | ribosomal protein S11-beta | Chr5:8008251-8009330 REVERSE LENGTH=159 | 201606	1.09955	0.136914	0.3456	b-b
AT1G74320	AT1G74320.1 | Protein kinase superfamily protein | Chr1:27941192-27942903 FORWARD LENGTH=350 | 201606	1.10093	0.13872	0.8123	b-b
AT1G21680	AT1G21680.1 | DPP6 N-terminal domain-like protein | Chr1:7613028-7615148 FORWARD LENGTH=706 | 201606	1.1019	0.13999	0.7471	a-a
AT5G62740	AT5G62740.1 | SPFH/Band 7/PHB domain-containing membrane-associated protein family | Chr5:25201320-25202535 FORWARD LENGTH=286 | 201606	1.10298	0.141412	0.1979	ab-b
AT1G20020	AT1G20020.1 | ferredoxin-NADP[+]-oxidoreductase 2 | Chr1:6942851-6944868 FORWARD LENGTH=369 | 201606	1.10389	0.142594	0.1666	ab-b
AT5G38410	AT5G38410.1 | Ribulose bisphosphate carboxylase (small chain) family protein | Chr5:15377501-15378306 REVERSE LENGTH=181 | 201606	1.11233	0.153582	0.8149	b-b
AT2G35780	AT2G35780.1 | serine carboxypeptidase-like 26 | Chr2:15037733-15040104 REVERSE LENGTH=452 | 201606	1.11315	0.154648	0.8152	b-b
AT3G08580	AT3G08580.1 | ADP/ATP carrier 1 | Chr3:2605706-2607030 REVERSE LENGTH=381 | 201606	1.11364	0.155289	0.8289	ab-b
AT5G65110	AT5G65110.1 | acyl-CoA oxidase 2 | Chr5:26009821-26012482 REVERSE LENGTH=692 | 201606	1.11724	0.159942	0.1762	bc-c
AT1G17650	AT1G17650.1 | glyoxylate reductase 2 | Chr1:6069594-6071964 REVERSE LENGTH=358 | 201606	1.11925	0.162538	0.8387	b-b
AT1G12230	AT1G12230.1 | Aldolase superfamily protein | Chr1:4148050-4150708 FORWARD LENGTH=405 | 201606	1.12086	0.164604	0.6705	a-ab
AT4G18100	AT4G18100.1 | Ribosomal protein L32e | Chr4:10035715-10036475 REVERSE LENGTH=133 | 201606	1.12095	0.16472	0.2058	b-b
AT3G22230	AT3G22230.1 | Ribosomal L27e protein family | Chr3:7844136-7844543 REVERSE LENGTH=135 | 201606	1.12331	0.16775	0.8675	b-b
AT3G60245	AT3G60245.1 | Zinc-binding ribosomal protein family protein | Chr3:22268803-22269750 FORWARD LENGTH=92 | 201606	1.12599	0.171194	0.4234	b-b
AT5G20720	AT5G20720.1 | chaperonin 20 | Chr5:7015015-7016354 FORWARD LENGTH=253 | 201606	1.12731	0.172889	0.0783	bc-c
AT4G15530	AT4G15530.1 | pyruvate orthophosphate dikinase | Chr4:8864828-8870727 REVERSE LENGTH=956 | 201606	1.12939	0.17555	0.0728	c-c
AT4G15000	AT4G15000.1 | Ribosomal L27e protein family | Chr4:8571896-8572303 FORWARD LENGTH=135 | 201606	1.12974	0.175994	0.2929	b-b
AT5G16620	AT5G16620.1 | hydroxyproline-rich glycoprotein family protein | Chr5:5450808-5454256 FORWARD LENGTH=447 | 201606	1.13091	0.177489	0.889	b-b
AT3G46230	AT3G46230.1 | heat shock protein 17.4 | Chr3:16984263-16984733 REVERSE LENGTH=156 | 201606	1.13469	0.182296	0.957	a-a
AT2G23510	AT2G23510.1 | spermidine disinapoyl acyltransferase | Chr2:10011517-10013533 REVERSE LENGTH=451 | 201606	1.13557	0.183421	0.5091	a-a
AT1G54100	AT1G54100.1 | aldehyde dehydrogenase 7B4 | Chr1:20195435-20198853 REVERSE LENGTH=508 | 201606	1.13606	0.184034	0.2958	a-a
AT3G03470	AT3G03470.1 | cytochrome P450%2C family 87%2C subfamily A%2C polypeptide 9 | Chr3:824692-826345 REVERSE LENGTH=511 | 201606	1.13829	0.186868	0.1679	ab-b
AT5G19220	AT5G19220.1 | ADP glucose pyrophosphorylase large subunit 1 | Chr5:6463931-6466775 REVERSE LENGTH=522 | 201606	1.13882	0.18754	0.0824	ab-b
AT1G79850	AT1G79850.1 | ribosomal protein S17 | Chr1:30041473-30041922 REVERSE LENGTH=149 | 201606	1.13977	0.188747	0.6299	b-b
AT1G15500	AT1G15500.1 | TLC ATP/ADP transporter | Chr1:5326426-5328688 FORWARD LENGTH=618 | 201606	1.1407	0.189926	0.8919	b-b
AT5G63810	AT5G63810.1 | beta-galactosidase 10 | Chr5:25537242-25541315 FORWARD LENGTH=741 | 201606	1.14515	0.195539	0.7888	b-b
AT2G19730	AT2G19730.1 | Ribosomal L28e protein family | Chr2:8511752-8512995 FORWARD LENGTH=143 | 201606	1.14749	0.198481	0.4984	b-b
AT3G54110	AT3G54110.1 | plant uncoupling mitochondrial protein 1 | Chr3:20038890-20040996 FORWARD LENGTH=306 | 201606	1.14946	0.200952	0.0815	bc-c
AT3G13460	AT3G13460.1 | evolutionarily conserved C-terminal region 2 | Chr3:4385274-4388220 REVERSE LENGTH=667 | 201606	1.15002	0.201659	0.1101	bc-c
AT4G39200	AT4G39200.1 | Ribosomal protein S25 family protein | Chr4:18257464-18258464 FORWARD LENGTH=108 | 201606	1.15171	0.203774	0.3125	b-b
AT5G53620	AT5G53620.1 | RNA polymerase II degradation factor | Chr5:21781217-21785061 FORWARD LENGTH=682 | 201606	1.15327	0.205729	0.457	b-b
AT4G36250	AT4G36250.1 | aldehyde dehydrogenase 3F1 | Chr4:17151029-17153381 FORWARD LENGTH=484 | 201606	1.15359	0.206135	0.775	bc-c
AT1G56110	AT1G56110.1 | NOP56-like pre RNA processing ribonucleoprotein | Chr1:20984544-20986893 REVERSE LENGTH=522 | 201606	1.15404	0.206689	0.693	bc-c
AT3G55410	AT3G55410.1 | 2-oxoglutarate dehydrogenase%2C E1 component | Chr3:20541897-20545728 FORWARD LENGTH=1017 | 201606	1.15689	0.210246	0.3528	b-b
AT3G52140	AT3G52140.1 | tetratricopeptide repeat (TPR)-containing protein | Chr3:19333232-19341295 FORWARD LENGTH=1403 | 201606	1.15691	0.210278	0.6835	b-b
AT5G63980	AT5G63980.1 | SAL1 phosphatase-like protein | Chr5:25610002-25611802 FORWARD LENGTH=353 | 201606	1.15823	0.211923	0.2817	b-b
AT1G49600	AT1G49600.1 | RNA-binding protein 47A | Chr1:18357236-18360150 REVERSE LENGTH=445 | 201606	1.16134	0.215788	0.9067	b-b
AT1G09780	AT1G09780.1 | Phosphoglycerate mutase%2C 2%2C3-bisphosphoglycerate-independent | Chr1:3165550-3167812 REVERSE LENGTH=557 | 201606	1.1616	0.216115	0.8606	b-b
AT4G23650	AT4G23650.1 | calcium-dependent protein kinase 6 | Chr4:12324967-12327415 REVERSE LENGTH=529 | 201606	1.16393	0.219006	0.2745	b-b
AT5G41520	AT5G41520.1 | RNA binding Plectin/S10 domain-containing protein | Chr5:16609377-16610583 REVERSE LENGTH=180 | 201606	1.16629	0.221925	0.1427	b-b
AT3G05600	AT3G05600.1 | alpha/beta-Hydrolases superfamily protein | Chr3:1623485-1624704 REVERSE LENGTH=331 | 201606	1.16686	0.222632	0.1194	a-a
AT3G29360	AT3G29360.1 | UDP-glucose 6-dehydrogenase family protein | Chr3:11267375-11268817 REVERSE LENGTH=480 | 201606	1.1672	0.223047	0.5986	b-b
AT5G02870	AT5G02870.1 | Ribosomal protein L4/L1 family | Chr5:657830-659526 FORWARD LENGTH=407 | 201606	1.1676	0.22355	0.3142	b-b
AT1G65480	AT1G65480.1 | PEBP (phosphatidylethanolamine-binding protein) family protein | Chr1:24331510-24333689 FORWARD LENGTH=175 | 201606	1.17065	0.227305	0.9236	a-ab
AT3G63130	AT3G63130.1 | RAN GTPase activating protein 1 | Chr3:23325108-23326715 FORWARD LENGTH=535 | 201606	1.17148	0.228328	0.2597	b-b
AT3G18420	AT3G18420.1 | Protein prenylyltransferase superfamily protein | Chr3:6324771-6325721 REVERSE LENGTH=316 | 201606	1.17826	0.236654	0.714	b-b
AT1G13930	AT1G13930.1 | oleosin-B3-like protein | Chr1:4761091-4761558 FORWARD LENGTH=155 | 201606	1.17835	0.236764	0.0819	a-a
AT2G37220	AT2G37220.1 | RNA-binding (RRM/RBD/RNP motifs) family protein | Chr2:15634980-15636331 REVERSE LENGTH=289 | 201606	1.18106	0.240079	0.1946	bc-c
AT3G25290	AT3G25290.1 | Auxin-responsive family protein | Chr3:9208955-9210353 FORWARD LENGTH=393 | 201606	1.1833	0.242812	0.1218	b-b
AT3G52880	AT3G52880.1 | monodehydroascorbate reductase 1 | Chr3:19601477-19604366 REVERSE LENGTH=434 | 201606	1.18531	0.24527	0.0533	c-c
AT3G27740	AT3G27740.1 | carbamoyl phosphate synthetase A | Chr3:10281470-10283792 REVERSE LENGTH=430 | 201606	1.18733	0.247716	0.466	bc-c
AT5G11520	AT5G11520.1 | aspartate aminotransferase 3 | Chr5:3685257-3687721 REVERSE LENGTH=449 | 201606	1.19113	0.252328	0.2581	b-b
AT5G53480	AT5G53480.1 | ARM repeat superfamily protein | Chr5:21714016-21716709 FORWARD LENGTH=870 | 201606	1.19209	0.253491	0.1504	b-b
AT4G30810	AT4G30810.1 | serine carboxypeptidase-like 29 | Chr4:15003474-15006017 FORWARD LENGTH=479 | 201606	1.19222	0.253654	0.4173	b-b
AT2G43030	AT2G43030.1 | Ribosomal protein L3 family protein | Chr2:17894898-17895713 FORWARD LENGTH=271 | 201606	1.19296	0.254545	0.7917	bc-c
AT1G26850	AT1G26850.1 | S-adenosyl-L-methionine-dependent methyltransferases superfamily protein | Chr1:9301146-9303432 REVERSE LENGTH=616 | 201606	1.1944	0.256287	0.9379	b-b
AT4G28470	AT4G28470.1 | 26S proteasome regulatory subunit S2 1B | Chr4:14067082-14072357 REVERSE LENGTH=891 | 201606	1.19497	0.256975	0.1398	b-b
AT5G13360	AT5G13360.1 | Auxin-responsive GH3 family protein | Chr5:4283805-4286120 FORWARD LENGTH=594 | 201606	1.19518	0.257226	0.2597	b-b
AT1G74020	AT1G74020.1 | strictosidine synthase 2 | Chr1:27835289-27837277 REVERSE LENGTH=335 | 201606	1.19903	0.261866	0.2641	a-a
AT1G49670	AT1G49670.1 | ARP protein (REF) | Chr1:18381591-18386021 REVERSE LENGTH=629 | 201606	1.20067	0.263836	0.1647	b-b
AT5G47930	AT5G47930.1 | Zinc-binding ribosomal protein family protein | Chr5:19406423-19407329 REVERSE LENGTH=84 | 201606	1.20103	0.264274	0.255	ab-b
AT5G26742	AT5G26742.1 | DEAD box RNA helicase (RH3) | Chr5:9285540-9288871 REVERSE LENGTH=747 | 201606	1.20116	0.264424	0.8225	bc-c
AT5G62690	AT5G62690.1 | tubulin beta chain 2 | Chr5:25181560-25183501 FORWARD LENGTH=450 | 201606	1.2029	0.266519	0.7726	ab-b
AT3G11964	AT3G11964.1 | RIBOSOMAL RNA PROCESSING 5 | Chr3:3793957-3806626 REVERSE LENGTH=1896 | 201606	1.2105	0.275607	0.1169	bc-c
AT1G63660	AT1G63660.1 | GMP synthase (glutamine-hydrolyzing)%2C putative / glutamine amidotransferase | Chr1:23604127-23607080 REVERSE LENGTH=534 | 201606	1.21074	0.275891	0.3419	bc-c
AT5G17710	AT5G17710.1 | Co-chaperone GrpE family protein | Chr5:5839560-5841639 REVERSE LENGTH=324 | 201606	1.21379	0.27952	0.5907	b-b
AT5G11340	AT5G11340.1 | Acyl-CoA N-acyltransferases (NAT) superfamily protein | Chr5:3619226-3621068 FORWARD LENGTH=164 | 201606	1.21411	0.279901	0.6588	b-b
AT2G37410	AT2G37410.1 | translocase inner membrane subunit 17-2 | Chr2:15698119-15698850 REVERSE LENGTH=243 | 201606	1.22475	0.292482	0.6836	b-b
AT4G27000	AT4G27000.1 | RNA-binding (RRM/RBD/RNP motifs) family protein | Chr4:13554983-13557763 REVERSE LENGTH=415 | 201606	1.22553	0.293411	0.1939	ab-b
AT3G44750	AT3G44750.1 | histone deacetylase 3 | Chr3:16298045-16299585 FORWARD LENGTH=245 | 201606	1.22696	0.295083	0.17	bc-c
AT1G27450	AT1G27450.2 | adenine phosphoribosyl transferase 1 | Chr1:9532421-9533807 FORWARD LENGTH=183 | 201606	1.2307	0.299476	0.3189	b-b
AT4G16130	AT4G16130.1 | arabinose kinase | Chr4:9120875-9127656 FORWARD LENGTH=1039 | 201606	1.23439	0.303793	0.117	bc-c
AT1G33040	AT1G33040.1 | nascent polypeptide-associated complex subunit alpha-like protein 5 | Chr1:11966547-11967696 FORWARD LENGTH=209 | 201606	1.23985	0.310163	0.2968	b-b
AT5G56030	AT5G56030.1 | heat shock protein 81-2 | Chr5:22686923-22689433 FORWARD LENGTH=699 | 201606	1.24238	0.313107	0.1923	b-b
AT3G23600	AT3G23600.1 | alpha/beta-Hydrolases superfamily protein | Chr3:8473833-8475655 FORWARD LENGTH=239 | 201606	1.24449	0.315557	0.2615	ab-b
AT5G38480	AT5G38480.1 | general regulatory factor 3 | Chr5:15410277-15411285 FORWARD LENGTH=255 | 201606	1.24519	0.316367	0.1813	b-b
AT3G47370	AT3G47370.1 | Ribosomal protein S10p/S20e family protein | Chr3:17453671-17454437 REVERSE LENGTH=122 | 201606	1.24577	0.317039	0.1335	ab-b
AT5G48880	AT5G48880.1 | peroxisomal 3-keto-acyl-CoA thiolase 2 | Chr5:19814576-19816775 REVERSE LENGTH=414 | 201606	1.25259	0.324919	0.7098	a-a
AT5G60790	AT5G60790.1 | ABC transporter family protein | Chr5:24453760-24455767 REVERSE LENGTH=595 | 201606	1.25586	0.328674	0.1674	ab-b
AT4G10450	AT4G10450.1 | Ribosomal protein L6 family | Chr4:6463201-6464458 REVERSE LENGTH=194 | 201606	1.25996	0.333383	0.0776	bc-c
AT3G25860	AT3G25860.1 | 2-oxoacid dehydrogenases acyltransferase family protein | Chr3:9460632-9462585 FORWARD LENGTH=480 | 201606	1.27133	0.346333	0.05	a-b
AT1G31970	AT1G31970.1 | DEA(D/H)-box RNA helicase family protein | Chr1:11479921-11482707 FORWARD LENGTH=537 | 201606	1.27559	0.351161	0.6223	b-b
AT4G05390	AT4G05390.1 | root FNR 1 | Chr4:2738839-2740483 REVERSE LENGTH=378 | 201606	1.28059	0.356806	0.2787	c-c
AT1G73180	AT1G73180.1 | Eukaryotic translation initiation factor eIF2A family protein | Chr1:27518335-27521432 FORWARD LENGTH=513 | 201606	1.28645	0.363398	0.1305	ab-b
