# Supplementary material for: Label-Free Quantitative Proteomics Reveal the Involvement of PRT6 in Arabidopsis thaliana Seed Responsiveness to Ethylene
Source: Int J Mol Sci. 2022 Aug 19;23(16):9352. doi: 10.3390/ijms23169352 (PMC9409418; doi:10.3390/ijms23169352)
Supplement: Supplementary file 1 [file ijms-23-09352-s001.zip › Supplementary dataset S3.xlsx]

## Sheet: SSP,LEA and oleosins (dry,16 h)
Locus	Description	dry (Col)	dry (Col)	dry (Col)	Col-	Col-	Col-	Col+	Col+	Col+	dry (prt6)	dry (prt6)	dry (prt6)	prt6-	prt6-	prt6-	prt6+	prt6+	prt6+	FC(col+/-)	FC(prt6+/-)	FC(dry prt6/dry Col)	FC(prt6(16)/Col(16))
AT5G44120.3	CRUA	8.88043	9.07998	9.75325	8.94829	9.30876	9.05719	8.88299	9.08068	9.479	9.4627	9.12469	9.83119	9.16414	9.41319	9.84678	9.55613	9.35116	9.80257	1.22552	1.10063	1.44404	2.72506
AT5G44120.1	CRUA	9.76288	9.65038	9.86553	9.64847	9.73584	8.06252	9.96454	9.68814	9.58485	9.88069	9.86198	9.6943	9.68994	9.69596	9.87744	9.70671	9.93212	9.79971	1.79201	1.14621	1.12621	1.7387
AT1G03880	CRUB	10.1462	9.94918	10.3345	10.1945	9.98071	10.0023	10.1938	10.0177	9.89566	10.18	10.0842	10.3513	10.3391	10.0375	10.2442	10.1451	9.92152	10.1504	0.961201	0.724944	1.11757	1.42563
AT4G28520	CRUC	10.8477	10.8985	10.9455	10.8724	10.8392	10.9397	10.7348	10.7385	10.9935	10.7992	10.8997	10.9786	10.9597	10.8072	10.9297	10.8659	10.9236	10.8418	0.90005	0.943434	0.999034	1.04217
AT4G30880	2S albumin	7.49095	7.64726	7.6932	7.0896	7.71943	7.4503	7.98455	7.57675	7.19397	7.83788	7.04166	8.07389	7.3999	7.94205	7.28005	7.2964	6.97318	7.56515	1.61314	0.500693	1.59104	1.41732
AT3G22640	cupin	10.2889	10.2954	10.1745	10.3561	10.3695	10.1321	10.2344	10.2453	10.364	10.1754	10.1694	10.362	10.3156	10.2486	10.4673	10.3916	10.3084	10.3771	0.969626	1.01579	0.974516	1.13511
AT1G07750	RmlC-like cupins	7.72572	7.95258	7.98824	7.73648	7.73903	7.84602	7.54854	7.82309	7.63874	7.68024	7.70372	7.88506	8.02285	8.02714	7.92822	7.4124	7.74529	7.37906	0.810231	0.355377	0.729456	1.65255
AT4G36700	RmlC-like cupins	9.77149	9.76981	9.83425	9.8066	9.7544	9.75878	9.72649	9.74017	9.68382	9.70842	9.48404	9.79116	9.82001	9.82528	9.89629	9.78555	9.46565	9.79828	0.878163	0.723148	0.770101	1.18768
AT1G03890	RmlC-like cupins	9.95301	9.94259	10.0069	9.99625	9.89626	9.96899	9.99193	9.95883	9.92115	9.90803	9.77258	9.99194	9.97329	9.85406	10.0303	9.84793	9.83836	10.0012	1.00557	0.878813	0.854274	1.00632
AT2G28490	RmlC-like cupins	9.74161	9.74291	9.75365	9.84096	9.73825	9.52741	9.77477	9.64181	9.70743	9.66758	9.71205	9.76839	9.80922	9.66639	9.78221	9.77549	9.71053	9.72479	0.978447	0.957099	0.937313	1.0865
AT2G18540	RmlC-like cupins	9.25798	9.22443	9.29529	9.22592	9.26376	9.28979	9.25886	9.26139	9.23871	9.23217	9.33169	9.3049	9.31928	9.31227	9.35164	9.30527	9.29583	9.29903	0.982856	0.937539	1.07495	1.16805
AT1G52690	LEA	8.38861	8.78503	8.72132	8.75065	8.58531	8.57957	8.69088	8.70143	8.85182	8.31834	8.18983	8.04138	8.32635	8.54608	8.58717	8.48394	8.0731	8.80269	1.28366	1.11346	0.342555	0.715546
AT3G02480	LEA	8.00988	8.33713	8.20851	8.26705	8.00558	7.91476	8.09318	7.79097	8.16943	8.16862	7.90495	7.6066	7.77933	7.8257	7.95518	7.66218	7.66118	7.90633	0.905063	0.793243	0.557294	0.589812
AT3G22500	LEA	9.73049	9.69826	9.73961	9.75605	9.83926	9.6596	9.66553	9.68414	9.31362	9.56774	9.30624	9.70542	9.74933	9.3284	9.78708	9.7691	9.71136	9.65807	0.670749	1.12272	0.680706	0.807516
AT2G40170	LEA	9.2317	9.33581	9.34177	9.39167	9.32642	9.1034	9.36514	9.3591	9.24287	9.18557	9.26978	9.16127	9.34799	9.13032	9.18846	9.03225	8.94504	9.26859	1.08545	0.744733	0.798224	0.874985
AT1G32560	LEA	6.70011	6.60054	6.92247	6.95655	6.91705	6.45818	6.71196	6.70313	6.53416	6.78105	6.40456	6.76985	6.40456	6.78899	6.64843	6.5754	6.84199	6.59559	0.674931	1.11506	0.83304	0.651129
AT5G66780	LEA	7.95969	8.22228	7.82173	8.36896	8.38408	8.33741	8.16301	8.1261	8.30966	8.10478	8.10891	7.49173	8.16975	8.47796	7.88309	7.91153	8.01856	7.81733	0.696851	0.479423	0.8844	0.756763
AT1G72100	LEA	8.82052	8.76786	8.79274	8.79148	8.62478	8.81326	8.70545	8.63439	8.63773	8.75048	8.72461	8.78885	8.48036	8.73768	8.48658	8.627	8.56311	8.65161	0.811888	1.07114	0.914565	0.683422
AT3G15670	LEA	9.88965	9.92996	9.93525	9.76697	10.0299	9.62484	9.91949	9.89454	9.90022	9.97062	9.80008	9.91915	10.0801	9.75647	10.0408	9.90221	9.8473	9.98616	1.15991	0.860288	0.962874	1.38222
AT4G21020	LEA	9.27497	9.39854	9.36025	9.33652	9.26426	9.3594	9.27467	9.2641	9.23999	9.41867	9.33188	9.27178	9.28565	9.28752	9.14666	9.34327	9.28399	9.1003	0.866784	1.02205	0.99402	0.837236
AT3G17520	LEA	9.67339	9.62563	9.63055	9.62038	9.67545	9.55355	9.45789	9.51242	9.46086	9.62005	9.69576	9.63045	9.81058	9.66081	9.74487	9.46843	9.64434	9.45498	0.721911	0.614407	1.01471	1.32965
AT2G36640	LEA	9.12187	9.23599	9.2647	9.34846	9.26364	9.18702	9.08778	9.11509	9.14632	9.23233	9.17519	9.27711	9.3069	9.24343	9.24597	9.08549	9.23898	9.22939	0.700939	0.838733	1.04336	0.988687
AT4G36600	LEA	8.60766	8.66259	8.45383	8.56565	8.52414	8.62945	8.35204	8.20691	8.18891	8.73306	8.29943	8.6906	8.24694	8.43238	8.43317	8.52645	8.55266	8.33099	0.479048	1.26313	1.07066	0.636729
AT3G53040	LEA	9.60328	9.63376	9.59566	9.63949	9.67031	9.5597	9.51737	9.5002	9.60392	9.64803	9.69478	9.68069	9.64178	9.59904	9.67701	9.57942	9.70044	9.63481	0.826611	1.00139	1.15805	1.03473
AT2G44060	LEA	7.51511	7.32561	7.58928	7.44518	7.46524	7.5667	6.9185	7.15577	7.29228	7.41359	7.67752	7.53216	7.39702	7.48693	7.23454	7.35846	7.5643	6.94313	0.449289	0.937855	1.15973	0.77492
AT5G06760	LEA	9.37187	9.32461	9.40328	9.37089	9.51947	9.63909	9.24636	9.21303	9.4436	9.35279	9.54829	9.4303	9.449	9.30147	9.42946	9.18908	9.19077	9.33351	0.616613	0.70012	1.21207	0.749287
AT2G42560	LEA	9.95552	9.97513	10.0841	9.97355	9.98069	10.0682	9.92758	9.95192	9.93847	10.0645	10.1415	10.1193	10.1193	9.91579	10.173	9.9984	9.97158	10.0344	0.850719	0.830886	1.26168	1.18316
AT2G23110	LEA	8.03247	8.21317	8.36329	8.55015	8.44802	8.55086	8.3692	8.29617	8.49375	8.44716	8.38206	8.48651	8.58267	8.19351	7.9694	8.44012	8.33289	8.51902	0.750219	1.2995	1.6487	0.637596
AT5G44310	LEA	8.66972	8.76686	8.78253	8.46536	9.02032	8.82404	8.62546	8.73455	8.69253	9.06817	8.955	8.85028	9.10067	8.90241	8.95629	8.91828	8.82587	8.728	0.726287	0.685833	1.67656	1.47695
AT1G48990	Oleosin	6.94927	6.99057	7.98581	7.62483	8.13607	7.83233	7.48938	7.70049	7.32347	7.3765	7.05477	7.32757	8.03426	7.43386	7.69732	7.19947	7.23753	7.62492	0.41347	0.406488	0.488445	0.749937
AT3G01570	Oleosin	10.0898	10.1412	10.1385	9.777	10.0345	10.0948	9.98732	10.0637	10.0402	9.96227	9.87867	10.1845	10.1423	9.90137	10.2351	10.1196	9.94929	10.178	1.10296	0.951357	0.802721	1.33435
AT3G27660	Oleosin	9.84711	9.93971	9.87984	9.84914	9.77228	9.86456	9.88738	9.81158	9.67997	9.69813	9.85456	9.87216	9.90236	9.42475	9.79396	9.83754	9.49643	9.74899	0.934799	0.926361	0.840273	0.830706
AT2G25890	Oleosin	7.22662	7.17357	7.15793	7.74759	7.63162	7.58679	7.53219	7.90355	7.59121	7.16788	6.99721	7.5468	6.95437	7.26629	7.44455	7.80416	7.03277	7.81255	1.11499	2.5215	1.29743	0.40258
AT3G18570	Oleosin	8.02772	7.70242	8.20394	7.95095	8.36453	8.45635	7.94884	8.18506	8.04453	8.16746	7.80995	8.31926	8.50492	8.1315	8.09548	7.47758	7.63118	8.56823	0.581434	0.763789	1.3258	0.955468
AT5G40420	Oleosin	10.0755	10.1786	10.1921	10.1325	10.2125	10.1454	10.0112	10.1096	9.75586	10.0554	9.98031	10.2152	10.3311	10.1793	10.3361	10.006	10.0664	10.1363	0.657453	0.609259	0.877335	1.32779
AT4G25140	Oleosin	10.8477	10.8985	10.9455	10.8724	10.8392	10.9397	10.7348	10.7385	10.9935	10.7992	10.8997	10.9786	10.9597	10.8072	10.9297	10.8659	10.9236	10.8418	0.90005	0.943434	0.999034	1.04217
							,

## Sheet: SSP,LEA and oleosins (30 h)
Locus	Description	prt6-	prt6-	prt6-	prt6+	prt6+	prt6+	Col-	Col-	Col-	Col+	Col+	Col+	FC (Col+/Col-)	FC (prt6+/prt6-)	FC (prt6-/Col-)
AT5G44120.3	CRUA	11.0131	10.9224	11.0091	10.7875	11.0806	10.9881	10.8258	10.991	11.2008	10.7456	10.9609	10.8605	0.678373	0.966064	0.892261
AT5G44120.1	CRUA	10.1317	10.061	10.0891	10.0541	10.0172	10.0418	10.2267	10.2521	10.2192	9.93026	9.9259	9.92126	0.493072	0.877158	0.727735
AT1G03880	CRUB	11.1752	11.1922	11.2012	11.1642	11.162	11.104	11.2598	11.3167	11.2672	11.0137	11.0284	11.0056	0.541961	0.900758	0.808496
AT4G28520	CRUC	11.8401	11.831	11.805	11.8233	11.7588	11.8118	11.9831	11.9564	11.9458	11.5987	11.7107	11.648	0.493	0.940183	0.730427
AT4G30880	2S albumin superfamily protein	8.08905	8.28989	8.29704	8.12759	8.15027	8.0666	8.31963	8.21506	8.29667	8.08301	7.97371	8.17392	0.638439	0.760016	0.903701
AT3G22640	cupin family protein	10.5807	10.4906	10.5512	10.5276	10.5194	10.5302	10.6579	10.6912	10.6863	10.413	10.433	10.4188	0.553327	0.962294	0.730689
AT1G07750	RmlC-like cupins superfamily protein	8.13291	8.12935	8.11839	8.12274	8.13069	8.12433	8.0895	8.0914	8.13432	7.89827	7.92075	7.85549	0.612028	0.997717	1.05041
AT4G36700	RmlC-like cupins superfamily protein	9.89154	9.90323	9.88	9.86244	9.87105	9.862	9.99296	10.009	9.9482	9.83381	9.8028	9.8295	0.688841	0.940783	0.80828
AT1G03890	RmlC-like cupins superfamily protein	10.4379	10.3683	10.3967	10.4055	10.4037	10.3655	10.4862	10.5666	10.519	10.2958	10.3333	10.2861	0.603031	0.977315	0.752897
AT2G28490	RmlC-like cupins superfamily protein	10.3827	10.39	10.3872	10.3417	10.3593	10.3716	10.4788	10.4941	10.4184	10.2728	10.2756	10.2838	0.649269	0.9356	0.834856
AT2G18540	RmlC-like cupins superfamily protein	9.15789	9.16022	9.17393	9.14078	9.1574	9.15652	9.2197	9.251	9.2356	9.04164	9.03455	9.05716	0.644075	0.971768	0.848105
AT5G38160	2S albumin superfamily protein	8.17679	8.56201	8.36934	8.29871	8.44516	8.26664	8.54255	8.45508	8.49271	8.32301	8.0926	8.21568	0.527533	0.88433	0.792755
AT5G38170	2S albumin superfamily protein	8.18447	8.50128	8.16458	8.33439	8.46177	8.12399	8.3053	8.07708	8.24532	8.01892	8.00367	8.0281	0.627344	1.03641	1.23897
AT5G55410	2S albumin superfamily protein	7.82736	7.96495	7.96758	7.70974	7.77871	7.59789	7.9625	7.84958	7.98171	7.75963	7.72922	7.32897	0.512642	0.598408	0.976472
AT3G04170	RmlC-like cupins superfamily protein	6.66311	6.84215	6.77763	7.01117	6.60731	6.82663	7.10451	7.01443	7.03974	6.91644	6.88133	6.8408	0.669961	1.19765	0.515896
AT4G14710	RmlC-like cupins superfamily protein	8.08631	8.08026	8.04091	8.05292	8.0795	8.10389	8.04483	8.06556	8.15449	7.98283	8.07064	8.03555	0.871384	1.02246	0.952073
AT5G39160	RmlC-like cupins superfamily protein	8.08872	8.16067	8.16988	8.19142	8.10872	8.27047	8.21709	8.16414	8.10167	8.05538	8.03092	8.12475	0.810358	1.13229	0.950011
AT3G51810	LEA family proteins	9.63004	9.63202	9.59654	9.47548	9.48192	9.46554	9.75949	9.79966	9.78476	8.76906	8.82834	8.73738	0.0996078	0.715366	0.689003
AT2G40170	LEA family proteins	9.81064	9.82821	9.83103	9.70034	9.72268	9.71782	9.85156	9.99792	9.95739	9.12465	9.09245	9.12637	0.149578	0.776838	0.764695
AT1G01470	LEA family proteins	8.26798	8.28401	8.23384	8.15946	8.16755	8.16165	8.31423	8.33017	8.24247	7.89853	7.94669	7.96051	0.435289	0.79516	0.922944
AT1G32560	LEA family proteins	8.19296	8.24612	8.25456	8.07724	8.10737	7.97185	8.28884	8.31198	8.16166	7.57219	7.61909	7.44082	0.195596	0.666621	0.93982
AT2G35300	LEA family proteins	8.05513	8.01141	8.02377	7.84128	7.7643	7.70288	8.23938	8.2349	8.20996	7.52062	7.46495	7.24127	0.15718	0.552962	0.634203
AT5G06760	LEA family proteins	9.13916	9.13719	9.14973	8.98324	9.00578	9.01689	9.18106	9.28425	9.25168	8.2351	8.24784	8.26817	0.102207	0.724657	0.796085
AT2G36640	LEA family proteins	9.11791	9.08404	9.10918	8.9801	8.98499	9.02616	9.17042	9.20245	9.13677	8.71069	8.73184	8.64186	0.335549	0.782768	0.857505
AT3G22500	LEA family proteins	9.35204	9.34634	9.31249	9.12561	9.13866	9.13017	9.53822	9.56314	9.51959	8.18879	8.30617	8.20448	0.0496204	0.6226	0.626075
AT4G36600	LEA family proteins	8.16842	8.16174	8.19862	8.03647	8.07608	8.12072	8.16415	8.19424	8.1765	7.47287	7.52577	7.49685	0.209199	0.79903	0.995603
AT1G72100	LEA family proteins	8.67546	8.72585	8.71987	8.57526	8.61575	8.61167	8.79625	8.78056	8.769	8.15302	8.13998	8.11401	0.22589	0.782773	0.842476
AT2G42560	LEA family proteins	10.0452	10.0144	10.0109	9.95738	9.9574	9.9717	10.0321	10.0709	10.0435	9.35338	9.43017	9.44855	0.230927	0.867811	0.943289
AT1G52690	LEA family proteins	9.31726	9.32091	9.3001	9.26181	9.26324	9.27738	9.33779	9.35804	9.2901	8.86072	8.89224	8.86907	0.350466	0.900906	0.962238
AT3G02480	LEA family proteins	8.25526	8.23376	8.27257	8.24828	8.19009	8.04847	8.33287	8.34535	8.36869	7.91812	7.84864	7.89772	0.346664	0.824059	0.803397
AT3G15670	LEA family proteins	10.2652	10.2557	10.2529	10.2181	10.2282	10.2317	10.268	10.2985	10.2556	9.82781	9.86276	9.66462	0.330244	0.92915	0.962829
AT3G17520	LEA family proteins	9.7118	9.68033	9.69864	9.60255	9.61047	9.65368	9.74167	9.80796	9.73768	9.29495	9.24888	9.31214	0.333028	0.842764	0.857951
AT4G21020	LEA family proteins	9.21253	9.17843	9.20498	9.16392	9.17826	9.20643	9.20437	9.24611	9.16504	8.98542	8.98969	8.94838	0.586754	0.96458	0.982784
AT5G44310	LEA family proteins	8.88675	8.85958	8.87934	8.84322	8.86714	8.90206	8.86345	8.87597	8.79479	8.68356	8.69386	8.7332	0.72093	0.99107	1.06954
AT2G44060	LEA family proteins	8.01332	7.96635	7.93585	7.92752	7.96345	7.9297	7.89962	7.8935	7.9102	7.96286	8.01222	7.98498	1.21897	0.927948	1.17992
AT2G23110	LEA family proteins	8.3256	8.32	8.32727	8.24154	8.22986	8.20182	8.3494	8.45226	8.36126	7.85132	7.82653	7.95043	0.308564	0.795104	0.859364
AT2G23120	LEA family proteins	8.26193	8.24643	8.24935	8.22906	8.22364	8.16338	8.30128	8.34972	8.29992	8.00152	8.04968	7.99641	0.49997	0.89896	0.861044
AT3G53040	LEA family proteins	9.50968	9.51447	9.52608	9.50396	9.50092	9.52479	9.55957	9.59195	9.53564	9.25854	9.2573	9.20981	0.478042	0.984518	0.899074
AT2G46140	LEA family proteins	7.33515	7.34428	7.33101	7.24105	7.26171	7.30005	7.29904	7.32178	7.35282	7.41845	7.42942	7.36387	1.20153	0.853976	1.0274
AT5G66780	LEA family proteins	8.37703	8.48547	8.46754	8.18397	8.2378	8.26886	8.66352	8.74195	8.71326	8.02853	8.03182	8.0608	0.21537	0.610571	0.547562
AT1G48990	Oleosin family protein	8.01862	7.95416	8.03586	7.957	7.93086	7.72958	7.96421	8.02063	8.13468	7.81381	7.8039	7.74686	0.553924	0.757526	0.908975
AT2G25890	Oleosin family protein	8.10574	8.14109	8.27214	8.03826	7.99977	8.0746	8.26421	8.29392	8.16775	8.07233	8.00337	8.22983	0.736597	0.723706	0.858697
AT3G01570	Oleosin family protein	10.0401	9.98166	10.1477	10.1308	10.1313	9.90608	10.2205	10.2663	10.2304	9.99891	10.0181	9.80629	0.514637	1.01421	0.664471
AT3G18570	Oleosin family protein	8.52343	8.54918	8.59048	8.46535	8.52235	8.57663	8.56713	8.60111	8.57462	8.3235	8.39609	8.43915	0.642152	0.930194	0.941986
AT4G25140	Oleosin family protein	8.69245	8.65695	8.83117	8.63679	9.11053	8.73877	8.79148	8.8256	8.66413	8.68558	8.54549	8.82028	0.855765	1.39818	0.928502
AT5G40420	Oleosin family protein	10.6259	10.6084	10.6129	10.5791	10.5059	10.5918	10.6737	10.7218	10.6806	10.453	10.473	10.4945	0.60431	0.880502	0.837977
AT3G27660	Oleosin family protein	10.426	10.2968	10.3318	10.3801	10.4021	10.3183	10.517	10.5294	10.3897	10.2059	10.2588	10.2662	0.577272	1.03105	0.744586
