# Supplementary material for: Label-Free Quantitative Proteomics Reveal the Involvement of PRT6 in Arabidopsis thaliana Seed Responsiveness to Ethylene
Source: Int J Mol Sci. 2022 Aug 19;23(16):9352. doi: 10.3390/ijms23169352 (PMC9409418; doi:10.3390/ijms23169352)
Supplement: Supplementary file 1 [file ijms-23-09352-s001.zip › Supplementary dataset S4.xlsx]

## Sheet: Overlapped DEPs in prt6
				Gibbs transcriptome					Zhang, 2015 N-terminomic proteome				Marche ate1ate2 transcriptome			Choy ged1 trancriptome					Zhang 2018 proteome
accession	descr.y	prt6-/wt-	log	prt6.seed.vs.WT.seed	prt6.NS.vs.WT.NS	prt6.HS.vs.WT.HS	WT.HS.vs.WT.NS	prt6.HS.vs.prt6.NS	pvalsCol0prt	prt6/Col-0	SE(prt6/Col-0)	prt6/Col-0.(log2)	log2(fold.change)	P-value	adj..P-val	ged1.(Value)	SE	WT(Value)	SE.of	ged1/Ws	presence
AT4G33820	AT4G33820.1 | Glycosyl hydrolase superfamily protein | Chr4:16217010-16219515 REVERSE LENGTH=570 | 201606	0.389135	-1.36166
AT5G57550	AT5G57550.1 | xyloglucan endotransglucosylase/hydrolase 25 | Chr5:23305055-23306384 REVERSE LENGTH=284 | 201606	0.470515	-1.08769
AT5G63800	AT5G63800.1 | Glycosyl hydrolase family 35 protein | Chr5:25530323-25535678 FORWARD LENGTH=718 | 201606	0.476546	-1.06931	-2.01181	0.146595	0.0057053	0.136367	-0.00452279
AT2G46750	AT2G46750.1 | D-arabinono-1%2C4-lactone oxidase family protein | Chr2:19208443-19210909 REVERSE LENGTH=591 | 201606	0.505201	-0.985071
AT1G19900	AT1G19900.1 | glyoxal oxidase-related protein | Chr1:6907038-6908684 REVERSE LENGTH=548 | 201606	0.512645	-0.963969
AT2G02930	AT2G02930.1 | glutathione S-transferase F3 | Chr2:851348-852106 REVERSE LENGTH=212 | 201606	0.522032	-0.937789
AT4G20860	AT4G20860.1 | FAD-binding Berberine family protein | Chr4:11172726-11174318 FORWARD LENGTH=530 | 201606	0.527029	-0.924045
AT5G66780	AT5G66780.1 | late embryogenesis abundant protein | Chr5:26663627-26664196 FORWARD LENGTH=121 | 201606	0.547562	-0.868906													7.9	5.72282	1233.13	286.392	0.00640644
AT4G36360	AT4G36360.1 | beta-galactosidase 3 | Chr4:17176840-17181143 REVERSE LENGTH=856 | 201606	0.604956	-0.725097
AT1G04580	AT1G04580.1 | aldehyde oxidase 4 | Chr1:1252212-1257510 REVERSE LENGTH=1337 | 201606	0.605598	-0.723567
AT3G12145	AT3G12145.1 | Leucine-rich repeat (LRR) family protein | Chr3:3874764-3876075 REVERSE LENGTH=325 | 201606	0.622624	-0.683567
AT1G28330	AT1G28330.1 | dormancy-associated protein-like 1 | Chr1:9934252-9935216 REVERSE LENGTH=122 | 201606	0.623191	-0.682253
AT3G22500	AT3G22500.1 | Seed maturation protein | Chr3:7971920-7972865 REVERSE LENGTH=256 | 201606	0.626075	-0.675594													1.46667	5.71091	395.267	94.6077	0.00371058
AT1G70840	AT1G70840.1 | MLP-like protein 31 | Chr1:26713170-26714014 REVERSE LENGTH=171 | 201606	0.641109	-0.641358
AT2G21820	AT2G21820.1 | seed maturation protein | Chr2:9302983-9303219 REVERSE LENGTH=78 | 201606	0.64692	-0.628341
AT5G26120	AT5G26120.1 | alpha-L-arabinofuranosidase 2 | Chr5:9121835-9125399 REVERSE LENGTH=674 | 201606	0.651172	-0.618889
AT1G60680	AT1G60680.1 | D(P)-linked oxidoreductase superfamily protein | Chr1:22347824-22349236 REVERSE LENGTH=346 | 201606	0.661526	-0.59613
AT1G16730	AT1G16730.1 | hypothetical protein | Chr1:5726617-5727312 REVERSE LENGTH=202 | 201606	0.663429	-0.591987
AT5G63030	AT5G63030.1 | Thioredoxin superfamily protein | Chr5:25286352-25287517 FORWARD LENGTH=125 | 201606	0.668556	-0.580879
AT1G04660	AT1G04660.1 | glycine-rich protein | Chr1:1300668-1301306 REVERSE LENGTH=212 | 201606	0.669636	-0.578551
AT3G51810	AT3G51810.1 | Stress induced protein | Chr3:19214818-19215461 FORWARD LENGTH=152 | 201606	0.689003	-0.537419													0.766667	5.69586	509.9	91.2403	0.00150356
AT5G64260	AT5G64260.1 | EXORDIUM like 2 | Chr5:25703980-25704897 FORWARD LENGTH=305 | 201606	0.691517	-0.532164
AT4G34260	AT4G34260.1 | 1%2C2-alpha-L-fucosidase | Chr4:16398130-16401591 FORWARD LENGTH=843 | 201606	0.699468	-0.51567
AT2G47510	AT2G47510.1 | fumarase 1 | Chr2:19498614-19502020 FORWARD LENGTH=492 | 201606	1.30232	0.381082
AT3G58510	AT3G58510.1 | DEA(D/H)-box R helicase family protein | Chr3:21640608-21643464 FORWARD LENGTH=612 | 201606	1.30551	0.384609
AT1G54010	AT1G54010.1 | GDSL-like Lipase/Acylhydrolase superfamily protein | Chr1:20158854-20160747 REVERSE LENGTH=386 | 201606	1.31031	0.389904
AT3G14310	AT3G14310.1 | pectin methylesterase 3 | Chr3:4772214-4775095 REVERSE LENGTH=592 | 201606	1.31668	0.396905
AT5G11880	AT5G11880.1 | Pyridoxal-dependent decarboxylase family protein | Chr5:3827806-3829942 REVERSE LENGTH=489 | 201606	1.32758	0.408797
AT2G38280	AT2G38280.1 | AMP deaminase%2C putative / myoadenylate deaminase | Chr2:16033767-16038793 REVERSE LENGTH=839 | 201606	1.33757	0.41962
AT3G61070	AT3G61070.1 | peroxin 11E | Chr3:22604873-22606159 REVERSE LENGTH=231 | 201606	1.34066	0.422944
AT5G63420	AT5G63420.1 | R-metabolising metallo-beta-lactamase family protein | Chr5:25400515-25405807 FORWARD LENGTH=911 | 201606	1.34334	0.425822
AT1G55490	AT1G55490.1 | chaperonin 60 beta | Chr1:20715717-20718673 REVERSE LENGTH=600 | 201606	1.34489	0.427486
AT4G01310	AT4G01310.1 | Ribosomal L5P family protein | Chr4:544166-545480 REVERSE LENGTH=262 | 201606	1.34682	0.429556
AT3G52150	AT3G52150.1 | R-binding (RRM/RBD/RNP motifs) family protein | Chr3:19342074-19343090 FORWARD LENGTH=253 | 201606	1.37323	0.457575
AT3G44880	AT3G44880.1 | Pheophorbide a oxygenase family protein with Rieske 2Fe-2S domain-containing protein | Chr3:16383858-16386204 FORWARD LENGTH=537 | 201606	1.37844	0.463032
AT5G02490	AT5G02490.1 | Heat shock protein 70 (Hsp 70) family protein | Chr5:550296-552565 REVERSE LENGTH=653 | 201606	1.38068	0.465384
AT5G23900	AT5G23900.1 | Ribosomal protein L13e family protein | Chr5:8064176-8065081 REVERSE LENGTH=206 | 201606	1.38147	0.466207
AT4G17040	AT4G17040.1 | CLP protease R subunit 4 | Chr4:9586740-9589297 REVERSE LENGTH=305 | 201606	1.38167	0.46641
AT2G40290	AT2G40290.1 | Eukaryotic translation initiation factor 2 subunit 1 | Chr2:16829030-16830889 REVERSE LENGTH=344 | 201606	1.38928	0.474337
AT3G49470	AT3G49470.1 | nascent polypeptide-associated complex subunit alpha-like protein 2 | Chr3:18341072-18342273 FORWARD LENGTH=217 | 201606	1.39925	0.484655
AT4G36680	AT4G36680.1 | Tetratricopeptide repeat (TPR)-like superfamily protein | Chr4:17292479-17293717 REVERSE LENGTH=412 | 201606	1.40804	0.493691
AT1G61790	AT1G61790.1 | Oligosaccharyltransferase complex/magnesium transporter family protein | Chr1:22814390-22815430 FORWARD LENGTH=346 | 201606	1.41473	0.500524
AT3G46830	AT3G46830.1 | RAB GTPase homolog A2C | Chr3:17246699-17248362 REVERSE LENGTH=217 | 201606	1.43581	0.521861
AT3G15980	AT3G15980.1 | Coatomer%2C beta' subunit | Chr3:5411699-5418313 REVERSE LENGTH=909 | 201606	1.43581	0.521865
AT3G63490	AT3G63490.1 | Ribosomal protein L1p/L10e family | Chr3:23444269-23446020 FORWARD LENGTH=346 | 201606	1.43996	0.526028
AT4G25630	AT4G25630.1 | fibrillarin 2 | Chr4:13074239-13076205 FORWARD LENGTH=320 | 201606	1.44811	0.534169
AT5G10240	AT5G10240.1 | asparagine synthetase 3 | Chr5:3212934-3216418 REVERSE LENGTH=578 | 201606	1.44849	0.534553
AT2G47390	AT2G47390.1 | Prolyl oligopeptidase family protein | Chr2:19442278-19446253 REVERSE LENGTH=961 | 201606	1.46476	0.550668
AT1G02640	AT1G02640.1 | beta-xylosidase 2 | Chr1:564293-567580 FORWARD LENGTH=768 | 201606	1.46504	0.550939
AT5G15490	AT5G15490.1 | UDP-glucose 6-dehydrogenase family protein | Chr5:5027872-5029314 REVERSE LENGTH=480 | 201606	1.4665	0.552376
AT3G09440	AT3G09440.1 | Heat shock protein 70 (Hsp 70) family protein | Chr3:2903434-2905632 REVERSE LENGTH=649 | 201606	1.48124	0.566803
AT3G13470	AT3G13470.1 | TCP-1/cpn60 chaperonin family protein | Chr3:4389685-4392624 FORWARD LENGTH=596 | 201606	1.48553	0.570982
AT4G10480	AT4G10480.1 | Nascent polypeptide-associated complex (C)%2C alpha subunit family protein | Chr4:6478089-6479079 REVERSE LENGTH=212 | 201606	1.49588	0.580992
AT2G36880	AT2G36880.1 | methionine adenosyltransferase 3 | Chr2:15479721-15480893 REVERSE LENGTH=390 | 201606	1.49697	0.582042
AT3G57610	AT3G57610.1 | adenylosuccinate synthase | Chr3:21334519-21336603 REVERSE LENGTH=490 | 201606	1.504	0.588801
AT5G49360	AT5G49360.1 | beta-xylosidase 1 | Chr5:20012179-20016659 REVERSE LENGTH=774 | 201606	1.51434	0.59869	-2.18683	0.0879239	0.47329	0.044359	0.429726
AT1G53580	AT1G53580.1 | glyoxalase II 3 | Chr1:19991542-19993250 REVERSE LENGTH=294 | 201606	1.52247	0.606416
AT4G20360	AT4G20360.1 | RAB GTPase homolog E1B | Chr4:10990036-10991466 FORWARD LENGTH=476 | 201606	1.54809	0.630491
AT1G12780	AT1G12780.1 | UDP-D-glucose/UDP-D-galactose 4-epimerase 1 | Chr1:4356124-4358120 REVERSE LENGTH=351 | 201606	1.56545	0.646574										0.736984	0.0011808	0.0429219
AT1G50920	AT1G50920.1 | Nucleolar GTP-binding protein | Chr1:18870555-18872570 FORWARD LENGTH=671 | 201606	1.5675	0.648462
AT1G76150	AT1G76150.1 | enoyl-CoA hydratase 2 | Chr1:28575236-28577637 REVERSE LENGTH=309 | 201606	1.57878	0.658807
AT1G74260	AT1G74260.1 | purine biosynthesis 4 | Chr1:27923005-27927764 REVERSE LENGTH=1407 | 201606	1.61224	0.689063
AT5G66920	AT5G66920.1 | SKU5 similar 17 | Chr5:26722963-26725370 FORWARD LENGTH=546 | 201606	1.62552	0.700897
AT2G18230	AT2G18230.1 | pyrophosphorylase 2 | Chr2:7932139-7933560 REVERSE LENGTH=218 | 201606	1.64325	0.716553
AT1G19530	AT1G19530.1 | D polymerase epsilon catalytic subunit A | Chr1:6763976-6764686 FORWARD LENGTH=117 | 201606	1.64416	0.717348	1.51649	4.67574	1.70343	3.42563	0.453324					3.20683	6.03942e-07	0.000262129
AT1G07670	AT1G07670.1 | endomembrane-type CA-ATPase 4 | Chr1:2370305-2374196 REVERSE LENGTH=1061 | 201606	1.64559	0.718609
AT3G18130	AT3G18130.1 | receptor for activated C kinase 1C | Chr3:6211109-6212371 REVERSE LENGTH=326 | 201606	1.65877	0.730117
AT2G33800	AT2G33800.1 | Ribosomal protein S5 family protein | Chr2:14300925-14302352 REVERSE LENGTH=303 | 201606	1.66549	0.735942
AT4G35000	AT4G35000.1 | ascorbate peroxidase 3 | Chr4:16665007-16667541 REVERSE LENGTH=287 | 201606	1.666	0.736389
ATCG00830	ATCG00830.1 | ribosomal protein L2 | ChrC:84337-85843 REVERSE LENGTH=274 | 201606	1.67274	0.742217
AT1G25490	AT1G25490.1 | ARM repeat superfamily protein | Chr1:8951700-8954899 FORWARD LENGTH=588 | 201606	1.69115	0.758007
AT3G56150	AT3G56150.1 | eukaryotic translation initiation factor 3C | Chr3:20833790-20836820 REVERSE LENGTH=900 | 201606	1.74273	0.801352
AT3G16400	AT3G16400.1 | nitrile specifier protein 1 | Chr3:5566516-5568330 FORWARD LENGTH=470 | 201606	1.75327	0.810045
AT3G08030	AT3G08030.1 | D-directed R polymerase subunit beta (Protein of unknown function%2C DUF642) | Chr3:2564191-2565819 FORWARD LENGTH=365 | 201606	1.76543	0.820019
AT2G39730	AT2G39730.1 | rubisco activase | Chr2:16570951-16573345 REVERSE LENGTH=474 | 201606	1.79623	0.844974
AT2G45300	AT2G45300.1 | R 3'-terminal phosphate cyclase/enolpyruvate transferase%2C alpha/beta | Chr2:18677518-18679868 FORWARD LENGTH=520 | 201606	1.7991	0.847279
AT1G80460	AT1G80460.1 | Actin-like ATPase superfamily protein | Chr1:30246960-30249055 REVERSE LENGTH=522 | 201606	1.82026	0.864147
AT3G27820	AT3G27820.1 | monodehydroascorbate reductase 4 | Chr3:10315249-10317881 FORWARD LENGTH=488 | 201606	1.82534	0.868166
AT3G19130	AT3G19130.1 | R-binding protein 47B | Chr3:6611398-6613823 REVERSE LENGTH=435 | 201606	1.86058	0.895755
AT5G62350	AT5G62350.1 | Plant invertase/pectin methylesterase inhibitor superfamily protein | Chr5:25037504-25038112 FORWARD LENGTH=202 | 201606	1.87133	0.904066
AT1G32990	AT1G32990.1 | plastid ribosomal protein l11 | Chr1:11955827-11957139 FORWARD LENGTH=222 | 201606	1.90793	0.932011
AT2G30870	AT2G30870.1 | glutathione S-transferase PHI 10 | Chr2:13141490-13142392 FORWARD LENGTH=215 | 201606	1.94893	0.962686
AT3G14415	AT3G14415.1 | Aldolase-type TIM barrel family protein | Chr3:4818667-4820748 FORWARD LENGTH=367 | 201606	1.95378	0.966271
AT4G15210	AT4G15210.1 | beta-amylase 5 | Chr4:8666734-8669357 REVERSE LENGTH=498 | 201606	1.97845	0.984371
AT1G48630	AT1G48630.1 | receptor for activated C kinase 1B | Chr1:17981977-17983268 REVERSE LENGTH=326 | 201606	2.03686	1.02635
AT1G09210	AT1G09210.1 | calreticulin 1b | Chr1:2973217-2976655 REVERSE LENGTH=424 | 201606	2.06622	1.047
AT2G47730	AT2G47730.1 | glutathione S-transferase phi 8 | Chr2:19558213-19559266 FORWARD LENGTH=263 | 201606	2.1374	1.09586	2.15564	0.648033	0.67002	1.05165	1.07364
AT4G29830	AT4G29830.1 | Transducin/WD40 repeat-like superfamily protein | Chr4:14597728-14599157 FORWARD LENGTH=321 | 201606	2.2164	1.14822
AT1G56340	AT1G56340.1 | calreticulin 1a | Chr1:21090059-21092630 REVERSE LENGTH=425 | 201606	2.3799	1.2509
AT3G17390	AT3G17390.1 | S-adenosylmethionine synthetase family protein | Chr3:5952484-5953665 REVERSE LENGTH=393 | 201606	2.45461	1.29549
AT1G11680	AT1G11680.1 | CYTOCHROME P450 51G1 | Chr1:3938925-3940585 FORWARD LENGTH=488 | 201606	2.47449	1.30713
AT1G22530	AT1G22530.1 | PATELLIN 2 | Chr1:7955773-7958326 REVERSE LENGTH=683 | 201606	3.49351	1.80468
AT3G45010	AT3G45010.1 | serine carboxypeptidase-like 48 | Chr3:16466328-16468845 FORWARD LENGTH=510 | 201606	3.57124	1.83642																		Yes
AT5G05290	AT5G05290.1 | expansin A2 | Chr5:1568752-1569712 FORWARD LENGTH=255 | 201606	4.23501	2.08236										2.26216	5.47562e-07	0.000252748
AT1G54000	AT1G54000.1 | GDSL-like Lipase/Acylhydrolase superfamily protein | Chr1:20154548-20156365 REVERSE LENGTH=391 | 201606	4.6185	2.20742
AT3G16420	AT3G16420.1 | PYK10-binding protein 1 | Chr3:5579560-5580674 FORWARD LENGTH=298 | 201606	4.71262	2.23653
AT3G09260	AT3G09260.1 | Glycosyl hydrolase superfamily protein | Chr3:2840657-2843730 REVERSE LENGTH=524 | 201606	5.77811	2.5306										-0.676098	0.00132511	0.0463151
AT3G03270	AT3G03270.2 | Adenine nucleotide alpha hydrolases-like superfamily protein | Chr3:762136-763075 REVERSE LENGTH=159 | 201606	7.90588	2.98293	1.94602	3.39642	1.92619	2.02156	0.551338	0.0118347	2.14333	0.660904	1.09985	3.58769	1.73325e-10	6.20547e-07	2330.43	76.8323	234.933	24.6927	9.91955
AT2G16060	AT2G16060.1 | hemoglobin 1 | Chr2:6982782-6983522 REVERSE LENGTH=160 | 201606	18.7403	4.22807	1.86504	3.45645	1.21457	2.4773	0.23542	0.0114325	3.21815	1.93534	1.68623	2.94166	2.44373e-09	4.18022e-06	1936.37	147.618	311.4	19.1732	6.21826	Yes
AT1G43800	AT1G43800.1 | Plant stearoyl-acyl-carrier-protein desaturase family protein | Chr1:16577662-16579549 FORWARD LENGTH=391 | 201606	21.6351	4.4353	3.34489	2.96465	2.14544	1.75176	0.93254					3.74646	5.19796e-07	0.000243801	901.5	88.5504	72.2	16.037	12.4861	Yes
